# Supplementary material for: Age-dependent regulation of ELP1 exon 20 splicing in Familial Dysautonomia by RNA Polymerase II kinetics and chromatin structure
Source: PLoS One. 2024 Jun 3;19(6):e0298965. doi: 10.1371/journal.pone.0298965 (PMC11146744; doi:10.1371/journal.pone.0298965)
Supplement: S3 Table — (XLS) [file pone.0298965.s007.xls]

## Sheet: S3 Table - DGE
S3 Table
Significantly differentially expressed genes in HEK 293T cells treated with EED226 100 uM (Td) vs control cells (Cd)
see Material and Methods for details
ID gene	Base mean - Td_vs_Cd	log2FoldChange - Td_vs_Cd	padj - Td_vs_Cd	-Log10 - Td_vs_Cd
ENSG00000169862	54.0435	3.1927	2.06425e-14	13.6852
ENSG00000147676	75.8091	2.73361	5.56988e-20	19.2542
ENSG00000176907	60.5957	2.44709	6.86755e-14	13.1632
ENSG00000110436	69.6429	2.43829	5.70097e-16	15.2441
ENSG00000122012	56.074	2.37515	7.06312e-12	11.151
ENSG00000144406	82.0116	2.37011	7.98879e-17	16.0975
ENSG00000157064	226.215	2.17248	8.93239e-41	40.049
ENSG00000188729	495.767	2.1501	2.81973e-70	69.5498
ENSG00000184156	162.74	2.0488	4.41819e-20	19.3548
ENSG00000079841	52.9466	2.02469	3.61699e-08	7.44165
ENSG00000186479	89.6719	1.89929	1.11695e-12	11.952
ENSG00000204442	70.0098	1.87469	5.73071e-07	6.24179
ENSG00000125851	53.1856	1.85206	3.32284e-08	7.47849
ENSG00000236404	77.9474	1.84629	4.76819e-08	7.32165
ENSG00000100292	899.783	1.83771	1.07359e-08	7.96916
ENSG00000044574	30213.7	1.81322	4.82e-152	151.317
ENSG00000185070	178.369	1.78857	4.5075e-23	22.3461
ENSG00000151012	2691.28	1.7686	5.81098e-59	58.2358
ENSG00000154274	74.0119	1.76314	4.24541e-09	8.37208
ENSG00000250746	301.04	1.76026	2.16675e-32	31.6642
ENSG00000102287	72.2986	1.75751	3.47657e-10	9.45885
ENSG00000155966	258.113	1.75094	2.77312e-19	18.557
ENSG00000115902	693.417	1.72121	3.80365e-62	61.4198
ENSG00000156113	102.872	1.71581	1.29325e-09	8.88832
ENSG00000140538	67.6994	1.71332	2.90896e-08	7.53626
ENSG00000130558	162.95	1.69533	5.56988e-20	19.2542
ENSG00000215895	109.185	1.68966	2.25562e-14	13.6467
ENSG00000167995	59.5416	1.68526	4.17294e-07	6.37956
ENSG00000157766	195.273	1.64426	2.31021e-22	21.6363
ENSG00000166257	223.46	1.62407	1.03456e-20	19.9852
ENSG00000102195	258.903	1.61307	7.58795e-26	25.1199
ENSG00000179603	106.937	1.60281	6.87119e-07	6.16297
ENSG00000104112	52.5163	1.59186	8.79525e-06	5.05575
ENSG00000078018	93.0414	1.58464	1.08579e-09	8.96425
ENSG00000129295	61.5435	1.57629	3.20314e-06	5.49442
ENSG00000170743	110.715	1.54952	3.32143e-11	10.4787
ENSG00000187135	220.695	1.54299	5.7241e-21	20.2423
ENSG00000100867	94.8315	1.5194	1.91641e-08	7.71751
ENSG00000089199	113.204	1.51648	4.90867e-12	11.309
ENSG00000051108	2532.7	1.51472	2.15825e-95	94.6659
ENSG00000157168	52.2748	1.51273	4.62915e-05	4.3345
ENSG00000180287	212.122	1.49982	4.49758e-15	14.347
ENSG00000250366	159.865	1.49736	5.70715e-16	15.2436
ENSG00000188859	61.1743	1.48775	4.99638e-06	5.30134
ENSG00000053108	171.904	1.48574	2.06425e-14	13.6852
ENSG00000108018	138.785	1.48279	1.95778e-08	7.70824
ENSG00000155660	13495.6	1.46533	4.6095e-63	62.3363
ENSG00000082482	52.9378	1.4532	2.1789e-05	4.66176
ENSG00000130477	221.92	1.42489	5.41564e-17	16.2664
ENSG00000172348	116.53	1.40509	3.47657e-10	9.45885
ENSG00000176046	52.9237	1.40084	7.77834e-06	5.10911
ENSG00000143502	263.938	1.39888	1.90317e-17	16.7205
ENSG00000106804	114.821	1.39555	7.08511e-10	9.14965
ENSG00000154783	55.3004	1.39003	1.92455e-05	4.71567
ENSG00000108932	74.1523	1.3798	4.54819e-07	6.34216
ENSG00000117600	102.847	1.37747	2.88364e-09	8.54006
ENSG00000101349	86.2639	1.3692	8.22113e-06	5.08507
ENSG00000183780	132.961	1.36752	3.32622e-07	6.47805
ENSG00000186377	80.0098	1.36239	4.23883e-06	5.37275
ENSG00000248441	85.9468	1.35306	6.42802e-07	6.19192
ENSG00000197106	83.4006	1.35246	9.69107e-08	7.01363
ENSG00000113369	511.079	1.35056	1.79984e-25	24.7448
ENSG00000134917	94.5727	1.35007	3.39318e-08	7.46939
ENSG00000111799	260.81	1.34506	2.34979e-15	14.629
ENSG00000169432	127.612	1.34275	2.38004e-09	8.62342
ENSG00000095370	92.1595	1.33418	2.06508e-07	6.68506
ENSG00000174145	169.791	1.31746	2.18818e-11	10.6599
ENSG00000259660	138.296	1.31719	5.23594e-08	7.281
ENSG00000152932	280.292	1.31579	1.36054e-15	14.8663
ENSG00000162631	76.1013	1.30604	1.81298e-05	4.74161
ENSG00000106278	164.609	1.30586	3.33913e-12	11.4764
ENSG00000060709	92.967	1.30365	4.02506e-06	5.39523
ENSG00000146352	168.617	1.2883	1.90513e-10	9.72008
ENSG00000041982	493.534	1.2826	4.12838e-28	27.3842
ENSG00000179242	192.663	1.27435	5.33087e-06	5.2732
ENSG00000173261	86.274	1.27264	1.10916e-06	5.95501
ENSG00000163347	97.0473	1.25846	2.06508e-07	6.68506
ENSG00000120738	144.175	1.25076	8.05393e-09	8.09399
ENSG00000143469	440.891	1.24995	9.49623e-21	20.0224
ENSG00000134954	228.41	1.24445	2.278e-14	13.6424
ENSG00000144057	90.2934	1.23307	7.79243e-07	6.10833
ENSG00000158445	96.7335	1.2289	2.03891e-07	6.6906
ENSG00000163661	117.969	1.22799	5.67402e-09	8.24611
ENSG00000109956	340.269	1.22789	2.88331e-16	15.5401
ENSG00000140557	129.628	1.22537	8.77532e-10	9.05674
ENSG00000165186	106.591	1.22188	5.03105e-07	6.29834
ENSG00000117154	104.953	1.21631	2.11439e-06	5.67481
ENSG00000170011	137.515	1.21078	9.79176e-07	6.00914
ENSG00000102924	214.309	1.20947	4.08421e-14	13.3889
ENSG00000149428	4065.76	1.20047	4.03168e-38	37.3945
ENSG00000104321	68.4278	1.19641	4.98632e-05	4.30222
ENSG00000100604	56.3283	1.19621	0.000343383	3.46422
ENSG00000170745	136.155	1.19341	1.49185e-09	8.82627
ENSG00000250979	52.3505	1.18528	0.000758233	3.1202
ENSG00000165973	188.153	1.17824	2.11439e-06	5.67481
ENSG00000144847	81.7677	1.1631	2.11582e-05	4.67452
ENSG00000145050	2211.81	1.16185	4.95838e-47	46.3047
ENSG00000163032	51.9393	1.15798	0.000368559	3.43349
ENSG00000189229	100.818	1.15266	7.31395e-05	4.13585
ENSG00000172461	70.506	1.1436	0.000204907	3.68844
ENSG00000152377	129.573	1.13706	7.06247e-08	7.15104
ENSG00000123360	163.613	1.13435	2.54057e-09	8.59507
ENSG00000112379	1280.92	1.1338	3.95921e-31	30.4024
ENSG00000144681	141.222	1.1324	2.49179e-06	5.60349
ENSG00000019505	57.0876	1.13126	0.000160117	3.79556
ENSG00000152092	75.0436	1.12541	1.84144e-05	4.73484
ENSG00000272398	240.486	1.124	1.57447e-13	12.8029
ENSG00000135046	94.3701	1.11274	2.61451e-06	5.58261
ENSG00000111262	128.935	1.11257	5.35949e-08	7.27088
ENSG00000133019	248.044	1.11247	6.4276e-07	6.19195
ENSG00000082175	193.886	1.1082	6.58686e-09	8.18132
ENSG00000110148	56.4543	1.09292	0.000545085	3.26354
ENSG00000166598	28745.1	1.09257	4.91191e-48	47.3087
ENSG00000185442	131.756	1.08904	1.59599e-07	6.79697
ENSG00000151917	114.524	1.0872	5.73071e-07	6.24179
ENSG00000214198	64.2142	1.08403	0.000125197	3.90241
ENSG00000177301	162.072	1.07272	9.129e-09	8.03958
ENSG00000162981	92.25	1.07211	6.68544e-06	5.17487
ENSG00000248498	365.064	1.07116	1.40489e-08	7.85236
ENSG00000253773	66.2819	1.06698	0.00500386	2.30069
ENSG00000116254	97.3596	1.06516	6.25957e-06	5.20346
ENSG00000139364	91.7164	1.06016	0.00133586	2.87424
ENSG00000117322	211.605	1.05749	1.8788e-10	9.72612
ENSG00000139970	250.391	1.05579	3.30437e-10	9.48091
ENSG00000103723	165.735	1.05314	7.55895e-08	7.12154
ENSG00000169894	95.935	1.04981	9.66462e-06	5.01482
ENSG00000244694	76.7518	1.04725	0.000548269	3.26101
ENSG00000184588	51.0664	1.04375	0.00193026	2.71438
ENSG00000168952	244.276	1.04314	3.60984e-10	9.44251
ENSG00000125740	69.0735	1.04173	0.000125819	3.90025
ENSG00000136928	197.331	1.03676	1.10431e-07	6.95691
ENSG00000074211	405.397	1.02658	5.14511e-14	13.2886
ENSG00000095713	123.22	1.02649	1.08784e-06	5.96343
ENSG00000151834	117.641	1.02302	8.71874e-07	6.05955
ENSG00000173406	271.123	1.02179	5.66364e-05	4.2469
ENSG00000176406	163.942	1.01929	1.46708e-05	4.83355
ENSG00000188641	105.48	1.00897	7.58965e-05	4.11978
ENSG00000117069	228.486	1.00735	1.10686e-07	6.95591
ENSG00000099377	69.7705	-1.08145	0.000114406	3.94155
ENSG00000178573	1649.56	-1.11784	3.96335e-41	40.4019
ENSG00000088340	212.843	-1.35196	1.42295e-15	14.8468
ENSG00000253508	162.81	-1.46875	2.79003e-12	11.5544
ENSG00000165507	122.607	-1.56327	1.37108e-12	11.8629
