# Supplementary material for: Age-dependent regulation of ELP1 exon 20 splicing in Familial Dysautonomia by RNA Polymerase II kinetics and chromatin structure
Source: PLoS One. 2024 Jun 3;19(6):e0298965. doi: 10.1371/journal.pone.0298965 (PMC11146744; doi:10.1371/journal.pone.0298965)
Supplement: S4 Table — (XLS) [file pone.0298965.s008.xls]

## Sheet: S4 Table - SE
S4 Table
Skipped exon (SE) in HEK 293T cells treated with EED226 100 uM (Td) vs control cells (Cd).
Events in the table below are filtered for FDR and inclusion level difference values. Event ID: 20161 is highlighted in yellow.
See Material and methods for details.
ID	GeneID	geneSymbol	chr	strand	exonStart_0base	exonEnd	upstreamES	upstreamEE	downstreamES	downstreamEE	FDR	-Log10(FDR)	Inc Level Diff
4958	ENSG00000183647	ZNF530	chr19	+	57605685	57607827	57604276	57604406	57612502	57612722	0.000207258	3.68349	0.597
38967	ENSG00000161692	DBF4B	chr17	+	44732177	44732265	44730964	44731015	44734089	44734163	0.0205402	1.68739	0.472
7575	ENSG00000141040	ZNF287	chr17	-	16567328	16567929	16566524	16566622	16568951	16569206	0.00516847	2.28664	0.363
12298	ENSG00000171469	ZNF561	chr19	-	9617044	9617226	9614020	9614103	9618090	9618179	2.18031e-05	4.66148	0.357
24995	ENSG00000213024	NUP62	chr19	-	49927693	49927815	49907542	49909884	49929349	49929763	0.199989	0.698994	0.309
2530	ENSG00000104852	SNRNP70	chr19	+	49102113	49103587	49101389	49101471	49104633	49104735	8.28897e-05	4.0815	0.021
15956	ENSG00000164221	CCDC112	chr5	-	115269702	115269798	115268881	115269000	115271212	115271626	0.0954737	1.02012	0.291
12297	ENSG00000171469	ZNF561	chr19	-	9617044	9617171	9614020	9614103	9618090	9618166	6.16275e-05	4.21023	0.283
19096	ENSG00000101493	ZNF516	chr18	-	76370527	76370595	76358189	76362557	76371466	76371571	0.00192844	2.71479	0.282
18006	ENSG00000137817	PARP6	chr15	-	72250844	72250954	72250019	72250092	72251206	72251255	0.00502132	2.29918	0.267
8525	ENSG00000140836	ZFHX3	chr16	-	72957426	72960194	72950468	72950965	73058529	73059698	0.013572	1.86736	0.263
29641	ENSG00000139370	SLC15A4	chr12	-	128809942	128810053	128809395	128809473	128814774	128815070	0.0891971	1.04965	0.259
25002	ENSG00000213024	NUP62	chr19	-	49927693	49927848	49908104	49909884	49929416	49929504	0.00212804	2.67202	0.253
20651	ENSG00000116731	PRDM2	chr1	+	13778417	13782831	13773077	13773188	13816426	13816570	0.150969	0.821114	0.251
13253	ENSG00000164180	TMEM161B	chr5	-	88240812	88240916	88228440	88228528	88268720	88268799	7.73369e-05	4.11161	0.25
60161	ENSG00000166130	IKBIP	chr12	-	98634295	98634413	98613404	98614340	98644522	98645075	0.0125117	1.90268	0.249
16490	ENSG00000103540	CCP110	chr16	+	19525718	19525861	19523810	19524088	19527866	19528022	0.449618	0.347156	0.245
13834	ENSG00000136861	CDK5RAP2	chr9	-	120460571	120460747	120458449	120458622	120467859	120467997	0.143982	0.841691	0.243
25001	ENSG00000213024	NUP62	chr19	-	49927693	49927848	49908104	49909884	49929349	49929763	0.38627	0.413109	0.241
31051	ENSG00000137575	SDCBP	chr8	+	58560283	58561795	58553253	58553303	58565018	58565084	0.00260348	2.58445	0.024
26023	ENSG00000143363	PRUNE	chr1	+	151018466	151018669	151017811	151017904	151025514	151025673	0.00533336	2.273	0.233
1582	ENSG00000100350	FOXRED2	chr22	-	36504097	36504367	36501240	36501407	36504514	36504766	0.0254974	1.5935	0.233
20344	ENSG00000103064	SLC7A6	chr16	+	68273821	68273904	68266601	68266721	68274690	68275001	0.00473136	2.32501	0.23
38949	ENSG00000175198	PCCA	chr13	+	100515426	100515567	100449251	100449305	100527674	100527752	0.0506479	1.29544	0.23
10203	ENSG00000130731	C16orf13	chr16	-	635517	635774	635280	635340	636093	636260	4.01719e-05	4.39608	0.226
47405	ENSG00000126215	XRCC3	chr14	-	103706206	103706375	103703277	103703327	103707002	103707215	0.216575	0.664392	0.225
54087	ENSG00000166348	USP54	chr10	-	73504849	73504990	73500654	73500838	73505307	73505426	0.497893	0.302864	0.225
38644	ENSG00000115966	ATF2	chr2	-	175121443	175121540	175118250	175118369	175130137	175130205	0.138275	0.859256	0.223
29642	ENSG00000139370	SLC15A4	chr12	-	128809942	128810111	128809395	128809473	128814774	128815070	0.0319271	1.49584	0.222
2683	ENSG00000177045	SIX5	chr19	-	45766349	45767155	45764784	45766111	45768041	45769226	0.0208993	1.67987	0.22
42778	ENSG00000115486	GGCX	chr2	-	85560814	85560985	85558724	85559075	85561385	85561473	0.0111425	1.95302	0.214
20342	ENSG00000103064	SLC7A6	chr16	+	68273794	68273904	68266601	68266721	68274690	68275095	0.00950508	2.02204	0.209
10206	ENSG00000130731	C16orf13	chr16	-	635611	635774	635280	635340	636093	636235	7.73369e-05	4.11161	0.205
20861	ENSG00000125247	TMTC4	chr13	-	100670359	100670569	100668578	100668794	100674743	100674795	0.278641	0.554955	0.203
56142	ENSG00000148498	PARD3	chr10	-	34372497	34372536	34360070	34360259	34374873	34375002	0.464746	0.332784	0.202
30970	ENSG00000167110	GOLGA2	chr9	-	128272784	128272865	128268419	128268524	128273849	128273972	0.177379	0.751099	0.2
6635	ENSG00000108433	GOSR2	chr17	+	46935028	46935169	46932066	46932199	46938598	46938704	0.222866	0.651956	0.2
30331	ENSG00000131375	CAPN7	chr3	+	15245525	15245671	15242177	15242253	15246731	15246794	0.0965753	1.01513	0.196
55655	ENSG00000110713	NUP98	chr11	-	3686063	3686194	3683199	3683441	3691346	3691489	0.000710883	3.1482	0.194
13833	ENSG00000136861	CDK5RAP2	chr9	-	120460571	120460667	120458449	120458622	120467859	120467997	0.011862	1.92584	0.192
34472	ENSG00000077254	USP33	chr1	-	77745420	77745599	77741616	77741748	77759642	77759852	0.0203699	1.69101	0.191
34959	ENSG00000173209	AHSA2	chr2	+	61183546	61183662	61181319	61181405	61184711	61184800	0.0614593	1.21141	0.191
24430	ENSG00000169241	SLC50A1	chr1	+	155136827	155136951	155136298	155136376	155137978	155138098	0.0980593	1.00851	0.19
45007	ENSG00000104312	RIPK2	chr8	+	89762828	89762982	89757746	89758233	89765340	89765496	0.194711	0.710608	0.19
36810	ENSG00000115042	FAHD2A	chr2	+	95405276	95405402	95402790	95402992	95405552	95405803	0.25755	0.589138	0.19
31730	ENSG00000159023	EPB41	chr1	+	29060421	29060484	29053103	29053312	29064981	29065158	0.0338007	1.47107	0.189
63572	ENSG00000198176	TFDP1	chr13	+	113637619	113637896	113636533	113636700	113640119	113640310	0.179861	0.745064	0.189
60828	ENSG00000004700	RECQL	chr12	-	21501169	21501215	21499554	21499615	21501412	21501551	0.00910339	2.0408	0.188
22537	ENSG00000127483	HP1BP3	chr1	-	20780349	20780540	20779811	20779911	20787194	20787323	0.319009	0.496197	0.184
40432	ENSG00000087884	AAMDC	chr11	+	77841018	77841060	77821128	77821241	77842478	77842628	0.16835	0.773788	0.182
32377	ENSG00000112320	SOBP	chr6	+	107633513	107635469	107587079	107587175	107658206	107660167	0.170986	0.767038	0.182
46667	ENSG00000051825	MPHOSPH9	chr12	-	123203249	123203375	123202623	123203084	123210055	123210162	0.386754	0.412565	0.182
26972	ENSG00000183479	TREX2	chrX	-	153454876	153455053	153454393	153454508	153455541	153455766	0.0254382	1.59451	0.181
22536	ENSG00000127483	HP1BP3	chr1	-	20780344	20780540	20779811	20779911	20787194	20787272	0.112557	0.948629	0.18
36177	ENSG00000095321	CRAT	chr9	-	129109178	129109277	129107813	129108077	129110482	129110769	0.266907	0.573639	0.18
34387	ENSG00000125931	CITED1	chrX	-	72305301	72305422	72302809	72302934	72307024	72307150	0.0171543	1.76563	0.178
37149	ENSG00000118961	C2orf43	chr2	-	20739970	20740205	20701569	20701652	20774809	20774979	0.0144712	1.8395	0.176
26122	ENSG00000115685	PPP1R7	chr2	+	241153482	241153604	241150466	241150547	241157806	241157862	0.0207045	1.68394	0.175
38998	ENSG00000092199	HNRNPC	chr14	-	21263666	21263829	21263310	21263336	21269297	21269406	0.0108357	1.96514	0.012
16935	ENSG00000048140	TSPAN17	chr5	+	176654894	176655020	176652742	176652913	176656077	176656125	0.268082	0.571732	0.174
62916	ENSG00000275066	SYNRG	chr17	-	37579131	37579434	37577379	37577613	37584647	37584759	0.497592	0.303126	0.173
7199	ENSG00000126858	RHOT1	chr17	+	32209349	32209445	32208106	32208309	32224615	32225727	0.37464	0.426386	0.172
3151	ENSG00000161249	DMKN	chr19	-	35509910	35509961	35505717	35505765	35510183	35510211	0.16402	0.785103	0.17
58361	ENSG00000138092	CENPO	chr2	+	24793851	24793965	24793144	24793501	24799674	24799794	0.449516	0.347255	0.17
52403	ENSG00000156162	DPY19L4	chr8	+	94756035	94756159	94739644	94739790	94761699	94761834	0.0250008	1.60205	0.169
22509	ENSG00000172986	GXYLT2	chr3	+	72955097	72955349	72922203	72922335	72957228	72957352	0.0352104	1.45333	0.169
39484	ENSG00000073060	SCARB1	chr12	-	124782682	124782811	124777632	124778586	124786356	124786503	0.267067	0.573379	0.168
17762	ENSG00000198707	CEP290	chr12	-	88054339	88054413	88053651	88053746	88055575	88055717	0.00226415	2.64509	0.166
61487	ENSG00000170653	ATF7	chr12	-	53600952	53601021	53552540	53552637	53626278	53626363	0.00443219	2.35338	0.165
56324	ENSG00000166181	API5	chr11	+	43318420	43318482	43311977	43312196	43318639	43318801	0.0144485	1.84018	-0.039
42038	ENSG00000150977	RILPL2	chr12	-	123430507	123430659	123423043	123423157	123436081	123436717	0.176884	0.752311	0.165
30003	ENSG00000100241	SBF1	chr22	-	50457033	50457111	50456491	50456673	50459254	50459392	0.0469269	1.32858	0.164
28894	ENSG00000183137	CEP57L1	chr6	+	109145218	109145381	109095152	109095575	109146757	109146933	0.0343353	1.46426	0.163
56500	ENSG00000025434	NR1H3	chr11	+	47260408	47260675	47259785	47259979	47261240	47261280	0.114818	0.939991	0.163
23733	ENSG00000163608	C3orf17	chr3	-	113012733	113013403	113011044	113011406	113013952	113014032	0.167616	0.775684	0.162
49427	ENSG00000148985	PGAP2	chr11	+	3811249	3811424	3808289	3808315	3823882	3824135	0.351645	0.453895	0.162
45545	ENSG00000180354	MTURN	chr7	+	30146176	30146299	30134809	30135298	30157437	30162760	0.262573	0.58075	0.161
10202	ENSG00000130731	C16orf13	chr16	-	635517	635774	634736	634797	636093	636260	0.128896	0.88976	0.16
12617	ENSG00000140043	PTGR2	chr14	+	73879095	73879305	73876997	73877168	73880054	73880176	0.0149093	1.82654	0.159
63290	ENSG00000187535	IFT140	chr16	-	1568216	1568334	1566160	1566291	1571406	1571534	0.0283202	1.5479	0.159
51641	ENSG00000183077	AFMID	chr17	+	78204827	78204900	78202702	78202751	78205945	78206050	0.170025	0.769488	0.159
48939	ENSG00000196998	WDR45	chrX	-	49077642	49077747	49076644	49076750	49077836	49077911	0.375768	0.42508	0.159
5061	ENSG00000088881	EBF4	chr20	+	2749400	2749518	2748548	2748630	2749619	2749753	0.081432	1.0892	0.158
58001	ENSG00000100600	LGMN	chr14	-	92704639	92704707	92703808	92704361	92709671	92709872	0.131247	0.881912	0.158
43528	ENSG00000092841	MYL6	chr12	+	56159586	56159622	56158683	56158711	56159974	56160148	0.0398533	1.39954	0.156
20037	ENSG00000163812	ZDHHC3	chr3	-	44932906	44932990	44929305	44929436	44933117	44933199	0.0539478	1.26803	0.156
27687	ENSG00000143393	PI4KB	chr1	-	151326171	151326373	151315572	151316509	151327270	151327416	0.261918	0.581834	0.156
13584	ENSG00000126777	KTN1	chr14	+	55663954	55664041	55661273	55661612	55667240	55667330	0.440495	0.356059	0.156
36789	ENSG00000111711	GOLT1B	chr12	+	21508382	21508561	21501792	21501948	21512294	21512376	0.0219901	1.65777	0.153
37878	ENSG00000168958	MFF	chr2	+	227352513	227352573	227340291	227340380	227355676	227355761	0.151492	0.819611	0.153
26041	ENSG00000143363	PRUNE	chr1	+	151028785	151028944	151027232	151027327	151033805	151033837	0.447649	0.349063	0.153
8145	ENSG00000185324	CDK10	chr16	+	89689251	89689324	89686667	89686797	89690552	89690557	0.481767	0.317163	0.153
45497	ENSG00000146592	CREB5	chr7	+	28570364	28570537	28507615	28507737	28718752	28718879	0.00248841	2.60408	0.152
33019	ENSG00000105419	MEIS3	chr19	-	47406459	47406526	47403123	47403553	47406887	47406971	0.0319271	1.49584	0.152
5592	ENSG00000101639	CEP192	chr18	+	13071038	13071212	13069737	13069856	13072754	13072845	0.140159	0.853378	0.151
25985	ENSG00000173409	ARV1	chr1	+	230999622	230999801	230997120	230997267	231000137	231000595	0.0245611	1.60975	0.042
41775	ENSG00000145390	USP53	chr4	+	119239217	119239903	119217549	119217673	119245336	119245429	0.307369	0.51234	0.151
32636	ENSG00000149657	LSM14B	chr20	+	62127584	62127701	62126303	62126439	62130218	62130296	0.442807	0.353785	0.15
49621	ENSG00000075218	GTSE1	chr22	+	46308149	46308207	46297379	46297479	46308318	46308943	0.0505473	1.2963	0.148
27415	ENSG00000117461	PIK3R3	chr1	-	46080641	46080750	46077514	46077613	46131846	46131956	0.149688	0.824812	0.148
56762	ENSG00000100461	RBM23	chr14	-	22909482	22909595	22905584	22906368	22918998	22919138	0.283144	0.547993	0.148
55391	ENSG00000154310	TNIK	chr3	-	171107182	171107206	171101448	171101633	171108064	171108162	0.383829	0.415862	0.146
2692	ENSG00000012061	ERCC1	chr19	-	45413962	45414034	45413433	45413745	45414860	45414960	0.00219373	2.65882	0.145
58606	ENSG00000067064	IDI1	chr10	-	1043998	1044171	1043300	1043393	1048863	1049170	0.00695465	2.15772	0.145
44506	ENSG00000146243	IRAK1BP1	chr6	+	78898063	78898298	78897828	78897959	78902991	78903101	0.438532	0.357999	0.145
15366	ENSG00000099864	PALM	chr19	+	740351	740483	736018	736078	746284	748325	0.304407	0.516546	0.144
1959	ENSG00000128185	DGCR6L	chr22	-	20316118	20316219	20315335	20315476	20319638	20319799	0.0262845	1.5803	0.047
22866	ENSG00000114786	ABHD14A-ACY1	chr3	+	51985206	51985271	51984046	51984158	51985360	51985465	0.0271487	1.56625	0.143
63301	ENSG00000128039	SRD5A3	chr4	+	55364073	55364271	55359345	55359488	55369831	55369975	0.00839571	2.07594	0.142
47596	ENSG00000197694	SPTAN1	chr9	+	128592982	128593042	128591476	128591625	128594174	128594373	0.259028	0.586654	0.142
34614	ENSG00000170791	CHCHD7	chr8	+	56212761	56212909	56211755	56211837	56214597	56214667	0.268391	0.571232	0.142
44445	ENSG00000169905	TOR1AIP2	chr1	-	179877238	179877373	179859029	179865854	179877692	179877772	0.105858	0.975276	0.14
10204	ENSG00000130731	C16orf13	chr16	-	635611	635774	634718	634797	636093	636235	0.116368	0.934167	0.14
36854	ENSG00000055609	KMT2C	chr7	-	152157760	152157925	152156204	152156346	152158862	152159072	0.391708	0.407037	0.14
62449	ENSG00000234608	MAPKAPK5-AS1	chr12	-	111840332	111840477	111839767	111840003	111841326	111841470	0.470177	0.327739	0.14
8111	ENSG00000140995	DEF8	chr16	+	89954288	89954376	89948754	89948814	89955168	89955266	0.00248841	2.60408	0.139
50143	ENSG00000111237	VPS29	chr12	-	110499456	110499546	110496011	110496203	110502048	110502111	0.0279658	1.55337	0.139
34822	ENSG00000116205	TCEANC2	chr1	+	54068755	54068897	54054133	54054524	54088596	54088790	0.230547	0.63724	0.139
4143	ENSG00000167470	MIDN	chr19	+	1253953	1254082	1251838	1251901	1254166	1254302	0.285183	0.544877	0.139
61382	ENSG00000050426	LETMD1	chr12	+	51058074	51058128	51056370	51056502	51059360	51059649	0.0182693	1.73828	0.137
57609	ENSG00000054965	FAM168A	chr11	-	73419873	73419999	73411393	73411536	73430689	73430770	0.292629	0.533683	0.137
34432	ENSG00000117114	LPHN2	chr1	+	81987288	81987341	81985258	81985355	81990390	81990681	0.425664	0.370934	0.137
51441	ENSG00000152601	MBNL1	chr3	+	152455541	152455577	152447619	152447773	152456266	152456361	0.265999	0.575121	0.136
39806	ENSG00000186635	ARAP1	chr11	-	72692752	72692785	72688454	72688537	72693324	72693470	0.4021	0.395666	0.136
56513	ENSG00000110514	MADD	chr11	+	47326737	47326807	47324470	47324577	47328657	47328704	0.00731562	2.13575	0.135
54963	ENSG00000136840	ST6GALNAC4	chr9	-	127916407	127916494	127914655	127914841	127916825	127917018	0.0107557	1.96836	0.135
7247	ENSG00000197381	ADARB1	chr21	+	45184473	45184593	45183361	45183510	45184922	45185091	0.0219901	1.65777	0.135
21536	ENSG00000181789	COPG1	chr3	+	129250681	129250894	129249652	129249746	129252280	129252361	0.311911	0.50597	0.135
13069	ENSG00000125746	EML2	chr19	-	45617629	45617697	45616764	45616853	45619059	45619090	0.316546	0.499564	0.135
35698	ENSG00000071054	MAP4K4	chr2	+	101871493	101871685	101870294	101870415	101873646	101873764	0.0948636	1.0229	0.133
52415	ENSG00000164941	INTS8	chr8	+	94838462	94838618	94831991	94832174	94841490	94841591	0.152938	0.815485	0.132
52414	ENSG00000164941	INTS8	chr8	+	94836523	94836631	94831991	94832174	94841490	94841591	0.0687025	1.16303	0.131
10652	ENSG00000086666	ZFAND6	chr15	+	80098415	80098578	80072563	80072647	80120327	80120405	0.171626	0.765418	0.131
17678	ENSG00000205937	RNPS1	chr16	-	2264572	2264760	2264175	2264331	2268054	2268091	0.00107451	2.96879	0.13
5098	ENSG00000125841	NRSN2	chr20	+	349637	349832	349248	349363	353209	353306	0.0376895	1.42378	0.13
63134	ENSG00000005893	LAMP2	chrX	-	120439075	120439293	120431247	120431462	120441729	120441894	0.496939	0.303697	0.129
54531	ENSG00000100445	SDR39U1	chr14	-	24442097	24442260	24440782	24440926	24442345	24442694	0.0404537	1.39304	0.128
42264	ENSG00000133243	BTBD2	chr19	-	2013546	2013880	1997343	1997463	2015296	2015542	0.0376895	1.42378	0.029
11767	ENSG00000101266	CSNK2A1	chr20	-	527932	528049	508450	508660	543671	543821	0.03915	1.40727	0.042
42667	ENSG00000181555	SETD2	chr3	-	47088112	47088247	47086194	47086314	47097954	47098081	0.0517128	1.2864	0.128
14298	ENSG00000204387	C6orf48	chr6	+	31836423	31836517	31835410	31835451	31837235	31837435	0.122297	0.912586	0.128
29155	ENSG00000143590	EFNA3	chr1	+	155086127	155086205	155085876	155085942	155086412	155086923	0.207931	0.682081	0.128
23653	ENSG00000264522	OTUD7B	chr1	-	149977425	149977576	149971062	149971251	150010447	150010676	0.233693	0.631354	0.128
50974	ENSG00000119328	FAM206A	chr9	+	108936307	108936437	108935637	108935689	108939195	108939272	0.0205402	1.68739	0.127
10051	ENSG00000008710	PKD1	chr16	-	2092953	2093093	2092479	2092592	2093543	2093738	0.0561462	1.25068	0.127
62487	ENSG00000111300	NAA25	chr12	-	112049482	112049611	112048291	112048443	112053557	112053657	0.115283	0.938236	0.127
54532	ENSG00000100445	SDR39U1	chr14	-	24442108	24442260	24440782	24440926	24442345	24442375	0.0405018	1.39253	0.126
57471	ENSG00000110075	PPP6R3	chr11	+	68505144	68505249	68460730	68460827	68519500	68519651	0.23013	0.638027	0.125
20161	ENSG00000172062	SMN1	chr5	+	70951940	70951994	70946065	70946176	70952438	70952580	0.286292	0.543191	0.125
56068	ENSG00000110768	GTF2H1	chr11	+	18324235	18324296	18322546	18322740	18333059	18333228	0.00621627	2.20647	0.124
43533	ENSG00000165480	SKA3	chr13	-	21155692	21155811	21153594	21155150	21157921	21158125	0.180757	0.742905	0.124
27842	ENSG00000122335	SERAC1	chr6	-	158130372	158130486	158128107	158128270	158143055	158143184	0.257625	0.589011	0.124
41568	ENSG00000137309	HMGA1	chr6	+	34237203	34237317	34236872	34236963	34240736	34240882	0.0461426	1.3359	0.036
23373	ENSG00000105171	POP4	chr19	+	29610319	29610632	29608656	29608709	29611861	29611939	0.00695465	2.15772	0.123
43329	ENSG00000168385	2002-09-01	chr2	+	241320202	241320287	241315905	241315982	241324215	241324241	0.0464141	1.33335	-0.049
24994	ENSG00000213024	NUP62	chr19	-	49927693	49927815	49907542	49909884	49929325	49929429	0.122479	0.911939	0.123
2722	ENSG00000130208	APOC1	chr19	+	44916189	44916470	44914871	44914949	44919172	44919344	0.263306	0.579539	0.122
63302	ENSG00000128039	SRD5A3	chr4	+	55367587	55367722	55359345	55359488	55369831	55373096	0.0144712	1.8395	0.121
57412	ENSG00000120896	SORBS3	chr8	+	22566344	22566484	22565665	22565872	22566660	22566694	0.0312887	1.50461	0.121
2637	ENSG00000130751	NPAS1	chr19	+	47021611	47021847	47020885	47021169	47032277	47032351	0.0428752	1.36779	0.121
53937	ENSG00000184465	WDR27	chr6	-	169689126	169689308	169688816	169689012	169701550	169702048	0.0891237	1.05001	0.121
40179	ENSG00000142856	ITGB3BP	chr1	-	63447564	63447614	63446805	63446856	63453917	63453974	0.311911	0.50597	0.121
44443	ENSG00000169905	TOR1AIP2	chr1	-	179865435	179865854	179852631	179852811	179877238	179877373	0.00858859	2.06608	0.12
10348	ENSG00000186654	PRR5	chr22	+	44735026	44735162	44732250	44732391	44736771	44736786	0.0831145	1.08032	0.12
18919	ENSG00000163291	PAQR3	chr4	-	78920533	78920681	78917760	78917880	78923856	78923947	0.046984	1.32805	0.119
50457	ENSG00000137216	TMEM63B	chr6	+	44135327	44135366	44135016	44135096	44136348	44136439	0.0548739	1.26063	0.119
26876	ENSG00000119048	UBE2B	chr5	+	134388976	134389052	134388324	134388413	134390224	134390321	0.0503108	1.29834	0.048
17536	ENSG00000100416	TRMU	chr22	+	46355989	46356072	46353516	46355588	46356841	46357335	0.154627	0.810715	0.119
51605	ENSG00000104164	BLOC1S6	chr15	+	45603099	45603187	45592134	45592276	45605427	45605470	0.33867	0.470223	0.119
16718	ENSG00000120008	WDR11	chr10	+	120852523	120852635	120851304	120851527	120858642	120858796	0.0824884	1.08361	0.118
54528	ENSG00000100445	SDR39U1	chr14	-	24441673	24441795	24440203	24440926	24442345	24442452	0.046837	1.32941	0.117
58987	ENSG00000120539	MASTL	chr10	+	27181479	27181581	27173120	27173259	27186378	27186919	0.138118	0.85975	0.117
19282	ENSG00000158301	GPRASP2	chrX	+	102713129	102713217	102712175	102712552	102713781	102713849	0.268229	0.571495	0.117
7878	ENSG00000129197	RPAIN	chr17	+	5428070	5428211	5422768	5422829	5432541	5432876	0.406089	0.391379	0.117
27031	ENSG00000126016	AMOT	chrX	-	112822254	112823144	112815357	112815877	112825071	112825128	0.0548739	1.26063	0.025
25525	ENSG00000119640	ACYP1	chr14	-	75063469	75063561	75053220	75053659	75069209	75069483	0.0473231	1.32493	0.116
52082	ENSG00000154582	TCEB1	chr8	-	73959764	73959818	73955910	73956054	73972076	73972247	0.0548739	1.26063	0.049
6414	ENSG00000141198	TOM1L1	chr17	+	54903707	54903792	54900393	54900923	54905488	54905567	0.0518148	1.28555	0.116
16735	ENSG00000181929	PRKAG1	chr12	-	49005742	49005881	49005461	49005543	49013061	49013110	0.0687025	1.16303	0.116
7872	ENSG00000129197	RPAIN	chr17	+	5425970	5426299	5422768	5422829	5432541	5432876	0.177379	0.751099	0.115
1574	ENSG00000100083	GGA1	chr22	+	37624968	37625076	37623551	37623633	37629461	37629526	0.306478	0.5136	0.115
57812	ENSG00000171204	TMEM126B	chr11	+	85631686	85631808	85628584	85628688	85634085	85634176	0.000796434	3.09885	0.114
38117	ENSG00000162878	PKDCC	chr2	+	42053238	42053361	42048019	42048838	42054035	42054307	0.0714154	1.14621	0.114
45083	ENSG00000205903	ZNF316	chr7	+	6639041	6639141	6637845	6638009	6641824	6641962	0.086006	1.06547	0.114
1452	ENSG00000100401	RANGAP1	chr22	-	41284900	41285153	41280932	41281082	41285985	41286251	0.0610755	1.21413	0.023
36480	ENSG00000147419	CCDC25	chr8	-	27748494	27748598	27748071	27748279	27752511	27752587	0.102764	0.988157	0.114
10118	ENSG00000103275	UBE2I	chr16	+	1312346	1312558	1309677	1309773	1314019	1314096	0.0619441	1.208	-0.027
13349	ENSG00000153975	ZUFSP	chr6	-	116666633	116666912	116660735	116660846	116668565	116668794	0.0245611	1.60975	0.113
11162	ENSG00000128915	ICE2	chr15	-	60478567	60478650	60477936	60478069	60479002	60479107	0.067388	1.17142	0.113
53422	ENSG00000137145	DENND4C	chr9	+	19336685	19336832	19336269	19336414	19340991	19341114	0.287262	0.541721	0.113
62286	ENSG00000060237	WNK1	chr12	+	867865	869104	862082	862270	871264	871348	0.063777	1.19534	-0.029
13514	ENSG00000085382	HACE1	chr6	-	104833041	104833173	104811310	104811393	104843222	104843298	0.387795	0.411398	0.113
58184	ENSG00000076043	REXO2	chr11	+	114443855	114443933	114440655	114440739	114445978	114446087	0.0119499	1.92264	0.112
9190	ENSG00000167397	VKORC1	chr16	-	31093311	31093482	31090841	31091342	31094556	31094760	0.125286	0.902099	0.112
13409	ENSG00000112290	WASF1	chr6	-	110178597	110178742	110127468	110127629	110179438	110179649	0.134408	0.871575	0.112
54899	ENSG00000163900	TMEM41A	chr3	-	185495153	185495315	185494622	185494761	185496827	185496981	0.489191	0.310522	0.111
44935	ENSG00000105963	ADAP1	chr7	-	935374	935505	926552	926644	954395	954697	0.0247226	1.60691	0.11
16265	ENSG00000179912	R3HDM2	chr12	-	57289008	57289040	57283823	57284056	57292571	57292649	0.027266	1.56438	0.11
31058	ENSG00000118985	ELL2	chr5	-	95913770	95913934	95906522	95906782	95943001	95943049	0.497893	0.302864	0.11
55654	ENSG00000110713	NUP98	chr11	-	3685972	3686194	3683199	3683441	3691346	3691489	0.00451535	2.34531	0.109
9701	ENSG00000122299	ZC3H7A	chr16	-	11769030	11769095	11768314	11768501	11770782	11770841	0.0256691	1.59059	0.109
16825	ENSG00000038427	VCAN	chr5	+	83519348	83522309	83512102	83512396	83537006	83542268	0.0648451	1.18812	0.109
6578	ENSG00000082641	NFE2L1	chr17	+	48057031	48057121	48056385	48056598	48057343	48057502	0.0737645	1.13215	0.109
5959	ENSG00000181038	METTL23	chr17	+	76726969	76727178	76726850	76726879	76732977	76733215	0.105858	0.975276	0.109
57830	ENSG00000073921	PICALM	chr11	-	85978069	85978093	85976622	85976682	85981128	85981228	0.268229	0.571495	0.109
43531	ENSG00000092841	MYL6	chr12	+	56160625	56160670	56160242	56160320	56161386	56161550	0.00611694	2.21347	0.108
61795	ENSG00000138777	PPA2	chr4	-	105453597	105453642	105449349	105449403	105473893	105473987	0.234486	0.629883	0.108
31048	ENSG00000001461	NIPAL3	chr1	+	24419290	24419640	24415793	24415904	24440171	24440240	0.326486	0.486135	0.108
61165	ENSG00000111371	SLC38A1	chr12	-	46254813	46254936	46243199	46243314	46268525	46268997	0.425839	0.370754	0.108
26030	ENSG00000143363	PRUNE	chr1	+	151024610	151024795	151017811	151017904	151025514	151025673	0.067388	1.17142	0.107
10052	ENSG00000008710	PKD1	chr16	-	2097318	2097503	2097147	2097241	2097727	2097777	0.285183	0.544877	0.107
36918	ENSG00000163539	CLASP2	chr3	-	33559124	33559175	33551251	33551395	33559306	33559385	0.00696997	2.15677	0.106
29216	ENSG00000143797	MBOAT2	chr2	-	8958496	8958642	8943186	8943264	9003539	9003658	0.149852	0.824338	0.106
18211	ENSG00000077684	JADE1	chr4	+	128867855	128867973	128861703	128862225	128871354	128872334	0.095161	1.02154	0.105
8880	ENSG00000217555	CKLF	chr16	+	66563121	66563217	66558189	66558348	66565885	66566069	0.345861	0.461098	0.105
35070	ENSG00000153560	UBP1	chr3	-	33408689	33408797	33402800	33402904	33409235	33409346	0.473818	0.324389	0.105
1380	ENSG00000188677	PARVB	chr22	+	44147860	44147922	44140123	44140143	44151482	44151551	0.0452686	1.3442	0.104
55818	ENSG00000153339	TRAPPC8	chr18	-	31916271	31916446	31913368	31913522	31931328	31931523	0.125424	0.901618	0.104
11183	ENSG00000182718	ANXA2	chr15	-	60397257	60397338	60386027	60386086	60397942	60397964	0.0057077	2.24354	0.102
45438	ENSG00000122566	HNRNPA2B1	chr7	-	26197830	26197866	26197621	26197732	26200571	26200746	0.0756058	1.12144	0.049
14539	ENSG00000066135	KDM4A	chr1	+	43653662	43653799	43653305	43653313	43655590	43655766	0.00451535	2.34531	0.101
10742	ENSG00000140382	HMG20A	chr15	+	77447718	77447811	77420673	77421004	77458403	77458496	0.0760241	1.11905	-0.041
35695	ENSG00000071054	MAP4K4	chr2	+	101863820	101864051	101859642	101859864	101864929	101865003	0.115116	0.938863	0.101
7795	ENSG00000187838	TMEM256-PLSCR3	chr17	-	7393143	7393364	7392790	7392952	7393466	7393482	0.12309	0.909778	0.1
58986	ENSG00000120539	MASTL	chr10	+	27180952	27181066	27173117	27173259	27186378	27186919	0.178761	0.747728	0.1
28719	ENSG00000135503	ACVR1B	chr12	+	51986817	51986942	51985191	51985348	51991862	51991993	0.419974	0.376778	0.1
16544	ENSG00000082397	EPB41L3	chr18	-	5395066	5395147	5394676	5394793	5395608	5395707	0.0100724	1.99687	0.099
33713	ENSG00000203705	TATDN3	chr1	+	212807735	212807848	212804595	212804651	212812247	212812282	0.0268942	1.57034	0.099
8109	ENSG00000140995	DEF8	chr16	+	89954242	89954376	89948696	89948814	89955168	89955266	0.00278269	2.55554	0.098
54534	ENSG00000100445	SDR39U1	chr14	-	24442177	24442260	24440782	24440926	24442345	24442396	0.0627469	1.20241	0.098
44726	ENSG00000182473	EXOC7	chr17	-	76090328	76090397	76089174	76089320	76094413	76094581	0.0791619	1.10148	0.098
32312	ENSG00000108784	NAGLU	chr17	+	42537397	42537545	42536171	42536655	42538338	42538485	0.128896	0.88976	0.098
23964	ENSG00000187240	DYNC2H1	chr11	+	103287532	103287605	103286254	103286386	103303092	103303253	0.230547	0.63724	0.096
2721	ENSG00000130208	APOC1	chr19	+	44916189	44916359	44914868	44914949	44919172	44919346	0.274182	0.561962	0.096
53557	ENSG00000099810	MTAP	chr9	+	21859302	21859425	21854630	21854870	21931007	21937651	0.0698399	1.1559	0.095
53110	ENSG00000104529	EEF1D	chr8	-	143586218	143586290	143581053	143581328	143586728	143586849	0.0812169	1.09035	0.041
42668	ENSG00000181555	SETD2	chr3	-	47101457	47101555	47097954	47098081	47103345	47103423	0.119778	0.921624	0.095
52448	ENSG00000156469	MTERF3	chr8	-	96246306	96246454	96245859	96245931	96250905	96251095	0.324179	0.489216	0.095
42045	ENSG00000036257	CUL3	chr2	-	224556294	224556420	224535527	224535641	224557658	224557820	0.0819661	1.08637	0.048
58978	ENSG00000180198	RCC1	chr1	+	28530522	28530573	28529857	28529939	28531802	28531818	0.0152274	1.81737	0.094
60864	ENSG00000060982	BCAT1	chr12	-	24881300	24881411	24878529	24878649	24894274	24894475	0.162414	0.789375	0.094
18313	ENSG00000112357	PEX7	chr6	+	136866626	136866733	136826318	136826469	136869889	136870003	0.31389	0.503223	0.094
35061	ENSG00000092020	PPP2R3C	chr14	-	35109818	35109931	35098662	35099384	35110524	35110629	0.370116	0.431662	0.094
4294	ENSG00000132819	RBM38	chr20	+	57393278	57393333	57392653	57392777	57407542	57407776	0.429885	0.366648	0.094
40840	ENSG00000166295	ANAPC16	chr10	+	72223887	72224056	72220053	72220379	72230365	72230440	0.02221	1.65345	0.093
57949	ENSG00000116747	TROVE2	chr1	+	193075819	193076040	193059453	193059776	193076500	193076647	0.0662284	1.17896	0.093
4395	ENSG00000124198	ARFGEF2	chr20	+	48974765	48974874	48973144	48973284	48976015	48976199	0.0883624	1.05373	0.093
27629	ENSG00000122678	POLM	chr7	-	44074130	44074233	44073782	44074025	44074397	44074530	0.104995	0.978833	0.093
17316	ENSG00000146282	RARS2	chr6	-	87548590	87548646	87545615	87545699	87555407	87555505	0.139299	0.856053	0.093
16750	ENSG00000143776	CDC42BPA	chr1	-	227112670	227112913	227112311	227112422	227119803	227119937	0.313781	0.503373	0.093
56343	ENSG00000139697	SBNO1	chr12	-	123348028	123348133	123345257	123345567	123350309	123350441	0.383004	0.416796	0.093
29261	ENSG00000138030	KHK	chr2	+	27094476	27094611	27092331	27092448	27096728	27096801	0.195012	0.709939	0.092
1055	ENSG00000182670	TTC3	chr21	+	37094004	37094090	37091292	37091413	37095349	37095444	0.425839	0.370754	0.092
15849	ENSG00000154134	ROBO3	chr11	+	124878297	124878436	124877518	124877658	124878583	124878713	0.434195	0.362315	0.092
26121	ENSG00000115685	PPP1R7	chr2	+	241153475	241153604	241150021	241150547	241157806	241157862	0.0418763	1.37803	0.091
24434	ENSG00000169241	SLC50A1	chr1	+	155137560	155137722	155136298	155136376	155137978	155138094	0.0493616	1.30661	0.091
49018	ENSG00000178761	FAM219B	chr15	-	74906277	74906365	74904663	74905231	74906586	74906730	0.131711	0.880379	0.091
17672	ENSG00000205937	RNPS1	chr16	-	2255584	2255726	2253115	2254063	2262277	2262431	0.0883967	1.05356	-0.018
18180	ENSG00000144043	TEX261	chr2	-	70991829	70991983	70989576	70989816	70993695	70993775	0.375168	0.425774	0.091
26024	ENSG00000143363	PRUNE	chr1	+	151018466	151018669	151017811	151017904	151027232	151027327	0.422058	0.374627	0.091
63532	ENSG00000109654	TRIM2	chr4	+	153294304	153294485	153275892	153276130	153295312	153296036	0.267028	0.573444	0.09
11536	ENSG00000103994	ZNF106	chr15	-	42456957	42457158	42450977	42451954	42466052	42466114	0.311614	0.506383	0.09
24011	ENSG00000175309	PHYKPL	chr5	-	178224641	178224729	178224447	178224564	178225354	178225429	0.383829	0.415862	0.09
61220	ENSG00000170946	DNAJC24	chr11	+	31408109	31408330	31370806	31370859	31414810	31414949	0.0909022	1.04143	0.042
9404	ENSG00000169180	XPO6	chr16	-	28180940	28181031	28175897	28176095	28211365	28211869	0.0363329	1.4397	0.089
47861	ENSG00000164808	SPIDR	chr8	+	47293866	47294030	47291032	47291137	47396375	47396626	0.0418146	1.37867	0.089
29538	ENSG00000124523	SIRT5	chr6	+	13588330	13588464	13584075	13584225	13591668	13591894	0.157329	0.803192	0.089
56096	ENSG00000115084	SLC35F5	chr2	-	113717752	113717850	113712791	113715195	113719153	113719280	0.166541	0.778479	0.089
52014	ENSG00000164024	METAP1	chr4	+	99037766	99037941	99035399	99035460	99039373	99039465	0.0921121	1.03568	0.046
14296	ENSG00000204387	C6orf48	chr6	+	31836294	31836517	31835410	31835451	31837235	31837435	0.23285	0.632924	0.089
14297	ENSG00000204387	C6orf48	chr6	+	31836298	31836517	31835410	31835451	31837235	31837435	0.351645	0.453895	0.089
55110	ENSG00000125944	HNRNPR	chr1	-	23323555	23323732	23321527	23321663	23333517	23333631	0.0943213	1.02539	-0.026
49289	ENSG00000131381	ZFYVE20	chr3	-	15082366	15082608	15080731	15080802	15084734	15084896	0.0791619	1.10148	0.088
3125	ENSG00000161249	DMKN	chr19	-	35505938	35506049	35505717	35505765	35510183	35510231	0.10558	0.97642	0.088
63507	ENSG00000121644	DESI2	chr1	+	244689248	244689342	244686596	244686669	244691878	244691922	0.261779	0.582064	0.088
18902	ENSG00000104517	UBR5	chr8	-	102329089	102329200	102327741	102327896	102329282	102329399	0.491791	0.308219	0.088
19160	ENSG00000153006	SREK1IP1	chr5	-	64765044	64765121	64754314	64754362	64768504	64768627	0.0133541	1.87439	0.087
27673	ENSG00000165698	C9orf9	chr9	+	132887368	132887571	132883910	132884091	132888289	132888437	0.21816	0.661225	0.087
12333	ENSG00000100605	ITPK1	chr14	-	93076594	93076619	93016675	93016801	93115068	93115184	0.261608	0.582349	0.087
48851	ENSG00000101868	POLA1	chrX	+	24725980	24726055	24724334	24724451	24726932	24727071	0.278	0.555955	0.087
17953	ENSG00000187742	SECISBP2	chr9	+	89325547	89325676	89319651	89319797	89325896	89326038	0.412771	0.384291	0.087
19957	ENSG00000110958	PTGES3	chr12	-	56670274	56670364	56665631	56666266	56671748	56671809	0.0964296	1.01579	0.027
60448	ENSG00000115310	RTN4	chr2	-	55028163	55028220	54987490	54987698	55049744	55050544	0.018937	1.72269	0.086
7246	ENSG00000197381	ADARB1	chr21	+	45175729	45176664	45171609	45171684	45180329	45180444	0.257625	0.589011	0.086
61860	ENSG00000105221	AKT2	chr19	-	40236237	40236385	40236031	40236104	40237968	40238091	0.311911	0.50597	0.086
8676	ENSG00000132604	TERF2	chr16	-	69368586	69368595	69368375	69368482	69370482	69370629	0.0428316	1.36824	0.084
54872	ENSG00000165219	GAPVD1	chr9	+	125342218	125342299	125341176	125341264	125346818	125346941	0.0646296	1.18957	0.084
29710	ENSG00000123219	CENPK	chr5	-	65554796	65554946	65552492	65552549	65561496	65561564	0.284817	0.545435	0.083
8851	ENSG00000159593	NAE1	chr16	-	66826667	66826780	66826522	66826583	66830846	66830976	0.0219901	1.65777	0.082
8467	ENSG00000034713	GABARAPL2	chr16	+	75568036	75568209	75566851	75566907	75577278	75577530	0.10031	0.998657	0.031
63573	ENSG00000198176	TFDP1	chr13	+	113637817	113637896	113636533	113636700	113640119	113640684	0.0319259	1.49586	0.082
13350	ENSG00000153975	ZUFSP	chr6	-	116666633	116667207	116660735	116660846	116668565	116668794	0.0621735	1.20639	0.082
22318	ENSG00000080823	MOK	chr14	-	102232534	102232708	102229119	102229657	102233687	102233789	0.419974	0.376778	0.082
21225	ENSG00000114125	RNF7	chr3	+	141743508	141743556	141738203	141738516	141745158	141745517	0.00116268	2.93454	0.081
6738	ENSG00000161654	LSM12	chr17	-	44036861	44037102	44036166	44036300	44037411	44037538	0.104181	0.982212	0.025
12977	ENSG00000100575	TIMM9	chr14	-	58427053	58427242	58424007	58424095	58427391	58427527	0.262573	0.58075	0.081
4833	ENSG00000101294	HM13	chr20	+	31566209	31566295	31561633	31561736	31569119	31569174	0.105335	0.977426	0.048
31336	ENSG00000143224	PPOX	chr1	+	161168431	161168576	161167994	161168127	161168992	161169183	0.4021	0.395666	0.081
50743	ENSG00000071889	FAM3A	chrX	-	154507810	154507861	154507405	154507490	154508288	154508347	0.0823434	1.08437	0.08
57840	ENSG00000074266	EED	chr11	+	86270082	86270157	86267894	86268561	86276979	86277138	0.0961241	1.01717	0.08
20441	ENSG00000156976	EIF4A2	chr3	+	186788309	186788420	186787802	186787882	186789124	186789291	0.106244	0.973697	0.041
20937	ENSG00000168827	GFM1	chr3	+	158649040	158649157	158646742	158646947	158652095	158652246	0.268229	0.571495	0.08
35639	ENSG00000115204	MPV17	chr2	-	27312993	27313109	27312679	27312772	27322447	27322522	0.107161	0.969963	0.048
45331	ENSG00000265681	RPL17	chr18	-	49491745	49491833	49491531	49491584	49492274	49492428	0.108629	0.964055	-0.046
18381	ENSG00000064726	BTBD1	chr15	-	83028615	83028728	83020674	83020762	83030135	83030328	0.109305	0.961362	0.023
39171	ENSG00000114956	DGUOK	chr2	+	73950600	73950732	73946718	73946906	73958145	73958245	0.109527	0.960479	0.046
11155	ENSG00000128915	ICE2	chr15	-	60466593	60466713	60456656	60456794	60468060	60468162	0.309235	0.509712	0.08
44145	ENSG00000011198	ABHD5	chr3	+	43717670	43717857	43714946	43715058	43718442	43719049	0.316845	0.499153	0.08
35640	ENSG00000115204	MPV17	chr2	-	27312993	27313154	27312679	27312772	27322447	27322522	0.0734421	1.13405	0.079
33176	ENSG00000175581	MRPL48	chr11	+	73808312	73808350	73787315	73787992	73825707	73825796	0.307366	0.512344	0.079
35636	ENSG00000115204	MPV17	chr2	-	27312993	27313074	27312679	27312772	27322447	27322522	0.0819642	1.08638	0.078
49099	ENSG00000130985	UBA1	chrX	+	47198308	47198355	47190860	47190950	47198802	47198919	0.112557	0.948629	-0.035
2939	ENSG00000130669	PAK4	chr19	+	39172917	39173106	39169531	39169757	39173575	39174010	0.0984489	1.00679	0.078
14393	ENSG00000204576	PRR3	chr6	+	30561327	30561508	30557313	30557450	30561833	30562124	0.120071	0.920561	0.078
53230	ENSG00000106603	COA1	chr7	-	43650611	43650712	43647227	43648652	43729428	43729474	0.152113	0.817834	0.078
9787	ENSG00000118900	UBN1	chr16	+	4871154	4871301	4870843	4870972	4872883	4872934	0.171665	0.765318	0.078
26736	ENSG00000171853	TRAPPC12	chr2	+	3421880	3421994	3401776	3401893	3424524	3424663	0.181657	0.740747	0.078
2964	ENSG00000178982	EIF3K	chr19	+	38632600	38632678	38632025	38632496	38634992	38635102	0.114046	0.942921	0.03
30237	ENSG00000175203	DCTN2	chr12	-	57546027	57546096	57535494	57535845	57547027	57547120	0.114161	0.942481	0.035
36263	ENSG00000142327	RNPEPL1	chr2	+	240573774	240573891	240573109	240573261	240574112	240574348	0.210156	0.677457	0.078
5032	ENSG00000088888	MAVS	chr20	+	3857634	3857809	3854557	3854741	3861331	3861504	0.262669	0.580591	0.078
1085	ENSG00000243927	MRPS6	chr21	+	34125340	34125480	34073522	34073745	34142407	34143034	0.114192	0.942363	-0.049
43341	ENSG00000168385	2002-09-01	chr2	+	241325966	241326113	241324215	241324241	241335125	241335212	0.27597	0.559137	0.078
13445	ENSG00000196182	STK40	chr1	-	36367847	36368084	36361220	36361340	36385722	36385884	0.382412	0.417469	0.078
50059	ENSG00000072778	ACADVL	chr17	+	7220463	7220529	7219843	7220197	7220603	7220676	0.113296	0.945787	0.077
15681	ENSG00000072364	AFF4	chr5	-	132937648	132937740	132937066	132937193	132963258	132963634	0.313781	0.503373	0.077
22270	ENSG00000122970	IFT81	chr12	+	110143381	110143545	110136775	110136860	110146952	110147048	0.329845	0.481689	0.077
20440	ENSG00000156976	EIF4A2	chr3	+	186788309	186788416	186787802	186787882	186789124	186789881	0.117321	0.930623	0.034
50855	ENSG00000168066	SF1	chr11	-	64773429	64773505	64770255	64770408	64776497	64776626	0.119031	0.92434	-0.037
9831	ENSG00000102858	MGRN1	chr16	+	4677462	4677572	4673497	4673657	4681549	4681776	0.386832	0.412478	0.077
37934	ENSG00000107521	HPS1	chr10	-	98435271	98435414	98433939	98434091	98435634	98435772	0.43532	0.361191	0.077
58002	ENSG00000100600	LGMN	chr14	-	92706482	92706653	92703808	92704361	92709671	92709872	0.149341	0.825822	0.076
25514	ENSG00000005249	PRKAR2B	chr7	+	107157185	107157324	107156983	107157049	107159448	107161811	0.406508	0.390931	0.076
58574	ENSG00000151498	ACAD8	chr11	+	134257087	134257257	134256547	134256648	134258514	134258624	0.449661	0.347115	0.076
29166	ENSG00000066136	NFYC	chr1	+	40766917	40766974	40766595	40766703	40769355	40769415	0.122297	0.912586	-0.049
23374	ENSG00000105171	POP4	chr19	+	29610408	29610632	29608656	29608709	29611861	29611939	0.0256691	1.59059	0.075
38355	ENSG00000148341	SH3GLB2	chr9	-	129015739	129015864	129014770	129014904	129021090	129021219	0.0583785	1.23375	0.075
26944	ENSG00000145740	SLC30A5	chr5	+	69100806	69100929	69093645	69094338	69103061	69103128	0.0602047	1.22037	0.075
50751	ENSG00000071889	FAM3A	chrX	-	154512822	154512936	154511847	154511871	154515759	154515812	0.0742356	1.12939	0.075
46732	ENSG00000176454	LPCAT4	chr15	-	34361399	34361532	34359588	34360209	34362195	34362321	0.0821693	1.08529	0.075
55290	ENSG00000172889	EGFL7	chr9	+	136670168	136670330	136669913	136670009	136670949	136671014	0.0862604	1.06419	0.075
20099	ENSG00000178950	GAK	chr4	-	896459	896549	893873	894009	898032	898158	0.0868849	1.06106	0.075
9093	ENSG00000102910	LONP2	chr16	+	48256609	48256741	48252130	48252365	48258617	48258740	0.219211	0.659138	0.075
49230	ENSG00000102103	PQBP1	chrX	+	48902232	48902384	48901929	48902042	48902731	48902793	0.243667	0.613203	0.075
6010	ENSG00000132478	UNK	chr17	+	75791759	75792019	75784854	75784984	75792312	75792478	0.324973	0.488153	0.075
38578	ENSG00000163644	PPM1K	chr4	-	88270999	88271189	88268761	88268906	88277142	88277243	0.133894	0.873238	0.074
47259	ENSG00000134291	TMEM106C	chr12	+	47965281	47965345	47964208	47964423	47968132	47968211	0.177823	0.750012	0.074
61380	ENSG00000050426	LETMD1	chr12	+	51058005	51058128	51056349	51056502	51059360	51060363	0.0756732	1.12106	0.073
49503	ENSG00000116754	SRSF11	chr1	+	70231094	70231203	70228421	70228555	70232267	70232377	0.129073	0.889166	-0.033
8162	ENSG00000197912	SPG7	chr16	+	89548979	89549336	89548002	89548113	89550493	89550609	0.106873	0.971133	0.073
9991	ENSG00000100266	PACSIN2	chr22	-	42876887	42877010	42876136	42876333	42879047	42879169	0.226451	0.645026	0.073
6869	ENSG00000033627	ATP6V0A1	chr17	+	42507519	42507627	42501196	42501304	42513860	42513978	0.267028	0.573444	0.073
20812	ENSG00000123130	ACOT9	chrX	-	23713134	23713208	23707716	23707944	23721880	23721984	0.143976	0.841709	0.072
20100	ENSG00000178950	GAK	chr4	-	898032	898158	896459	896549	904636	904779	0.210033	0.677712	0.072
62534	ENSG00000090006	LTBP4	chr19	+	40617099	40617225	40616888	40617020	40619346	40619376	0.458872	0.338308	0.072
50225	ENSG00000158201	ABHD3	chr18	-	21683919	21683965	21663677	21664230	21702315	21702498	0.479407	0.319296	0.072
23770	ENSG00000117335	CD46	chr1	+	207767606	207767651	207767012	207767195	207767778	207767823	0.489259	0.310461	0.072
7854	ENSG00000129195	FAM64A	chr17	+	6449703	6449778	6449311	6449407	6450027	6450072	0.0956303	1.0194	0.071
6619	ENSG00000123159	GIPC1	chr19	-	14482688	14483006	14480592	14480778	14491655	14491743	0.115385	0.937851	0.071
14122	ENSG00000112081	SRSF3	chr6	+	36599820	36600276	36598848	36598983	36601151	36601190	0.1354	0.868383	0.023
28931	ENSG00000135766	EGLN1	chr1	-	231367568	231367636	231363750	231366475	231370561	231370698	0.32903	0.482764	0.071
17075	ENSG00000150712	MTMR12	chr5	-	32276681	32276742	32273979	32274122	32312757	32312938	0.356442	0.448011	0.071
43695	ENSG00000130939	UBE4B	chr1	+	10106196	10106583	10105515	10105744	10117458	10117600	0.402786	0.394926	0.071
46268	ENSG00000178741	COX5A	chr15	-	74923647	74923770	74919790	74920442	74929115	74929232	0.138357	0.859	-0.025
35360	ENSG00000233461	RP11-295G20.2	chr1	-	231527337	231527415	231522387	231522637	231528419	231528556	0.406508	0.390931	0.071
45690	ENSG00000006634	DBF4	chr7	+	87878052	87878133	87876533	87876778	87884978	87885158	0.25693	0.590186	0.07
51892	ENSG00000095485	CWF19L1	chr10	-	100250247	100250332	100246794	100246935	100253420	100253539	0.272619	0.564444	0.07
39491	ENSG00000116750	UCHL5	chr1	-	193020306	193020381	193015758	193016395	193021096	193021195	0.334079	0.476151	0.07
1583	ENSG00000100350	FOXRED2	chr22	-	36504514	36504766	36501240	36501407	36505895	36506423	0.37464	0.426386	0.07
9188	ENSG00000167397	VKORC1	chr16	-	31093311	31093421	31090841	31091342	31094556	31094940	0.384213	0.415428	0.07
20095	ENSG00000178950	GAK	chr4	-	859361	859493	851749	851974	859605	859722	0.434593	0.361917	0.07
57568	ENSG00000085733	CTTN	chr11	+	70421469	70421580	70420399	70420510	70422939	70422995	0.440175	0.356374	0.07
42042	ENSG00000036257	CUL3	chr2	-	224535527	224535641	224514611	224514772	224557658	224557856	0.0786084	1.10453	0.069
30646	ENSG00000162174	ASRGL1	chr11	+	62356324	62356467	62337889	62338167	62356986	62357132	0.243667	0.613203	0.069
40305	ENSG00000186522	2010-09-01	chr2	-	109574580	109574767	109567814	109567976	109613797	109613918	0.0667631	1.17546	0.068
25809	ENSG00000144401	METTL21A	chr2	-	207620640	207620694	207612722	207613443	207621805	207621917	0.140281	0.853	0.068
52531	ENSG00000182872	RBM10	chrX	+	47171027	47171258	47169314	47169498	47173127	47173197	0.188958	0.723635	0.068
42487	ENSG00000169045	HNRNPH1	chr5	-	179619268	179619360	179618144	179618323	179620891	179620959	0.195513	0.708824	0.068
52894	ENSG00000147687	TATDN1	chr8	-	124503839	124503951	124495471	124495542	124504270	124504347	0.144388	0.840469	0.043
12591	ENSG00000205659	LIN52	chr14	+	74101154	74101238	74097793	74097860	74198921	74201235	0.268229	0.571495	0.067
892	ENSG00000160305	DIP2A	chr21	+	46504360	46504489	46498581	46498833	46509256	46509376	0.292095	0.534476	0.067
10121	ENSG00000103275	UBE2I	chr16	+	1312346	1312667	1309655	1309773	1314019	1314096	0.14929	0.82597	-0.024
34555	ENSG00000197111	PCBP2	chr12	+	53465931	53465973	53464759	53464852	53467220	53467293	0.14929	0.82597	-0.024
38590	ENSG00000115464	USP34	chr2	-	61204255	61204380	61192900	61192980	61204496	61204601	0.406241	0.391216	0.067
19895	ENSG00000155229	MMS19	chr10	-	97476834	97476919	97476728	97476744	97477346	97477416	0.466283	0.331351	0.067
16733	ENSG00000181929	PRKAG1	chr12	-	49005742	49005852	49005461	49005543	49013061	49013110	0.0112113	1.95035	0.066
49472	ENSG00000124333	VAMP7	chrX	+	155919812	155919880	155900496	155900587	155939700	155939790	0.0731761	1.13563	0.066
2833	ENSG00000105329	TGFB1	chr19	-	41341882	41342030	41332127	41332281	41342169	41342247	0.0791619	1.10148	0.066
35424	ENSG00000198836	OPA1	chr3	+	193617177	193617285	193615673	193615770	193618868	193618936	0.256679	0.59061	0.066
21476	ENSG00000176261	ZBTB8OS	chr1	-	32634767	32634792	32633950	32634072	32650432	32650535	0.273237	0.563461	0.066
52449	ENSG00000156469	MTERF3	chr8	-	96258356	96258700	96256961	96257114	96261500	96261589	0.324402	0.488917	0.066
61715	ENSG00000100296	THOC5	chr22	-	29531077	29531110	29529161	29529239	29531830	29531963	0.371695	0.429813	0.066
41204	ENSG00000250151	ARPC4-TTLL3	chr3	+	9801660	9801756	9800184	9800296	9803842	9804013	0.0225831	1.64622	0.065
21739	ENSG00000143612	C1orf43	chr1	-	154214456	154214574	154212457	154212624	154220341	154220619	0.0883967	1.05356	0.065
25548	ENSG00000132680	KIAA0907	chr1	-	155927103	155927156	155925631	155925843	155929295	155929375	0.34782	0.458646	0.065
3123	ENSG00000161249	DMKN	chr19	-	35505938	35505986	35505717	35505765	35510183	35510249	0.154627	0.810715	0.035
11260	ENSG00000131473	ACLY	chr17	-	41896619	41896649	41893032	41893174	41897748	41897839	0.375509	0.42538	0.065
23474	ENSG00000116141	MARK1	chr1	+	220576645	220576736	220528849	220528873	220579353	220579508	0.453033	0.34387	0.065
29828	ENSG00000171735	CAMTA1	chr1	+	6871756	6871840	6825091	6825210	6887653	6887787	0.156577	0.805271	0.047
23616	ENSG00000162772	ATF3	chr1	+	212619045	212619266	212618126	212618234	212619357	212619555	0.0104361	1.98146	0.064
27260	ENSG00000010072	SPRTN	chr1	+	231347796	231347925	231339768	231339868	231351303	231351571	0.213389	0.670829	0.064
42833	ENSG00000072195	SPEG	chr2	+	219451624	219451807	219450669	219451279	219461881	219462057	0.316546	0.499564	0.064
50422	ENSG00000112984	KIF20A	chr5	+	138185511	138185710	138185094	138185197	138185960	138186052	0.162709	0.78859	-0.04
37283	ENSG00000185420	SMYD3	chr1	-	245764040	245764149	245749341	245749664	245858495	245858670	0.435732	0.36078	0.064
53909	ENSG00000144524	COPS7B	chr2	+	231790950	231791173	231788554	231788732	231791732	231791786	0.0105569	1.97646	0.063
53908	ENSG00000144524	COPS7B	chr2	+	231790946	231791173	231788554	231788732	231791732	231791808	0.0107557	1.96836	0.063
29204	ENSG00000129235	TXNDC17	chr17	+	6641752	6641834	6640757	6641227	6642248	6642324	0.164318	0.784315	-0.034
57004	ENSG00000177917	ARL6IP6	chr2	+	152719897	152720004	152718958	152719024	152720532	152720586	0.11134	0.95335	0.063
46269	ENSG00000178741	COX5A	chr15	-	74926765	74926887	74920279	74920442	74929115	74929232	0.165037	0.78242	-0.026
22042	ENSG00000108064	TFAM	chr10	+	58390764	58390860	58388669	58388819	58394357	58394414	0.166006	0.779876	-0.045
14715	ENSG00000136758	YME1L1	chr10	-	27147497	27147668	27145427	27145590	27148905	27149040	0.166362	0.778945	0.025
15937	ENSG00000214253	FIS1	chr7	-	101244006	101244139	101240829	101240906	101244959	101245085	0.134754	0.87046	0.062
37902	ENSG00000068878	PSME4	chr2	-	53939955	53940000	53937390	53937540	53948420	53948537	0.140281	0.853	0.062
9505	ENSG00000197006	METTL9	chr16	+	21612644	21612835	21599475	21599898	21617864	21618009	0.153656	0.813451	0.062
58727	ENSG00000124795	DEK	chr6	-	18244507	18244603	18237380	18237516	18249650	18249839	0.16835	0.773788	0.017
5281	ENSG00000141627	DYM	chr18	-	49093216	49093311	49043803	49044204	49097401	49097493	0.238754	0.622049	0.062
47737	ENSG00000128591	FLNC	chr7	+	128849975	128850074	128849330	128849578	128850383	128850483	0.268229	0.571495	0.062
8163	ENSG00000197912	SPG7	chr16	+	89549080	89549336	89548002	89548113	89550493	89550609	0.28813	0.540411	0.062
40966	ENSG00000240849	TMEM189	chr20	-	50151211	50151315	50143501	50143621	50153516	50153734	0.315515	0.50098	0.062
6596	ENSG00000159111	MRPL10	chr17	-	47829138	47829236	47828500	47828670	47831459	47831534	0.170986	0.767038	0.021
37259	ENSG00000059588	TARBP1	chr1	-	234398381	234398553	234393645	234393837	234401180	234401216	0.334505	0.475598	0.062
45013	ENSG00000125977	EIF2S2	chr20	-	34093674	34093731	34090516	34090602	34096656	34096805	0.170986	0.767038	0.033
7873	ENSG00000129197	RPAIN	chr17	+	5425970	5428211	5422768	5422829	5432541	5432704	0.195606	0.708618	0.061
23484	ENSG00000114650	SCAP	chr3	-	47423932	47424045	47422441	47422536	47435007	47435137	0.34819	0.458184	0.061
25510	ENSG00000106400	ZNHIT1	chr7	+	101218318	101221796	101218180	101218217	101222603	101222774	0.171665	0.765318	0.037
29996	ENSG00000142949	PTPRF	chr1	+	43583081	43583093	43578809	43578920	43588730	43589000	0.173114	0.761668	-0.035
18340	ENSG00000145362	ANK2	chr4	+	113353044	113359299	113350227	113350249	113360822	113360897	0.0140083	1.85361	0.06
62213	ENSG00000184162	NR2C2AP	chr19	-	19202469	19202575	19202057	19202398	19202790	19202881	0.236406	0.626342	0.06
10723	ENSG00000136425	CIB2	chr15	-	78109234	78109509	78105853	78105934	78123704	78123739	0.434195	0.362315	0.06
5608	ENSG00000175354	PTPN2	chr18	-	12859163	12859254	12836790	12836891	12884072	12884214	0.481558	0.317351	0.06
17094	ENSG00000082213	C5orf22	chr5	+	31548489	31548687	31545670	31545712	31551292	31551432	0.23013	0.638027	0.059
27639	ENSG00000079950	STX7	chr6	-	132472281	132472375	132471462	132471600	132475592	132475662	0.303597	0.517703	0.059
52094	ENSG00000175606	TMEM70	chr8	+	73979078	73979171	73978747	73978861	73981154	73981481	0.411457	0.385676	0.059
6569	ENSG00000125648	SLC25A23	chr19	-	6455951	6456092	6454558	6454717	6456419	6456531	0.0768324	1.11446	0.058
22907	ENSG00000164081	TEX264	chr3	+	51674270	51674562	51671174	51671288	51684412	51684467	0.121647	0.914898	0.057
26807	ENSG00000132300	PTCD3	chr2	+	86119543	86119614	86118920	86119044	86121478	86121591	0.139904	0.854169	0.057
13489	ENSG00000125871	MGME1	chr20	+	17975683	17975903	17969800	17970370	17988165	17988298	0.297187	0.52697	0.057
53907	ENSG00000144524	COPS7B	chr2	+	231790921	231791173	231788554	231788732	231791732	231791762	0.301203	0.521141	0.057
56571	ENSG00000132676	DAP3	chr1	+	155709032	155709125	155689094	155689174	155709772	155709824	0.319509	0.495517	0.057
46387	ENSG00000106638	TBL2	chr7	-	73576540	73576701	73574382	73574513	73578419	73578619	0.0250008	1.60205	0.056
37766	ENSG00000115234	SNX17	chr2	+	27373039	27373113	27372622	27372740	27373246	27373311	0.0346398	1.46043	0.056
45713	ENSG00000008405	CRY1	chr12	-	107072934	107073054	107022083	107022192	107092803	107093513	0.194614	0.710826	0.056
9217	ENSG00000156860	FBRS	chr16	+	30661303	30661333	30661179	30661215	30662419	30662468	0.3487	0.457549	0.056
9666	ENSG00000140694	PARN	chr16	-	14554064	14554151	14552020	14552095	14555653	14555709	0.383829	0.415862	0.056
15006	ENSG00000176783	RUFY1	chr5	+	179608284	179608465	179607581	179607659	179609375	179609970	0.388812	0.41026	0.056
38417	ENSG00000115840	SLC25A12	chr2	-	171848172	171848276	171844368	171844508	171855833	171855949	0.244832	0.611132	0.055
34132	ENSG00000120805	ARL1	chr12	-	101405843	101405981	101402864	101402946	101407641	101407746	0.309449	0.50941	0.055
27361	ENSG00000106591	MRPL32	chr7	+	42937163	42937241	42935020	42935136	42937321	42937857	0.188958	0.723635	0.031
29551	ENSG00000175215	CTDSP2	chr12	-	57826995	57827097	57826345	57826402	57827551	57827590	0.431444	0.365075	0.055
24825	ENSG00000067606	PRKCZ	chr1	+	2145388	2145511	2144209	2144341	2146026	2146108	0.23285	0.632924	0.054
18837	ENSG00000152795	HNRNPDL	chr4	-	82426462	82426633	82424624	82426129	82427189	82427304	0.194684	0.710669	-0.013
14555	ENSG00000136243	NUPL2	chr7	+	23185069	23185298	23181826	23182206	23187051	23187146	0.259598	0.585699	0.054
58712	ENSG00000165629	ATP5C1	chr10	+	7806973	7807010	7802757	7802854	7807658	7807793	0.194736	0.710555	0.039
17951	ENSG00000187742	SECISBP2	chr9	+	89325426	89325676	89319651	89319797	89325896	89326038	0.267028	0.573444	0.054
31902	ENSG00000001497	LAS1L	chrX	-	65528259	65528369	65524964	65525050	65529211	65529258	0.285183	0.544877	0.054
21742	ENSG00000143612	C1orf43	chr1	-	154219835	154219937	154212457	154212624	154220341	154220533	0.195333	0.709223	0.043
9403	ENSG00000169180	XPO6	chr16	-	28177219	28177332	28175897	28176095	28211365	28211476	0.127709	0.893778	0.053
8852	ENSG00000159593	NAE1	chr16	-	66826676	66826780	66826098	66826583	66830846	66830960	0.195606	0.708618	0.038
18951	ENSG00000156876	SASS6	chr1	-	100123209	100123289	100122379	100122484	100125881	100125942	0.37464	0.426386	0.053
37256	ENSG00000059588	TARBP1	chr1	-	234393361	234393476	234392415	234392552	234393645	234393837	0.449335	0.34743	0.053
41917	ENSG00000174915	PTDSS2	chr11	+	451351	451493	450450	450637	460186	460288	0.11235	0.949426	0.052
54635	ENSG00000119314	PTBP3	chr9	-	112330440	112330474	112297831	112297916	112333469	112333614	0.199601	0.699838	0.039
42050	ENSG00000077232	DNAJC10	chr2	+	182732498	182732542	182731029	182731107	182736248	182736386	0.200504	0.697877	0.052
18487	ENSG00000164039	BDH2	chr4	-	103085348	103085462	103082870	103082929	103086479	103086540	0.236261	0.626608	0.052
56604	ENSG00000214413	BBIP1	chr10	-	110907679	110907836	110901537	110901612	110918120	110918213	0.308752	0.51039	0.052
44379	ENSG00000177479	ARIH2	chr3	+	48945135	48945181	48926717	48927813	48961611	48961679	0.410932	0.38623	0.052
33498	ENSG00000100462	PRMT5	chr14	-	22927525	22927660	22924878	22925040	22928125	22928143	0.0193649	1.71299	0.051
3389	ENSG00000105655	ISYNA1	chr19	-	18436972	18437105	18436683	18436877	18437859	18437988	0.151806	0.818712	0.051
41038	ENSG00000022840	RNF10	chr12	+	120571190	120571291	120566824	120566980	120575630	120575688	0.243667	0.613203	0.051
21362	ENSG00000158234	FAIM	chr3	+	138610603	138611037	138608605	138608937	138621406	138621539	0.0928983	1.03199	0.05
34265	ENSG00000100813	ACIN1	chr14	-	23067313	23068671	23065965	23066008	23069475	23069525	0.230547	0.63724	0.05
32870	ENSG00000100644	HIF1A	chr14	+	61745690	61745817	61744704	61744813	61746933	61747771	0.206546	0.684983	-0.047
45554	ENSG00000133393	FOPNL	chr16	-	15873490	15873627	15865719	15867516	15879803	15879888	0.206824	0.6844	-0.049
49918	ENSG00000126001	CEP250	chr20	+	35507737	35507851	35502389	35505005	35508034	35508190	0.480819	0.318018	0.05
42602	ENSG00000166012	TAF1D	chr11	-	93730676	93730712	93730193	93730447	93731149	93731216	0.0495124	1.30529	-0.05
61288	ENSG00000139644	TMBIM6	chr12	+	49741956	49742115	49741548	49741611	49752463	49752549	0.209483	0.678852	0.024
5485	ENSG00000101019	UQCC1	chr20	-	35384037	35384133	35381917	35382025	35394091	35394196	0.0861557	1.06472	-0.05
31264	ENSG00000163882	POLR2H	chr3	+	184362872	184363565	184361717	184362146	184364965	184365049	0.316316	0.499879	-0.05
49100	ENSG00000130985	UBA1	chrX	+	47198308	47198355	47193828	47194024	47198802	47198919	0.181657	0.740747	-0.051
16628	ENSG00000153015	CWC27	chr5	+	64977134	64977238	64971702	64971812	65018158	65018591	0.387845	0.411342	-0.051
12542	ENSG00000119689	DLST	chr14	+	74889896	74889952	74889274	74889349	74891055	74891167	0.0986525	1.00589	-0.052
22952	ENSG00000015479	MATR3	chr5	+	139307238	139308327	139279050	139279129	139314674	139314736	0.210921	0.67588	0.033
8114	ENSG00000141002	TCF25	chr16	+	89878460	89878627	89873643	89873859	89883350	89883512	0.111336	0.953366	-0.052
15359	ENSG00000123575	FAM199X	chrX	+	104186065	104186215	104175622	104175842	104186459	104186621	0.194808	0.710393	-0.052
52064	ENSG00000141569	TRIM65	chr17	-	75892754	75892850	75892266	75892500	75896523	75896558	0.213389	0.670829	0.048
997	ENSG00000160191	PDE9A	chr21	+	42686191	42686262	42653748	42653883	42687916	42687994	0.412998	0.384052	-0.052
39216	ENSG00000160767	FAM189B	chr1	-	155253858	155253978	155252748	155253732	155254399	155254456	0.0778086	1.10897	-0.053
44369	ENSG00000177479	ARIH2	chr3	+	48927461	48927813	48922747	48922811	48945135	48945181	0.226757	0.64444	-0.053
43549	ENSG00000157020	SEC13	chr3	-	10319138	10319172	10318049	10318094	10321049	10321082	0.21427	0.669038	0.038
34777	ENSG00000223546	LINC00630	chrX	+	102845856	102846020	102839907	102839972	102865041	102865152	0.233693	0.631354	-0.053
21765	ENSG00000173226	IQCB1	chr3	-	121772556	121772713	121769762	121770574	121781742	121781874	0.274324	0.561736	-0.053
23040	ENSG00000163257	DCAF16	chr4	-	17805106	17805225	17804311	17804756	17810446	17810758	0.378517	0.421914	-0.053
61381	ENSG00000050426	LETMD1	chr12	+	51058031	51058128	51055879	51056502	51059360	51059412	0.21791	0.661723	0.046
21079	ENSG00000071794	HLTF	chr3	-	149041489	149041680	149040030	149040156	149042165	149042290	0.11324	0.946	-0.054
39174	ENSG00000114956	DGUOK	chr2	+	73957124	73957240	73950584	73950732	73958145	73958245	0.131205	0.882051	-0.054
23173	ENSG00000144283	PKP4	chr2	+	158624877	158625427	158621230	158621421	158631752	158631941	0.195606	0.708618	-0.054
3488	ENSG00000127527	EPS15L1	chr19	-	16395343	16395467	16393950	16394001	16402320	16402485	0.382412	0.417469	-0.054
39828	ENSG00000167792	NDUFV1	chr11	+	67607298	67607616	67606953	67607076	67608395	67608478	0.221875	0.653892	0.02
56410	ENSG00000149091	DGKZ	chr11	+	46366243	46366984	46347587	46347820	46367290	46367399	0.0108357	1.96514	-0.055
8878	ENSG00000217555	CKLF	chr16	+	66563121	66563217	66552568	66552793	66565885	66566069	0.114161	0.942481	-0.055
32610	ENSG00000113761	ZNF346	chr5	+	177023159	177023234	177022734	177022913	177041125	177041229	0.210823	0.676083	-0.055
60579	ENSG00000136521	NDUFB5	chr3	+	179614951	179615059	179604810	179604939	179615982	179616049	0.221875	0.653892	-0.055
10718	ENSG00000166411	IDH3A	chr15	+	78160091	78160206	78156907	78157631	78161580	78161633	0.0496033	1.30449	-0.056
22388	ENSG00000183726	TMEM50A	chr1	+	25342960	25343073	25340473	25340579	25351625	25351693	0.226451	0.645026	0.042
62327	ENSG00000151135	TMEM263	chr12	+	106959269	106959385	106957081	106957149	106967110	106967180	0.0792197	1.10117	-0.056
62398	ENSG00000198563	DDX39B	chr6	-	31541152	31541327	31540321	31540534	31541949	31541986	0.0797874	1.09807	-0.056
31355	ENSG00000036549	ZZZ3	chr1	-	77584766	77584829	77584516	77584655	77631849	77633405	0.0984073	1.00697	-0.056
12282	ENSG00000100697	DICER1	chr14	-	95131508	95131639	95130057	95130192	95132514	95132677	0.223473	0.650775	-0.056
27216	ENSG00000117410	ATP6V0B	chr1	+	43975799	43975848	43974647	43975107	43976089	43976173	0.23013	0.638027	0.043
39064	ENSG00000075292	ZNF638	chr2	+	71348752	71350271	71276592	71276754	71355718	71355780	0.243523	0.61346	-0.056
45122	ENSG00000099968	BCL2L13	chr22	+	17702242	17702386	17696140	17696210	17726676	17728699	0.358925	0.444996	-0.056
47330	ENSG00000131931	THAP1	chr8	-	42839185	42839381	42836673	42838336	42843023	42843201	0.370116	0.431662	-0.056
37601	ENSG00000130294	KIF1A	chr2	-	240757318	240757594	240750428	240750547	240758359	240758497	0.230547	0.63724	0.031
16611	ENSG00000100320	RBFOX2	chr22	-	35756104	35756144	35746472	35746561	35759887	35760020	0.499567	0.301406	-0.056
63603	ENSG00000092094	OSGEP	chr14	-	20451256	20451452	20449221	20449266	20451973	20452149	0.231295	0.635834	0.042
17273	ENSG00000161960	EIF4A1	chr17	+	7578226	7578244	7577826	7577916	7578341	7578631	0.159883	0.796199	-0.057
9446	ENSG00000130733	YIPF2	chr19	-	10927629	10927716	10925685	10925773	10927798	10927959	0.199909	0.699167	-0.057
53569	ENSG00000114209	PDCD10	chr3	-	167734213	167734345	167720061	167720273	167734805	167734832	0.268229	0.571495	-0.057
45329	ENSG00000265681	RPL17	chr18	-	49491735	49491833	49491531	49491584	49492274	49492399	0.342516	0.46532	-0.057
32371	ENSG00000139405	RITA1	chr12	+	113186184	113186316	113185525	113186021	113186682	113187048	0.154627	0.810715	-0.058
3525	ENSG00000141867	BRD4	chr19	-	15268153	15268240	15267513	15267551	15268904	15269042	0.202138	0.694352	-0.058
39304	ENSG00000170266	GLB1	chr3	-	33058088	33058269	33053490	33053549	33065462	33065557	0.226813	0.644332	-0.058
9251	ENSG00000102882	MAPK3	chr16	-	30115594	30115645	30114545	30114708	30116635	30116790	0.235252	0.628467	0.037
51744	ENSG00000187735	TCEA1	chr8	-	54010429	54010492	53999624	54000050	54022062	54022148	0.316316	0.499879	-0.058
61121	ENSG00000128585	MKLN1	chr7	+	131445773	131445903	131443480	131443702	131463216	131463364	0.370116	0.431662	-0.058
34393	ENSG00000154380	ENAH	chr1	-	225504990	225505053	225500991	225501070	225507950	225508017	0.237126	0.625021	0.023
20008	ENSG00000152969	JAKMIP1	chr4	-	6105472	6105967	6085419	6085629	6112721	6112997	0.447649	0.349063	-0.058
28056	ENSG00000198492	YTHDF2	chr1	+	28742402	28743986	28738258	28738338	28768928	28769125	0.0104361	1.98146	-0.059
5516	ENSG00000141447	OSBPL1A	chr18	-	24181144	24181279	24179737	24179835	24196124	24196200	0.112633	0.948333	-0.059
7496	ENSG00000177302	TOP3A	chr17	-	18292644	18292852	18290841	18291027	18294702	18294785	0.311911	0.50597	-0.059
54504	ENSG00000137497	NUMA1	chr11	-	72008091	72008145	72007188	72007435	72008687	72008845	0.206187	0.685738	-0.06
33946	ENSG00000185480	PARPBP	chr12	+	102178591	102178770	102175482	102175666	102182548	102182627	0.285141	0.544941	-0.06
19843	ENSG00000170088	TMEM192	chr4	-	165111648	165111679	165102949	165103096	165112746	165112854	0.0536589	1.27036	-0.061
1048	ENSG00000183527	PSMG1	chr21	-	39179923	39179986	39178448	39178647	39180284	39180436	0.0919398	1.0365	-0.061
58866	ENSG00000165997	ARL5B	chr10	+	18672621	18672705	18668529	18668677	18673983	18674135	0.138992	0.85701	-0.061
30924	ENSG00000138674	SEC31A	chr4	-	82842139	82842481	82828999	82829058	82844385	82844460	0.241806	0.616534	-0.061
29241	ENSG00000144278	GALNT13	chr2	+	154259020	154259138	154245811	154245982	154301408	154301589	0.243517	0.61347	-0.061
46071	ENSG00000129103	SUMF2	chr7	+	56074173	56074218	56072996	56073111	56074585	56074639	0.244172	0.612304	-0.039
31848	ENSG00000052723	SIKE1	chr1	-	114780109	114780215	114779097	114779284	114780448	114780634	0.279872	0.553041	-0.061
46847	ENSG00000130429	ARPC1B	chr7	+	99377337	99377439	99374729	99374781	99385701	99385778	0.24544	0.610054	0.031
63778	ENSG00000158411	MITD1	chr2	-	99171342	99171429	99170534	99170652	99171509	99171646	0.28813	0.540411	-0.061
60512	ENSG00000149100	EIF3M	chr11	+	32587011	32587144	32583797	32583929	32589546	32589641	0.324973	0.488153	-0.061
26918	ENSG00000094975	SUCO	chr1	+	172553259	172553370	172551511	172551626	172555868	172556023	0.441851	0.354724	-0.061
56145	ENSG00000148498	PARD3	chr10	-	34696317	34696419	34516978	34517159	34814875	34815321	0.168354	0.773777	-0.062
63587	ENSG00000148840	PPRC1	chr10	+	102146671	102147392	102144249	102144307	102148371	102148521	0.453399	0.34352	-0.062
48479	ENSG00000146918	NCAPG2	chr7	-	158652292	158652480	158631310	158631717	158654594	158654694	0.0669386	1.17432	-0.063
7100	ENSG00000278540	ACACA	chr17	-	37151300	37151421	37149863	37149974	37155682	37155780	0.0824884	1.08361	-0.063
54412	ENSG00000122490	PQLC1	chr18	-	79919183	79919400	79902419	79904183	79933968	79934022	0.28813	0.540411	-0.063
7164	ENSG00000073536	NLE1	chr17	-	35134942	35135059	35133338	35133498	35135248	35135451	0.316017	0.50029	-0.064
54258	ENSG00000147162	OGT	chrX	+	71555189	71555385	71554512	71554592	71555953	71556094	0.0823434	1.08437	-0.065
38381	ENSG00000109332	UBE2D3	chr4	-	102826484	102826844	102809791	102809855	102868714	102868896	0.258359	0.587776	-0.033
26410	ENSG00000092036	HAUS4	chr14	-	22951554	22951689	22950313	22950410	22952327	22952405	0.258997	0.586705	0.046
4356	ENSG00000244687	UBE2V1	chr20	-	50096482	50096820	50084128	50084254	50113106	50113133	0.140656	0.851842	-0.065
9987	ENSG00000167978	SRRM2	chr16	+	2756333	2756606	2752328	2752846	2757471	2757574	0.210033	0.677712	-0.065
8941	ENSG00000070770	CSNK2A2	chr16	-	58168609	58168693	58167684	58167795	58196732	58196844	0.249881	0.602266	-0.065
16147	ENSG00000153113	CAST	chr5	+	96726793	96726859	96722638	96722698	96727488	96727530	0.2601	0.584859	0.034
38379	ENSG00000109332	UBE2D3	chr4	-	102826484	102826636	102809791	102809855	102868714	102868875	0.261198	0.58303	-0.023
57848	ENSG00000149196	C11orf73	chr11	+	86345093	86345198	86344602	86344721	86345583	86345663	0.282112	0.549579	-0.065
34162	ENSG00000135932	CAB39	chr2	+	230814048	230814114	230810262	230810322	230817753	230817897	0.319399	0.495666	-0.065
43529	ENSG00000092841	MYL6	chr12	+	56159586	56159730	56158361	56158711	56159974	56160148	0.261779	0.582064	0.016
4693	ENSG00000025293	PHF20	chr20	+	35899369	35899648	35871649	35871829	35913248	35913316	0.322519	0.491444	-0.065
54977	ENSG00000148337	CIZ1	chr9	-	128187862	128187934	128185546	128185776	128190687	128190713	0.412771	0.384291	-0.065
35890	ENSG00000121864	ZNF639	chr3	+	179329617	179329728	179328117	179328351	179332988	179333123	0.449618	0.347156	-0.065
48590	ENSG00000166579	NDEL1	chr17	+	8444953	8445040	8443926	8444357	8445710	8445747	0.455753	0.341271	-0.065
25265	ENSG00000126088	UROD	chr1	+	45013291	45013354	45013135	45013215	45013593	45013791	0.262669	0.580591	0.038
17110	ENSG00000165416	SUGT1	chr13	+	52653045	52653103	52652708	52652958	52657531	52657622	0.0312412	1.50527	-0.066
31133	ENSG00000108443	RPS6KB1	chr17	+	59940835	59940943	59936214	59936541	59945405	59945518	0.185656	0.73129	-0.066
12784	ENSG00000100564	PIGH	chr14	-	67592314	67592436	67589713	67590172	67592634	67592718	0.00950508	2.02204	-0.067
5766	ENSG00000101557	USP14	chr18	+	178932	179037	166786	166819	180235	180339	0.0319271	1.49584	-0.067
10511	ENSG00000140545	MFGE8	chr15	-	88899655	88899811	88898682	88899532	88901550	88901735	0.309449	0.50941	-0.067
23315	ENSG00000078140	UBE2K	chr4	+	39737419	39737513	39698043	39698390	39745751	39745810	0.267028	0.573444	-0.03
23281	ENSG00000112365	ZBTB24	chr6	-	109476762	109476930	109476174	109476258	109481074	109482054	0.449516	0.347255	-0.067
39902	ENSG00000023228	NDUFS1	chr2	-	206152418	206152510	206149779	206149925	206153617	206153682	0.0104361	1.98146	-0.068
7833	ENSG00000161939	RNASEK-C17orf49	chr17	+	7016909	7017014	7016494	7016685	7017260	7017502	0.0203952	1.69047	-0.068
39423	ENSG00000091136	LAMB1	chr7	-	108002126	108002384	108001557	108001733	108002848	108002971	0.267067	0.573379	0.028
61104	ENSG00000109685	WHSC1	chr4	+	1954536	1954685	1953323	1953524	1955160	1955340	0.148146	0.829309	-0.068
44291	ENSG00000081377	CDC14B	chr9	-	96551795	96551872	96541825	96541892	96562692	96562785	0.372277	0.429134	-0.068
9271	ENSG00000149925	ALDOA	chr16	+	30065875	30065927	30064423	30064505	30067233	30067366	0.00268754	2.57064	-0.069
16549	ENSG00000082397	EPB41L3	chr18	-	5400968	5401043	5397392	5397426	5406776	5406968	0.046517	1.33239	-0.069
16675	ENSG00000118965	WDR35	chr2	-	19960553	19960614	19953833	19953978	19966723	19966909	0.0729587	1.13692	-0.069
29651	ENSG00000235162	C12orf75	chr12	+	105365806	105365842	105348601	105348626	105366616	105366696	0.10166	0.992849	-0.069
57955	ENSG00000153107	ANAPC1	chr2	-	111873612	111873664	111872799	111873408	111878809	111878971	0.170038	0.769453	-0.069
31669	ENSG00000131778	CHD1L	chr1	+	147252622	147252735	147242640	147242830	147254869	147254976	0.28813	0.540411	-0.069
13249	ENSG00000164180	TMEM161B	chr5	-	88225768	88225866	88220562	88220719	88228444	88228528	0.314344	0.502595	-0.069
10695	ENSG00000136381	IREB2	chr15	+	78470531	78470601	78466270	78466489	78471740	78471801	0.0674306	1.17114	-0.07
2720	ENSG00000130208	APOC1	chr19	+	44916189	44916325	44914868	44914949	44919172	44919209	0.269525	0.569401	0.046
26486	ENSG00000042429	MED17	chr11	+	93794249	93794439	93793970	93794035	93794907	93795060	0.269525	0.569401	-0.035
40984	ENSG00000161813	LARP4	chr12	+	50461134	50461347	50454313	50454417	50462581	50462630	0.0910543	1.0407	-0.07
38377	ENSG00000109332	UBE2D3	chr4	-	102826484	102826619	102809791	102809855	102868714	102868861	0.270677	0.567548	-0.023
30925	ENSG00000138674	SEC31A	chr4	-	82842184	82842481	82828999	82829058	82844385	82844509	0.181153	0.741954	-0.07
37932	ENSG00000107521	HPS1	chr10	-	98431130	98431291	98430570	98430670	98433939	98434091	0.27191	0.565575	0.044
23643	ENSG00000049541	RFC2	chr7	-	74246661	74246763	74243145	74243246	74249011	74249118	0.272558	0.564541	0.044
36641	ENSG00000083520	DIS3	chr13	-	72781288	72781356	72778186	72778380	72781604	72781925	0.313848	0.503281	-0.07
46029	ENSG00000146729	GBAS	chr7	+	55978349	55978395	55978125	55978265	55981472	55981498	0.27298	0.563869	-0.029
61603	ENSG00000139613	SMARCC2	chr12	-	56172936	56173029	56172584	56172704	56173695	56173849	0.365408	0.437222	-0.07
29097	ENSG00000116560	SFPQ	chr1	-	35177318	35177399	35176377	35176474	35177988	35178036	0.0581472	1.23547	-0.071
18927	ENSG00000163291	PAQR3	chr4	-	78935120	78935283	78930169	78930325	78939039	78939225	0.174486	0.758239	-0.071
15039	ENSG00000143774	GUK1	chr1	+	228148370	228148456	228147465	228147699	228148664	228148691	0.274261	0.561836	-0.028
23428	ENSG00000178691	SUZ12	chr17	+	31982998	31983104	31976520	31976614	31988319	31988497	0.274261	0.561836	0.049
58969	ENSG00000136754	ABI1	chr10	-	26771074	26771089	26770244	26770345	26777064	26777241	0.179861	0.745064	-0.071
59366	ENSG00000090621	PABPC4	chr1	-	39564700	39564773	39564422	39564542	39565105	39565378	0.274429	0.56157	-0.039
23174	ENSG00000144283	PKP4	chr2	+	158624954	158625427	158621230	158621421	158631752	158631941	0.0797874	1.09807	-0.072
32598	ENSG00000042445	RETSAT	chr2	-	85343998	85344165	85343638	85343798	85344238	85344348	0.170986	0.767038	-0.072
60518	ENSG00000149100	EIF3M	chr11	+	32589011	32589135	32583824	32583929	32589546	32589603	0.277338	0.55699	-0.031
55045	ENSG00000175287	PHYHD1	chr9	+	128940368	128940497	128937748	128937778	128940598	128940709	0.259028	0.586654	-0.072
50856	ENSG00000168066	SF1	chr11	-	64777986	64778146	64776497	64776626	64778361	64778507	0.278	0.555955	0.03
26459	ENSG00000164751	PEX2	chr8	-	76986186	76986296	76980257	76984195	76999989	77000267	0.371668	0.429845	-0.072
29297	ENSG00000163029	SMC6	chr2	-	17753001	17753064	17745826	17745951	17753625	17753829	0.38677	0.412547	-0.072
20350	ENSG00000103064	SLC7A6	chr16	+	68290395	68290540	68287745	68287871	68291208	68291332	0.198368	0.702529	-0.073
34354	ENSG00000054118	THRAP3	chr1	+	36259381	36259484	36224415	36224505	36282532	36282684	0.322423	0.491574	-0.073
54469	ENSG00000106785	TRIM14	chr9	-	98110068	98110234	98109888	98109984	98118981	98119136	0.371038	0.430582	-0.073
48455	ENSG00000234741	GAS5	chr1	-	173865228	173865282	173863900	173864304	173865509	173865547	0.282305	0.549282	0.046
34586	ENSG00000171103	TRMT61B	chr2	-	28861117	28861308	28852407	28852499	28865016	28865119	0.371847	0.429636	-0.074
52404	ENSG00000156162	DPY19L4	chr8	+	94765182	94765314	94761699	94761834	94765710	94765809	0.403559	0.394093	-0.074
5823	ENSG00000214087	ARL16	chr17	-	81682442	81682675	81682033	81682149	81683012	81683126	0.44143	0.355138	-0.074
54976	ENSG00000148337	CIZ1	chr9	-	128187862	128187934	128185546	128185776	128190328	128190356	0.491327	0.30863	-0.074
14306	ENSG00000100503	NIN	chr14	-	50766306	50766396	50763825	50763964	50766779	50766795	0.138972	0.857074	-0.075
29709	ENSG00000123219	CENPK	chr5	-	65554796	65554946	65552492	65552549	65561462	65561535	0.314702	0.5021	-0.075
63800	ENSG00000092140	G2E3	chr14	+	30581075	30581116	30559122	30559272	30586717	30586815	0.334505	0.475598	-0.075
59234	ENSG00000197771	MCMBP	chr10	-	119835539	119835704	119832011	119832100	119836895	119837029	0.285183	0.544877	-0.034
33512	ENSG00000105700	KXD1	chr19	+	18567131	18567178	18564868	18565021	18568401	18568495	0.28552	0.544363	-0.019
12064	ENSG00000075413	MARK3	chr14	+	103405075	103405267	103385391	103386080	103428386	103428440	0.0319259	1.49586	-0.076
5467	ENSG00000134758	RNF138	chr18	+	32123517	32123574	32092689	32092886	32124733	32124845	0.129073	0.889166	-0.077
4666	ENSG00000088367	EPB41L1	chr20	+	36195328	36195364	36194211	36194360	36197858	36198041	0.28813	0.540411	0.045
50084	ENSG00000125354	2006-09-01	chrX	-	119625334	119625379	119618712	119618786	119629317	119629508	0.131052	0.882557	-0.077
12367	ENSG00000165914	TTC7B	chr14	-	90610741	90610839	90593485	90593626	90617928	90618023	0.134211	0.872211	-0.077
53571	ENSG00000114209	PDCD10	chr3	-	167734213	167734350	167720061	167720273	167734805	167734836	0.151806	0.818712	-0.077
17454	ENSG00000114904	NEK4	chr3	-	52747329	52747451	52746733	52746904	52749691	52749829	0.248478	0.604712	-0.077
44836	ENSG00000153406	NMRAL1	chr16	-	4471313	4471449	4469226	4469465	4474092	4474166	0.28813	0.540411	0.031
51276	ENSG00000221914	PPP2R2A	chr8	+	26339902	26339973	26338889	26338987	26354467	26354633	0.28813	0.540411	-0.039
14104	ENSG00000156639	ZFAND3	chr6	+	37929958	37929999	37819498	37820016	38061592	38061775	0.361974	0.441323	-0.077
35436	ENSG00000104419	NDRG1	chr8	-	133280231	133280267	133264546	133264652	133297133	133297256	0.470642	0.327309	-0.078
59365	ENSG00000090621	PABPC4	chr1	-	39564685	39564773	39564232	39564542	39565105	39565183	0.291359	0.535572	-0.022
1062	ENSG00000182670	TTC3	chr21	+	37157160	37157214	37156654	37156906	37159698	37159745	0.138286	0.859222	-0.079
37209	ENSG00000140612	SEC11A	chr15	-	84680712	84680832	84670724	84670782	84687624	84687774	0.292297	0.534175	-0.022
32216	ENSG00000156983	BRPF1	chr3	+	9744223	9744508	9743577	9743901	9745007	9745155	0.221875	0.653892	-0.079
9875	ENSG00000217930	PAM16	chr16	-	4343482	4343594	4343206	4343291	4351231	4351372	0.293532	0.532344	-0.027
50190	ENSG00000130734	ATG4D	chr19	+	10546838	10547071	10544956	10545130	10547188	10547253	0.313781	0.503373	-0.079
10164	ENSG00000161999	JMJD8	chr16	-	684065	684155	683860	683909	684233	684334	0.38357	0.416155	-0.079
10850	ENSG00000140474	ULK3	chr15	-	74842534	74842674	74842279	74842420	74843003	74843124	0.294458	0.530977	-0.043
7250	ENSG00000108587	GOSR1	chr17	+	30490125	30490217	30484662	30484770	30492678	30492753	0.238278	0.622916	-0.08
50069	ENSG00000177646	ACAD9	chr3	+	128884652	128884746	128879489	128879841	128893554	128893656	0.294219	0.531329	-0.08
1308	ENSG00000184164	CRELD2	chr22	+	49922296	49922443	49921584	49921761	49922611	49922707	0.299867	0.523072	0.044
11190	ENSG00000137845	ADAM10	chr15	-	58643885	58643978	58640776	58640960	58646054	58646204	0.386754	0.412565	-0.08
37714	ENSG00000213699	SLC35F6	chr2	+	26775043	26775215	26774250	26774323	26775463	26775676	0.400481	0.397418	-0.08
22337	ENSG00000206053	HN1L	chr16	+	1691842	1691985	1685380	1685587	1697811	1697860	0.303169	0.518315	0.025
62328	ENSG00000151135	TMEM263	chr12	+	106959287	106959385	106957081	106957149	106967110	106967180	0.0107557	1.96836	-0.081
8055	ENSG00000174238	PITPNA	chr17	-	1558528	1558559	1553003	1553149	1562540	1562746	0.205388	0.687425	-0.081
36919	ENSG00000163539	CLASP2	chr3	-	33563963	33563966	33560807	33560971	33570726	33570790	0.338294	0.470706	-0.081
15540	ENSG00000119685	TTLL5	chr14	+	75766061	75766368	75764614	75764772	75771733	75771854	0.377959	0.422555	-0.081
4346	ENSG00000124243	BCAS4	chr20	+	50875996	50876093	50841765	50841900	50876485	50876723	0.306482	0.513595	0.039
39728	ENSG00000162813	BPNT1	chr1	-	220079726	220079854	220073966	220074071	220089685	220089772	0.0345297	1.46181	-0.083
13057	ENSG00000073712	FERMT2	chr14	-	52861013	52861034	52860340	52860465	52864400	52864622	0.37464	0.426386	-0.083
37536	ENSG00000119596	YLPM1	chr14	+	74797579	74799697	74781333	74782325	74802555	74802676	0.412998	0.384052	-0.083
63598	ENSG00000178209	PLEC	chr8	-	143922503	143925884	143915146	143922395	143926783	143926882	0.0862713	1.06413	-0.084
45883	ENSG00000136280	CCM2	chr7	+	45069825	45069961	45038252	45038426	45072725	45072783	0.283186	0.547929	-0.085
31637	ENSG00000188529	SRSF10	chr1	-	23971572	23971623	23966444	23967723	23971849	23972012	0.306478	0.5136	-0.085
60629	ENSG00000111752	PHC1	chr12	+	8921600	8921750	8920984	8921065	8922632	8922656	0.331224	0.479878	-0.085
52458	ENSG00000147649	MTDH	chr8	+	97699753	97699852	97690951	97691188	97706625	97706750	0.139229	0.85627	-0.086
6507	ENSG00000121067	SPOP	chr17	-	49636758	49636809	49622732	49622876	49677932	49678005	0.0105569	1.97646	-0.087
47481	ENSG00000135269	TES	chr7	+	116234533	116234619	116210492	116210734	116249019	116249272	0.0228385	1.64133	-0.087
7950	ENSG00000132388	UBE2G1	chr17	-	4296716	4296814	4289229	4289408	4307020	4307123	0.0467244	1.33046	-0.087
8323	ENSG00000141756	FKBP10	chr17	+	41817057	41817203	41812930	41813279	41818088	41818120	0.312042	0.505787	0.017
33589	ENSG00000138668	HNRNPD	chr4	-	82356536	82356683	82355248	82355401	82356795	82356895	0.0565804	1.24733	-0.087
49491	ENSG00000152465	NMT2	chr10	-	15140986	15141029	15135273	15135418	15141421	15141557	0.102659	0.988605	-0.087
54084	ENSG00000198887	SMC5	chr9	+	70346604	70346649	70344143	70344269	70347065	70347161	0.163797	0.785694	-0.087
42694	ENSG00000115425	PECR	chr2	-	216058894	216058976	216051448	216051545	216065311	216065477	0.401153	0.39669	-0.087
21336	ENSG00000134897	BIVM	chr13	+	102831564	102831697	102822064	102822159	102834465	102834552	0.450168	0.346625	-0.087
55816	ENSG00000153339	TRAPPC8	chr18	-	31913368	31913522	31909666	31909760	31931328	31931523	0.151244	0.820322	-0.088
25381	ENSG00000117523	PRRC2C	chr1	+	171571319	171571421	171566591	171566843	171574926	171575128	0.27191	0.565575	-0.088
32621	ENSG00000113761	ZNF346	chr5	+	177050750	177050936	177044388	177044533	177062057	177062151	0.370116	0.431662	-0.088
27970	ENSG00000114982	KANSL3	chr2	-	96602115	96602338	96601642	96601776	96602752	96602862	0.0323486	1.49014	-0.089
23175	ENSG00000144283	PKP4	chr2	+	158625124	158625427	158621230	158621421	158631752	158631932	0.03915	1.40727	-0.089
23543	ENSG00000143353	LYPLAL1	chr1	+	219193081	219193251	219179146	219179246	219210531	219210647	0.0891237	1.05001	-0.089
63556	ENSG00000185896	LAMP1	chr13	+	113309642	113309862	113297240	113297495	113319468	113319656	0.267028	0.573444	-0.089
55270	ENSG00000134077	THUMPD3	chr3	+	9377818	9377888	9374515	9374646	9383198	9383309	0.282305	0.549282	-0.089
55823	ENSG00000131773	KHDRBS3	chr8	+	135645058	135645117	135581877	135582073	135646992	135647142	0.0469269	1.32858	-0.09
28729	ENSG00000115239	GPR75-ASB3	chr2	-	53765376	53765585	53750782	53750941	53786820	53786849	0.0648451	1.18812	-0.09
45238	ENSG00000148600	CDHR1	chr10	+	84211000	84211165	84208728	84208881	84211647	84211715	0.0918635	1.03686	-0.09
49889	ENSG00000133142	TCEAL4	chrX	+	103585969	103586291	103585562	103585624	103586648	103586949	0.113049	0.946732	-0.09
9648	ENSG00000072864	NDE1	chr16	+	15696708	15696860	15694164	15694256	15724190	15726353	0.27597	0.559137	-0.09
49373	ENSG00000125534	PPDPF	chr20	+	63521283	63521363	63520723	63520894	63521511	63521589	0.316546	0.499564	0.024
56277	ENSG00000135387	CAPRIN1	chr11	+	34082824	34082877	34079627	34079765	34086063	34086219	0.316546	0.499564	0.044
48788	ENSG00000008838	MED24	chr17	-	40034915	40034972	40033344	40033456	40035116	40035349	0.466334	0.331303	-0.09
55822	ENSG00000131773	KHDRBS3	chr8	+	135606954	135607037	135581877	135582073	135646992	135647184	0.0609289	1.21518	-0.091
11919	ENSG00000100167	2003-09-01	chr22	+	41981644	41981836	41976809	41977074	41985983	41986112	0.0960266	1.01761	-0.092
32012	ENSG00000163607	GTPBP8	chr3	+	112993025	112993124	112990917	112991335	112995134	112995265	0.216575	0.664392	-0.092
63670	ENSG00000071564	TCF3	chr19	-	1615284	1615515	1612206	1612433	1615685	1615821	0.394801	0.403621	-0.092
63764	ENSG00000100938	GMPR2	chr14	+	24235736	24235820	24233478	24233598	24235966	24236005	0.322481	0.491496	0.042
14963	ENSG00000131446	MGAT1	chr5	-	180795655	180795875	180792869	180793097	180802679	180802803	0.0792197	1.10117	-0.093
39328	ENSG00000115694	STK25	chr2	-	241497299	241497378	241496397	241496534	241497615	241497687	0.322519	0.491444	-0.022
49051	ENSG00000197713	RPE	chr2	+	210016203	210016257	210015972	210016112	210016506	210016597	0.114161	0.942481	-0.093
6678	ENSG00000161714	PLCD3	chr17	-	45112862	45113012	45108966	45112704	45113121	45113257	0.174015	0.759414	-0.093
57342	ENSG00000174669	SLC29A2	chr11	-	66366430	66366564	66366125	66366231	66367463	66367548	0.316259	0.499958	-0.093
24346	ENSG00000138794	CASP6	chr4	-	109696409	109696486	109694523	109694700	109697621	109697768	0.497893	0.302864	-0.093
26001	ENSG00000143416	SELENBP1	chr1	-	151369003	151369189	151368198	151368319	151369441	151369506	0.128896	0.88976	-0.094
22936	ENSG00000015479	MATR3	chr5	+	139278326	139278408	139276120	139276150	139279050	139279129	0.326487	0.486134	0.034
18320	ENSG00000062194	GPBP1	chr5	+	57221375	57221396	57214073	57214193	57230845	57230969	0.185696	0.731197	-0.094
55824	ENSG00000131773	KHDRBS3	chr8	+	135645058	135645117	135606954	135607037	135646992	135647142	0.328637	0.483283	-0.041
15040	ENSG00000143774	GUK1	chr1	+	228148370	228148539	228147620	228147699	228148664	228148808	0.28813	0.540411	-0.094
49508	ENSG00000156467	UQCRB	chr8	-	96231225	96231515	96230714	96231132	96231773	96231940	0.328714	0.483182	-0.007
26673	ENSG00000170522	ELOVL6	chr4	-	110093105	110093134	110059602	110059754	110105496	110105628	0.315847	0.500524	-0.094
4892	ENSG00000197586	ENTPD6	chr20	+	25221231	25221333	25218549	25218614	25222837	25222970	0.0751293	1.12419	-0.095
38480	ENSG00000085365	SCAMP1	chr5	+	78449932	78450034	78421800	78421960	78459244	78459362	0.082377	1.08419	-0.095
40290	ENSG00000164609	SLU7	chr5	-	160417111	160417241	160415124	160415310	160419022	160419081	0.332449	0.478275	0.039
6351	ENSG00000108384	RAD51C	chr17	+	58732483	58732544	58720745	58720812	58734117	58734327	0.489191	0.310522	-0.096
28446	ENSG00000143514	TP53BP2	chr1	-	223821219	223821367	223814175	223814353	223845653	223845794	0.186436	0.729471	-0.097
8030	ENSG00000105053	VRK3	chr19	-	49997503	49997570	49995190	49995275	50000789	50000854	0.241682	0.616756	-0.098
39280	ENSG00000066455	GOLGA5	chr14	+	92837385	92837449	92835558	92835664	92839365	92839963	0.0190163	1.72087	-0.099
17694	ENSG00000109572	CLCN3	chr4	+	169717791	169717867	169713078	169713295	169719906	169720545	0.230384	0.637547	-0.1
18593	ENSG00000138698	RAP1GDS1	chr4	+	98387435	98387503	98379016	98379163	98391951	98392080	0.38422	0.41542	-0.1
36486	ENSG00000214063	TSPAN4	chr11	+	850287	850367	847169	847300	862549	862741	0.25693	0.590186	-0.101
47404	ENSG00000102390	PBDC1	chrX	+	76176880	76176992	76175472	76175613	76177615	76178204	0.0276933	1.55763	-0.102
11972	ENSG00000185347	C14orf80	chr14	+	105493834	105493933	105492578	105492734	105497356	105497413	0.0775251	1.11056	-0.103
42719	ENSG00000008130	NADK	chr1	-	1754050	1754208	1753566	1753649	1754283	1754383	0.339841	0.468725	0.047
41666	ENSG00000138399	FASTKD1	chr2	-	169569183	169569252	169563224	169563350	169571652	169572171	0.268229	0.571495	-0.103
23425	ENSG00000143742	SRP9	chr1	+	225786861	225786985	225783299	225783368	225789239	225790466	0.339984	0.468542	-0.024
27008	ENSG00000009307	CSDE1	chr1	-	114749973	114750207	114739752	114739890	114757924	114757969	0.340472	0.467918	-0.018
31934	ENSG00000177225	PDDC1	chr11	-	770678	770903	767227	767373	770992	771104	0.339841	0.468725	-0.104
47057	ENSG00000128581	IFT22	chr7	-	101318955	101319032	101316339	101316542	101321670	101321777	0.386754	0.412565	-0.104
18391	ENSG00000196284	SUPT3H	chr6	-	44954494	44954607	44953309	44953417	44961752	44961828	0.0984489	1.00679	-0.105
23215	ENSG00000160298	C21orf58	chr21	-	46318784	46318961	46318011	46318220	46322638	46323869	0.344452	0.462872	0.048
54101	ENSG00000134996	OSTF1	chr9	+	75117503	75117550	75088542	75088726	75127568	75127619	0.3452	0.461929	-0.044
17874	ENSG00000023287	RB1CC1	chr8	-	52685398	52685520	52683886	52684013	52686852	52686967	0.113727	0.944135	-0.105
41737	ENSG00000128708	HAT1	chr2	+	171946707	171946783	171925536	171925641	171952880	171953001	0.345986	0.460941	0.028
49887	ENSG00000133142	TCEAL4	chrX	+	103585858	103586291	103585532	103585624	103586648	103587694	0.086006	1.06547	-0.106
9008	ENSG00000172775	FAM192A	chr16	-	57178501	57178852	57173727	57173869	57185820	57186039	0.199909	0.699167	-0.106
39172	ENSG00000114956	DGUOK	chr2	+	73950626	73950732	73946718	73946906	73958145	73958245	0.348525	0.457766	0.039
32372	ENSG00000139405	RITA1	chr12	+	113186192	113186316	113185525	113186021	113186682	113187048	0.0463593	1.33386	-0.107
34445	ENSG00000089685	BIRC5	chr17	+	78215965	78216066	78214679	78214789	78216663	78216781	0.351059	0.45462	0.018
3714	ENSG00000127616	SMARCA4	chr19	+	11039457	11039553	11034913	11035132	11041306	11041560	0.351645	0.453895	0.03
63068	ENSG00000133104	SPG20	chr13	-	36336286	36336358	36335020	36335832	36346581	36346797	0.369834	0.431993	-0.107
43237	ENSG00000065802	ASB1	chr2	+	238435710	238436013	238433313	238433695	238444341	238444375	0.455753	0.341271	-0.107
24722	ENSG00000072501	SMC1A	chrX	-	53399588	53399730	53396471	53396617	53405011	53405149	0.356118	0.448406	0.049
49311	ENSG00000065600	TMEM206	chr1	-	212375192	212375300	212363930	212365376	212377561	212377706	0.095161	1.02154	-0.108
28428	ENSG00000115756	HPCAL1	chr2	+	10426219	10426495	10422982	10423088	10426723	10427352	0.357484	0.446743	0.037
53293	ENSG00000151239	TWF1	chr12	-	43805830	43806002	43804494	43804572	43806220	43806282	0.177379	0.751099	-0.108
26973	ENSG00000213397	HAUS7	chrX	-	153464987	153465055	153462609	153462671	153469145	153469261	0.361974	0.441323	-0.04
41396	ENSG00000106636	YKT6	chr7	+	44211553	44211604	44211022	44211124	44212246	44212595	0.361974	0.441323	-0.034
9996	ENSG00000010361	FUZ	chr19	-	49808114	49808159	49806884	49807374	49808413	49808491	0.0954737	1.02012	-0.109
31639	ENSG00000188529	SRSF10	chr1	-	23971572	23971626	23964803	23967723	23971849	23972012	0.364849	0.437887	-0.036
24329	ENSG00000134744	ZCCHC11	chr1	-	52458335	52458449	52446589	52446667	52461133	52461223	0.144604	0.839818	-0.109
42743	ENSG00000014641	MDH1	chr2	+	63594487	63594586	63588608	63589046	63599169	63599288	0.268082	0.571732	-0.109
48758	ENSG00000044446	PHKA2	chrX	-	18951103	18951272	18948743	18948826	18952493	18952541	0.339841	0.468725	-0.109
28663	ENSG00000147180	ZNF711	chrX	+	85246929	85247183	85244083	85244191	85247546	85247651	0.0312412	1.50527	-0.11
6454	ENSG00000108848	LUC7L3	chr17	+	50749218	50749344	50748388	50748416	50750500	50750550	0.243667	0.613203	-0.11
31555	ENSG00000135913	USP37	chr2	-	218479649	218479715	218476839	218476981	218482069	218482234	0.134211	0.872211	-0.112
57321	ENSG00000174996	KLC2	chr11	+	66262122	66262192	66258544	66258822	66262813	66263036	0.0397307	1.40087	-0.113
43530	ENSG00000092841	MYL6	chr12	+	56159622	56159730	56158683	56158711	56159974	56160148	0.371668	0.429845	0.027
63669	ENSG00000071564	TCF3	chr19	-	1615284	1615485	1612206	1612433	1615685	1615798	0.131052	0.882557	-0.113
55004	ENSG00000136811	ODF2	chr9	+	128469182	128469353	128460941	128461067	128471307	128471346	0.0131315	1.88169	-0.114
63423	ENSG00000173473	SMARCC1	chr3	-	47772816	47772936	47745907	47745993	47781602	47781881	0.371778	0.429716	-0.028
45640	ENSG00000146757	ZNF92	chr7	+	65387901	65388028	65373798	65374000	65388805	65388901	0.212209	0.673236	-0.114
16069	ENSG00000145730	PAM	chr5	+	103028184	103028238	103025130	103025334	103028886	103029165	0.04819	1.31704	-0.115
20727	ENSG00000198700	IPO9	chr1	+	201834953	201835064	201829148	201829372	201847278	201847340	0.0681663	1.16643	-0.115
3725	ENSG00000142453	CARM1	chr19	+	10921374	10921443	10921049	10921127	10921614	10921900	0.0792197	1.10117	-0.115
3191	ENSG00000153885	KCTD15	chr19	+	33799593	33799718	33798667	33798766	33800427	33800520	0.37464	0.426386	0.027
41493	ENSG00000149782	PLCB3	chr11	+	64266494	64266552	64266314	64266404	64267184	64267271	0.00834435	2.07861	-0.116
33353	ENSG00000119707	RBM25	chr14	+	73100300	73100362	73099666	73099750	73103191	73103478	0.0635132	1.19714	-0.116
63284	ENSG00000112319	EYA4	chr6	+	133382391	133382441	133274715	133274813	133446629	133446754	0.0956303	1.0194	-0.116
47779	ENSG00000150787	PTS	chr11	+	112230207	112230230	112228593	112228673	112230625	112230682	0.138992	0.85701	-0.116
31808	ENSG00000005175	RPAP3	chr12	-	47679492	47679594	47670106	47670345	47679703	47679774	0.163324	0.786949	-0.116
44037	ENSG00000148468	FAM171A1	chr10	-	15215995	15216110	15211642	15214601	15220943	15221060	0.282217	0.549417	-0.117
9006	ENSG00000172775	FAM192A	chr16	-	57175538	57175700	57173772	57173869	57185820	57186039	0.0437997	1.35853	-0.118
63175	ENSG00000136146	MED4	chr13	-	48090351	48090418	48086281	48086452	48094953	48095104	0.375768	0.42508	-0.039
8069	ENSG00000108953	YWHAE	chr17	-	1369708	1369741	1364858	1365058	1400046	1400151	0.376172	0.424613	-0.006
8176	ENSG00000167522	ANKRD11	chr16	-	89316932	89317075	89305205	89305344	89418283	89418368	0.377224	0.423401	-0.049
1330	ENSG00000054611	TBC1D22A	chr22	+	47037070	47037198	46997633	46997709	47111507	47111603	0.0858915	1.06605	-0.118
57305	ENSG00000165644	COMTD1	chr10	-	75235266	75235372	75235059	75235178	75235834	75235925	0.125286	0.902099	-0.118
59555	ENSG00000148634	HERC4	chr10	-	68067084	68067217	68044403	68044563	68072882	68073186	0.379118	0.421226	0.044
43000	ENSG00000111665	CDCA3	chr12	-	6849322	6849429	6848808	6849198	6849564	6849783	0.379207	0.421124	0.035
25768	ENSG00000132716	DCAF8	chr1	-	160243959	160244034	160239221	160240370	160262116	160262407	0.380723	0.419391	-0.047
26892	ENSG00000138443	ABI2	chr2	+	203380207	203380384	203366876	203367044	203391045	203391143	0.382201	0.417709	-0.041
32619	ENSG00000113761	ZNF346	chr5	+	177050702	177050936	177044388	177044533	177062057	177062151	0.328714	0.483182	-0.118
25927	ENSG00000130826	DKC1	chrX	+	154766996	154767061	154766215	154766400	154767255	154767382	0.382412	0.417469	0.033
41593	ENSG00000152749	GPR180	chr13	+	94619149	94619330	94612189	94612390	94619467	94619517	0.00613941	2.21187	-0.119
62329	ENSG00000151135	TMEM263	chr12	+	106967282	106967401	106967110	106967180	106971104	106971246	0.382689	0.417154	-0.031
7816	ENSG00000170296	GABARAP	chr17	-	7241600	7241679	7241270	7241460	7242240	7242447	0.383004	0.416796	-0.016
47022	ENSG00000146828	SLC12A9	chr7	+	100856867	100857176	100855705	100855837	100858834	100858942	0.0254974	1.5935	-0.119
39229	ENSG00000239779	WBP1	chr2	+	74459437	74459552	74458473	74458671	74459642	74459745	0.383091	0.416697	0.025
8876	ENSG00000217555	CKLF	chr16	+	66558189	66558348	66552566	66552793	66565885	66566072	0.0533373	1.27297	-0.119
13951	ENSG00000174652	ZNF266	chr19	-	9415653	9415742	9412597	9414720	9417827	9417908	0.0726752	1.13861	-0.12
18167	ENSG00000105821	DNAJC2	chr7	-	103327331	103327378	103326542	103326684	103327655	103327754	0.143982	0.841691	-0.12
47058	ENSG00000128581	IFT22	chr7	-	101318955	101319032	101318123	101318213	101321670	101321777	0.17436	0.758554	-0.12
27324	ENSG00000136098	NEK3	chr13	-	52135728	52135863	52133688	52133815	52136115	52136232	0.313848	0.503281	-0.121
34589	ENSG00000171103	TRMT61B	chr2	-	28865016	28865119	28861117	28861308	28869578	28870295	0.0741472	1.1299	-0.122
29206	ENSG00000129235	TXNDC17	chr17	+	6641752	6641932	6641033	6641227	6642248	6642324	0.254024	0.595126	-0.122
36183	ENSG00000162604	TM2D1	chr1	-	61686791	61686895	61683496	61683546	61694696	61694770	0.38422	0.41542	0.039
21803	ENSG00000086475	SEPHS1	chr10	-	13344757	13345028	13338704	13338808	13347999	13348280	0.385428	0.414056	-0.035
21766	ENSG00000173226	IQCB1	chr3	-	121788283	121788432	121781742	121781874	121790072	121790215	0.0268942	1.57034	-0.123
31266	ENSG00000163882	POLR2H	chr3	+	184363225	184363565	184361788	184362146	184364965	184365049	0.386346	0.413024	-0.034
7484	ENSG00000176974	SHMT1	chr17	-	18333165	18333288	18330554	18330671	18340042	18340255	0.410011	0.387205	-0.124
61911	ENSG00000187109	NAP1L1	chr12	-	76074202	76074239	76060137	76060279	76084566	76084612	0.0823434	1.08437	-0.125
27728	ENSG00000148019	CEP78	chr9	+	78265858	78265906	78265371	78265543	78266441	78266703	0.177379	0.751099	-0.125
48975	ENSG00000085415	SEH1L	chr18	+	12955462	12955609	12951854	12951905	12963159	12963371	0.00266883	2.57368	-0.127
59581	ENSG00000099284	H2AFY2	chr10	+	70100207	70100297	70095653	70095753	70109032	70109180	0.38677	0.412547	0.04
24506	ENSG00000258838	ERCC6-PGBD3	chr10	-	49524032	49524777	49515200	49517121	49528416	49528525	0.214055	0.669475	-0.128
56606	ENSG00000214413	BBIP1	chr10	-	110918120	110918213	110901537	110901612	110919120	110919157	0.328524	0.483432	-0.128
61572	ENSG00000182796	TMEM198B	chr12	+	55834850	55835615	55832846	55833541	55836125	55836246	0.437941	0.358584	-0.129
23211	ENSG00000160298	C21orf58	chr21	-	46314715	46314880	46311455	46311567	46315473	46315547	0.174192	0.758971	-0.133
19054	ENSG00000047188	YTHDC2	chr5	+	113526585	113526785	113515271	113515362	113532878	113533045	0.294219	0.531329	-0.133
49883	ENSG00000239407	LL0XNC01-237H1.2	chrX	+	102901022	102901133	102900749	102900832	102901630	102901771	0.0841616	1.07489	-0.134
41288	ENSG00000009335	UBE3C	chr7	+	157220688	157220776	157216866	157216971	157223253	157223351	0.394801	0.403621	0.034
5110	ENSG00000178184	PARD6G	chr18	-	80202709	80202932	80157231	80160606	80247276	80247348	0.120292	0.919763	-0.134
9633	ENSG00000103222	ABCC1	chr16	+	16083365	16083542	16079351	16079478	16086823	16086991	0.0405018	1.39253	-0.135
16826	ENSG00000038427	VCAN	chr5	+	83519348	83522309	83512102	83512396	83545536	83545650	0.104181	0.982212	-0.135
39310	ENSG00000170266	GLB1	chr3	-	33068819	33068970	33065462	33065557	33072543	33072713	0.0733161	1.1348	-0.137
32805	ENSG00000101695	RNF125	chr18	+	32065901	32066009	32045641	32045732	32068297	32068428	0.0841616	1.07489	-0.137
30433	ENSG00000119185	ITGB1BP1	chr2	-	9419989	9420100	9418625	9418732	9423372	9423480	0.201486	0.695755	-0.138
32034	ENSG00000104343	UBE2W	chr8	-	73825146	73825249	73810473	73810629	73830380	73830472	0.383829	0.415862	-0.138
2940	ENSG00000130669	PAK4	chr19	+	39172917	39173376	39169531	39169757	39173575	39174010	0.403912	0.393713	0.036
29558	ENSG00000101003	GINS1	chr20	+	25413789	25413854	25407726	25407895	25441701	25441776	0.210033	0.677712	-0.14
36617	ENSG00000165689	SDCCAG3	chr9	-	136410089	136410239	136408998	136409067	136410327	136410527	0.269679	0.569153	-0.14
19744	ENSG00000145147	SLIT2	chr4	+	20525148	20525172	20524013	20524177	20528948	20529099	0.208414	0.681074	-0.141
38273	ENSG00000119866	BCL11A	chr2	-	60468731	60468833	60457197	60462424	60545970	60546300	0.216575	0.664392	-0.141
16067	ENSG00000145730	PAM	chr5	+	103028181	103028238	103025130	103025334	103028886	103029110	0.0753605	1.12286	-0.142
12541	ENSG00000119689	DLST	chr14	+	74889877	74889952	74889274	74889349	74891055	74891193	0.164399	0.784102	-0.142
19904	ENSG00000154370	TRIM11	chr1	-	228400963	228401194	228397142	228397165	228402065	228402161	0.00407863	2.38949	-0.143
26000	ENSG00000143416	SELENBP1	chr1	-	151368999	151369189	151368198	151368319	151369441	151369554	0.0579383	1.23703	-0.143
11419	ENSG00000171763	SPATA5L1	chr15	+	45407028	45407223	45405458	45405505	45410371	45410491	0.2134	0.670806	-0.143
34284	ENSG00000092871	RFFL	chr17	-	35021370	35021781	35017522	35017606	35026373	35026561	0.298223	0.525459	-0.143
63286	ENSG00000112319	EYA4	chr6	+	133456555	133456648	133446629	133446754	133461113	133461180	0.484356	0.314835	-0.143
27976	ENSG00000114982	KANSL3	chr2	-	96615491	96615544	96613487	96613619	96619358	96619544	0.414839	0.38212	0.043
1104	ENSG00000159131	GART	chr21	-	33531488	33531557	33530709	33530884	33532344	33532456	0.416978	0.379886	0.014
49996	ENSG00000165609	NUDT5	chr10	-	12173717	12173813	12172489	12172866	12177792	12177900	0.416978	0.379886	-0.02
23323	ENSG00000078140	UBE2K	chr4	+	39777681	39777810	39774833	39774933	39778359	39778384	0.417296	0.379556	-0.034
42540	ENSG00000164294	GPX8	chr5	+	55160329	55160396	55160166	55160243	55160993	55161255	0.0279658	1.55337	-0.145
18985	ENSG00000134153	EMC7	chr15	-	34095894	34096014	34088052	34088133	34101603	34101948	0.460453	0.336814	-0.145
37473	ENSG00000143537	ADAM15	chr1	+	155061903	155061975	155060762	155060832	155062244	155062369	0.419974	0.376778	0.03
4962	ENSG00000101247	NDUFAF5	chr20	+	13794837	13794941	13793159	13793227	13798460	13798500	0.312471	0.50519	-0.148
39875	ENSG00000198677	TTC37	chr5	-	95512476	95512618	95509593	95509687	95513570	95513645	0.42182	0.374872	0.044
38563	ENSG00000152061	RABGAP1L	chr1	+	174988640	174988838	174982833	174982905	174989848	174990341	0.0323486	1.49014	-0.15
61231	ENSG00000129315	CCNT1	chr12	-	48695998	48696162	48695758	48695829	48698137	48698183	0.0735662	1.13332	-0.15
41019	ENSG00000004455	AK2	chr1	-	33011447	33011710	33010630	33010833	33012073	33012122	0.214056	0.669472	-0.15
38508	ENSG00000048991	R3HDM1	chr2	+	135616667	135616757	135604855	135605016	135621493	135621608	0.374011	0.427116	-0.15
61057	ENSG00000134283	PPHLN1	chr12	+	42332659	42332702	42326144	42326229	42335882	42335974	0.224731	0.648337	-0.152
25539	ENSG00000257093	KIAA1147	chr7	-	141685477	141685636	141674066	141674220	141686558	141686658	0.430975	0.365548	0.048
29707	ENSG00000123219	CENPK	chr5	-	65554796	65554898	65552492	65552549	65561462	65561564	0.221875	0.653892	-0.153
11716	ENSG00000198146	ZNF770	chr15	-	34987556	34987673	34978340	34983490	34988115	34988287	0.433145	0.363366	-0.033
51294	ENSG00000100522	GNPNAT1	chr14	-	52787832	52787871	52784496	52784664	52791427	52791668	0.433702	0.362808	0.023
23267	ENSG00000137135	ARHGEF39	chr9	-	35660093	35660967	35658874	35659173	35661712	35662002	0.421046	0.37567	-0.153
20222	ENSG00000119231	SENP5	chr3	+	196885150	196886694	196867855	196868073	196899665	196899771	0.203693	0.691023	-0.154
42488	ENSG00000169045	HNRNPH1	chr5	-	179619268	179619407	179618144	179618323	179620891	179621035	0.434258	0.362253	0.022
15721	ENSG00000092201	SUPT16H	chr14	-	21373337	21373430	21371873	21372044	21383861	21383946	0.434593	0.361917	-0.021
45048	ENSG00000164074	C4orf29	chr4	+	128028474	128028853	128021136	128021238	128030509	128030672	0.434593	0.361917	0.044
38382	ENSG00000109332	UBE2D3	chr4	-	102827591	102827741	102826484	102826636	102827943	102828029	0.245955	0.609144	-0.154
35329	ENSG00000163463	KRTCAP2	chr1	-	155172564	155172892	155169790	155169857	155173220	155173251	0.434731	0.361779	0.045
10174	ENSG00000161996	WDR90	chr16	+	651826	652039	651643	651747	652466	652535	0.122297	0.912586	-0.157
57319	ENSG00000175115	PACS1	chr11	+	66242911	66243031	66241226	66241653	66243164	66243234	0.0672635	1.17222	-0.158
47808	ENSG00000106477	CEP41	chr7	-	130400038	130400254	130393770	130399039	130400706	130400821	0.122038	0.913505	-0.158
6734	ENSG00000108840	HDAC5	chr17	-	44117493	44117704	44110728	44110803	44123503	44123618	0.438532	0.357999	0.044
28812	ENSG00000102384	CENPI	chrX	+	101161527	101161569	101147942	101148161	101162832	101162987	0.0246519	1.60815	-0.159
28772	ENSG00000185800	DMWD	chr19	-	45784640	45784715	45783008	45784290	45785593	45786871	0.490858	0.309044	-0.161
14029	ENSG00000153044	CENPH	chr5	+	69197052	69197109	69195716	69195791	69202505	69202569	0.440187	0.356362	0.029
60051	ENSG00000166171	DPCD	chr10	+	101594657	101594738	101588287	101588400	101600737	101600862	0.0270498	1.56784	-0.165
51406	ENSG00000172728	FUT10	chr8	-	33388962	33389798	33370823	33372804	33453215	33453510	0.0318593	1.49676	-0.165
60111	ENSG00000065613	SLK	chr10	+	104002171	104003527	104001443	104001572	104005560	104005691	0.441481	0.355088	0.042
12226	ENSG00000124074	ENKD1	chr16	-	67663656	67663820	67663419	67663556	67666070	67666265	0.291092	0.535969	-0.165
35830	ENSG00000150938	CRIM1	chr2	+	36396613	36396787	36355925	36356623	36441257	36441500	0.0883967	1.05356	-0.17
44492	ENSG00000120256	LRP11	chr6	-	149826263	149826359	149818797	149820703	149836084	149836297	0.442807	0.353785	-0.046
62399	ENSG00000198563	DDX39B	chr6	-	31541152	31541327	31540321	31540664	31541949	31541986	0.443143	0.353456	-0.019
18206	ENSG00000151470	C4orf33	chr4	+	129109306	129109358	129106586	129106647	129109472	129109672	0.00251796	2.59895	-0.175
21078	ENSG00000071794	HLTF	chr3	-	149041489	149041668	149040030	149040156	149042165	149042290	0.447649	0.349063	-0.038
28483	ENSG00000137074	APTX	chr9	-	32988082	32988124	32987543	32987731	32989758	32989895	0.128295	0.891789	-0.175
55896	ENSG00000157600	TMEM164	chrX	+	110003882	110004164	110002686	110002772	110067346	110067396	0.342904	0.464828	-0.176
57708	ENSG00000159063	ALG8	chr11	-	78102873	78102948	78100946	78101195	78103979	78104052	0.447649	0.349063	-0.027
60370	ENSG00000175470	PPP2R2D	chr10	+	131934457	131934555	131901237	131901330	131940030	131940196	0.402308	0.395441	-0.176
23212	ENSG00000160298	C21orf58	chr21	-	46314715	46315049	46311455	46311567	46315473	46315547	0.0919398	1.0365	-0.183
56755	ENSG00000100461	RBM23	chr14	-	22905605	22905659	22905335	22905453	22906194	22906368	0.0352104	1.45333	-0.186
54629	ENSG00000119314	PTBP3	chr9	-	112275843	112276013	112268048	112268195	112297831	112297916	0.0741472	1.1299	-0.187
10173	ENSG00000161996	WDR90	chr16	+	651823	652039	651643	651747	652466	652535	0.0984489	1.00679	-0.187
63362	ENSG00000005810	MYCBP2	chr13	-	77129155	77129230	77126317	77126542	77139195	77139336	0.301203	0.521141	-0.188
16533	ENSG00000163512	AZI2	chr3	-	28341511	28341596	28340401	28340622	28348600	28348790	0.450168	0.346625	0.028
62411	ENSG00000204852	TCTN1	chr12	+	110619835	110619956	110614026	110614402	110626361	110626382	0.453924	0.343017	-0.19
55927	ENSG00000110321	EIF4G2	chr11	-	10807254	10807381	10806819	10806885	10808704	10808708	0.450411	0.346391	0.031
52917	ENSG00000164961	KIAA0196	chr8	-	125083834	125084022	125083112	125083258	125091614	125091790	0.313781	0.503373	-0.191
62452	ENSG00000234608	MAPKAPK5-AS1	chr12	-	111841326	111841470	111840332	111840477	111841683	111841710	0.237126	0.625021	-0.193
34346	ENSG00000185808	PIGP	chr21	-	37072144	37072310	37069551	37069624	37072433	37072537	0.0398533	1.39954	-0.196
38797	ENSG00000122481	RWDD3	chr1	+	95244210	95244698	95234154	95234315	95246541	95246657	0.0236387	1.62638	-0.197
47257	ENSG00000145191	EIF2B5	chr3	+	184138846	184138939	184138165	184138246	184140079	184140157	0.455753	0.341271	0.026
12946	ENSG00000126773	PCNXL4	chr14	+	60107585	60108327	60091918	60092419	60114699	60114879	0.0206991	1.68405	-0.203
42485	ENSG00000169045	HNRNPH1	chr5	-	179618144	179618323	179617798	179617911	179620891	179621035	0.456915	0.340165	0.042
44795	ENSG00000213066	FGFR1OP	chr6	+	167013507	167013567	167010812	167010893	167022408	167022635	0.153395	0.81419	-0.203
14257	ENSG00000101144	BMP7	chr20	-	57173199	57173310	57168747	57171108	57183721	57183919	0.140656	0.851842	-0.204
37206	ENSG00000140612	SEC11A	chr15	-	84670724	84670782	84669537	84670069	84680712	84680832	0.460865	0.336426	0.021
40794	ENSG00000184007	PTP4A2	chr1	-	31910037	31910112	31906420	31908960	31911695	31911826	0.461179	0.336131	-0.028
47134	ENSG00000168255	POLR2J3	chr7	-	102568009	102568184	102565975	102567083	102569834	102569924	0.463232	0.334201	0.017
8177	ENSG00000167522	ANKRD11	chr16	-	89316932	89317078	89305205	89305344	89418283	89418368	0.463818	0.333652	-0.043
24054	ENSG00000137996	RTCA	chr1	+	100267499	100267538	100266523	100266624	100268151	100268295	0.464325	0.333178	-0.039
24031	ENSG00000189184	PCDH18	chr4	-	137529601	137531742	137528731	137528817	137532254	137532494	0.185696	0.731197	-0.206
16860	ENSG00000172244	C5orf34	chr5	-	43509144	43509375	43508576	43508666	43514805	43515145	0.337678	0.471497	-0.206
13481	ENSG00000057663	ATG5	chr6	-	106308363	106308491	106293027	106293106	106316100	106316208	0.0203699	1.69101	-0.212
34523	ENSG00000078246	TULP3	chr12	+	2920762	2920922	2909528	2909580	2922261	2922402	0.0812169	1.09035	-0.212
7396	ENSG00000205560	CPT1B	chr22	-	50573807	50573921	50573519	50573715	50574334	50574419	0.342904	0.464828	-0.214
55073	ENSG00000119383	PPP2R4	chr9	+	129123051	129123138	129120512	129120610	129128984	129129065	0.47143	0.326583	0.047
5414	ENSG00000134779	TPGS2	chr18	-	36823802	36823871	36818893	36818973	36828682	36828773	0.471486	0.326531	0.017
19623	ENSG00000204568	MRPS18B	chr6	+	30622831	30622898	30619492	30619989	30624882	30624942	0.471752	0.326286	0.029
60465	ENSG00000111206	FOXM1	chr12	-	2872095	2872247	2868230	2868754	2873976	2874137	0.472141	0.325928	-0.033
38800	ENSG00000122481	RWDD3	chr1	+	95244210	95244715	95234210	95234315	95246541	95246657	0.0193649	1.71299	-0.216
34252	ENSG00000184117	NIPSNAP1	chr22	-	29580098	29580155	29570404	29570532	29580984	29581074	0.473907	0.324307	-0.02
16080	ENSG00000114200	BCHE	chr3	-	165829516	165831041	165786144	165786311	165837313	165837462	0.110095	0.958234	-0.218
33648	ENSG00000177556	ATOX1	chr5	-	151751703	151751779	151742315	151746449	151758545	151758649	0.479577	0.319141	0.019
61881	ENSG00000007392	LUC7L	chr16	-	208600	208664	208077	208188	220648	220747	0.0732653	1.1351	-0.222
9523	ENSG00000102897	LYRM1	chr16	+	20902485	20902717	20900665	20900889	20915555	20915714	0.447649	0.349063	-0.223
45691	ENSG00000006634	DBF4	chr7	+	87878052	87878225	87876215	87876778	87884978	87885158	0.481767	0.317163	0.047
47056	ENSG00000128581	IFT22	chr7	-	101318123	101319032	101316339	101316542	101321670	101321790	0.23285	0.632924	-0.224
62984	ENSG00000108349	CASC3	chr17	+	40141569	40141607	40140841	40141234	40161752	40161864	0.481767	0.317163	-0.041
33032	ENSG00000171159	C9orf16	chr9	+	128162003	128162344	128160358	128160486	128163442	128163546	0.482879	0.316161	-0.016
39535	ENSG00000049618	ARID1B	chr6	+	157174846	157175005	157174007	157174117	157180968	157181178	0.0312412	1.50527	-0.229
25567	ENSG00000150456	N6AMT2	chr13	-	20731840	20732121	20728730	20729216	20757454	20757617	0.0928983	1.03199	-0.233
31046	ENSG00000112739	PRPF4B	chr6	+	4062556	4062633	4061654	4062299	4063073	4063119	0.339626	0.469	-0.242
5524	ENSG00000141447	OSBPL1A	chr18	-	24341546	24341658	24334244	24334330	24366891	24366966	0.489259	0.310461	-0.039
42960	ENSG00000163053	SLC16A14	chr2	-	230045744	230046722	230034973	230037531	230059093	230059366	0.00834435	2.07861	-0.259
40282	ENSG00000088325	TPX2	chr20	+	31742540	31742647	31739270	31739621	31757406	31757582	0.489259	0.310461	-0.035
53132	ENSG00000104529	EEF1D	chr8	-	143592714	143592942	143586728	143586852	143597347	143597365	0.489455	0.310287	0.015
4010	ENSG00000167670	CHAF1A	chr19	+	4405911	4405962	4402661	4402814	4418019	4418076	0.00362669	2.44049	-0.26
20081	ENSG00000127419	TMEM175	chr4	+	947708	947892	932386	932540	950420	950518	0.339626	0.469	-0.261
17360	ENSG00000182095	TNRC18	chr7	-	5421059	5421489	5394439	5394595	5423440	5423546	0.372782	0.428545	-0.263
24150	ENSG00000180879	SSR4	chrX	+	153797457	153797532	153794658	153796552	153797724	153797814	0.495543	0.304918	0.015
13435	ENSG00000016864	GLT8D1	chr3	-	52704723	52704952	52700444	52700496	52705702	52705791	0.0319259	1.49586	-0.276
17652	ENSG00000164118	CEP44	chr4	+	174317334	174318665	174316165	174316290	174331481	174332293	0.000219649	3.65827	-0.287
62291	ENSG00000060237	WNK1	chr12	+	880720	880999	878211	878361	881691	881789	0.274182	0.561962	-0.293
20082	ENSG00000127419	TMEM175	chr4	+	947708	948154	932474	932540	950420	950491	0.23285	0.632924	-0.304
55842	ENSG00000166444	ST5	chr11	-	8729949	8731209	8726072	8726209	8750620	8750725	0.0119634	1.92214	-0.33
60446	ENSG00000115310	RTN4	chr2	-	55025085	55027485	54987490	54987698	55028163	55028220	0.005663	2.24695	-0.366
21535	ENSG00000181789	COPG1	chr3	+	129250681	129250734	129249605	129249746	129252280	129252361	0.499567	0.301406	0.025
27215	ENSG00000117410	ATP6V0B	chr1	+	43975664	43975848	43974959	43975107	43976089	43976173	0.503353	0.298128	0.204
60162	ENSG00000166130	IKBIP	chr12	-	98634295	98634413	98624248	98626766	98644522	98645075	0.503408	0.29808	0.094
44784	ENSG00000198818	SFT2D1	chr6	-	166322856	166322886	166319727	166320256	166328275	166328357	0.503924	0.297635	-0.091
39366	ENSG00000121957	GPSM2	chr1	+	108885274	108885578	108876736	108877228	108896863	108896963	0.50882	0.293436	-0.084
50234	ENSG00000179241	LDLRAD3	chr11	+	36227084	36227430	36098326	36098461	36229159	36229211	0.508918	0.293352	-0.064
25550	ENSG00000156873	PHKG2	chr16	+	30751548	30751603	30751105	30751217	30753231	30753297	0.509274	0.293049	0.057
59603	ENSG00000049323	LTBP1	chr2	+	33273655	33273781	33263293	33263392	33274964	33275090	0.509274	0.293049	0.119
34646	ENSG00000082701	GSK3B	chr3	-	119866589	119866628	119863418	119863605	119876412	119876508	0.511427	0.291216	0.045
21737	ENSG00000143612	C1orf43	chr1	-	154213892	154213946	154212457	154212624	154220341	154220533	0.511768	0.290926	0.03
33734	ENSG00000067057	PFKP	chr10	+	3105114	3105159	3103778	3103944	3105392	3105473	0.511768	0.290926	0.042
55678	ENSG00000167333	TRIM68	chr11	-	4605078	4605561	4603240	4603340	4608026	4608138	0.512728	0.290113	-0.16
14512	ENSG00000269293	ZSCAN16-AS1	chr6	-	28125622	28125819	28121794	28123211	28136744	28137293	0.514555	0.288568	0.059
14391	ENSG00000204576	PRR3	chr6	+	30558149	30558212	30556885	30557450	30561327	30561508	0.514876	0.288298	-0.101
50668	ENSG00000133703	KRAS	chr12	-	25215436	25215560	25209430	25209911	25225613	25225773	0.514876	0.288298	-0.039
46306	ENSG00000139641	ESYT1	chr12	+	56142284	56142425	56138926	56139013	56142577	56142732	0.515357	0.287892	0.033
32631	ENSG00000165458	INPPL1	chr11	+	72238041	72238175	72237123	72237796	72238262	72239105	0.516651	0.286803	-0.049
4064	ENSG00000141905	NFIC	chr19	+	3453762	3453916	3452481	3452666	3456549	3456635	0.518589	0.285177	-0.215
30264	ENSG00000143753	DEGS1	chr1	+	224191091	224191156	224190135	224190319	224192331	224192440	0.518589	0.285177	-0.02
58568	ENSG00000151502	VPS26B	chr11	+	134236341	134236746	134234961	134235053	134239990	134240155	0.518589	0.285177	0.019
61474	ENSG00000123349	PFDN5	chr12	+	53296243	53296275	53295838	53295941	53297849	53297924	0.518589	0.285177	0.016
7891	ENSG00000029725	RABEP1	chr17	+	5308693	5308822	5282299	5282520	5331948	5332152	0.518935	0.284887	-0.034
9259	ENSG00000149923	PPP4C	chr16	+	30081258	30081310	30076224	30076475	30082483	30082534	0.518935	0.284887	-0.042
30563	ENSG00000107902	LHPP	chr10	+	124496960	124497024	124488421	124488575	124498035	124498128	0.518935	0.284887	0.09
57477	ENSG00000110075	PPP6R3	chr11	+	68522493	68522689	68519500	68519651	68537658	68537669	0.519098	0.28475	-0.031
15097	ENSG00000170085	SIMC1	chr5	+	176270390	176270520	176238452	176238637	176289653	176289799	0.519415	0.284486	0.031
18921	ENSG00000163291	PAQR3	chr4	-	78922140	78922421	78917939	78920681	78923856	78923947	0.519415	0.284486	0.043
34351	ENSG00000054118	THRAP3	chr1	+	36224970	36225102	36224431	36224505	36259381	36259484	0.519415	0.284486	0.059
41373	ENSG00000111196	MAGOHB	chr12	-	10612639	10612978	10610621	10610680	10613438	10613600	0.519415	0.284486	0.029
20720	ENSG00000116786	PLEKHM2	chr1	+	15731949	15732048	15731191	15731257	15732349	15732529	0.519992	0.284003	0.107
54894	ENSG00000227128	LBX1-AS1	chr10	+	101232253	101232434	101229610	101229814	101237938	101238237	0.519992	0.284003	0.165
56855	ENSG00000062822	POLD1	chr19	+	50415723	50415826	50415437	50415590	50416395	50416528	0.519992	0.284003	0.03
32832	ENSG00000231389	HLA-DPA1	chr6	-	33068637	33068804	33064568	33065347	33069018	33069300	0.521004	0.283159	-0.085
30586	ENSG00000105676	ARMC6	chr19	+	19034130	19034238	19033577	19033930	19042710	19042877	0.521591	0.28267	0.124
37151	ENSG00000118961	C2orf43	chr2	-	20790254	20790398	20774809	20774979	20801309	20801465	0.522288	0.28209	0.134
33461	ENSG00000117155	SSX2IP	chr1	-	84671176	84671308	84670645	84670815	84690370	84690545	0.522441	0.281963	-0.109
58830	ENSG00000148481	FAM188A	chr10	-	15821655	15821726	15816834	15816915	15833629	15833709	0.522441	0.281963	-0.073
2795	ENSG00000160570	DEDD2	chr19	-	42216679	42217045	42215132	42215252	42217631	42217669	0.523046	0.28146	0.149
40864	ENSG00000039650	PNKP	chr19	-	49861771	49861881	49861607	49861695	49862043	49862105	0.523046	0.28146	0.065
22025	ENSG00000070010	UFD1L	chr22	-	19475495	19475602	19475067	19475100	19479082	19479172	0.523768	0.280861	-0.106
32637	ENSG00000149657	LSM14B	chr20	+	62129784	62129952	62126225	62126439	62130218	62130296	0.524525	0.280234	0.052
1759	ENSG00000183765	CHEK2	chr22	-	28696900	28696987	28695709	28695873	28699837	28699937	0.524669	0.280115	0.101
27757	ENSG00000204822	MRPL53	chr2	-	74472357	74472470	74471957	74472252	74472568	74473322	0.52521	0.279667	-0.02
29552	ENSG00000175215	CTDSP2	chr12	-	57826995	57827123	57826345	57826402	57827551	57827590	0.52521	0.279667	0.099
38174	ENSG00000147316	MCPH1	chr8	+	6444392	6445547	6442066	6442156	6455142	6455252	0.52521	0.279667	0.101
63850	ENSG00000198604	BAZ1A	chr14	-	34862043	34862322	34826012	34826156	34874491	34874662	0.52521	0.279667	0.039
34023	ENSG00000136122	BORA	chr13	+	72731280	72731387	72728925	72729093	72737961	72738043	0.526245	0.278812	0.158
44728	ENSG00000182473	EXOC7	chr17	-	76091142	76091235	76089174	76089320	76094413	76094581	0.527665	0.277642	0.106
54445	ENSG00000158122	AAED1	chr9	-	96645892	96646024	96639576	96641886	96651389	96651495	0.528639	0.276841	-0.229
2746	ENSG00000131116	ZNF428	chr19	-	43608504	43608603	43607627	43608107	43614228	43614434	0.529332	0.276272	0.019
11759	ENSG00000198690	FAN1	chr15	+	30910613	30910815	30908117	30908258	30913857	30914091	0.529364	0.276246	0.13
13831	ENSG00000136861	CDK5RAP2	chr9	-	120443619	120443742	120439398	120439972	120447894	120448126	0.529364	0.276246	0.044
21653	ENSG00000175054	ATR	chr3	-	142466323	142466533	142465096	142465240	142467933	142468068	0.529364	0.276246	0.073
45346	ENSG00000168137	SETD5	chr3	+	9449479	9449592	9448558	9448630	9453738	9453868	0.529364	0.276246	0.053
53787	ENSG00000106829	TLE4	chr9	+	79627373	79627448	79612655	79612718	79652592	79652794	0.529885	0.275819	0.07
47857	ENSG00000205060	SLC35B4	chr7	-	134306671	134306774	134304804	134304854	134309365	134309479	0.529887	0.275816	0.055
57782	ENSG00000221926	TRIM16	chr17	-	15651090	15651946	15642720	15642816	15677175	15677280	0.530682	0.275166	0.137
5501	ENSG00000134762	DSC3	chr18	-	30994453	30994496	30990085	30994372	30996790	30997048	0.532199	0.273926	-0.224
57473	ENSG00000110075	PPP6R3	chr11	+	68505144	68505271	68460737	68460827	68519500	68519651	0.533041	0.27324	0.121
50276	ENSG00000147586	MRPS28	chr8	-	80028694	80028796	80002998	80003180	80030035	80030289	0.538557	0.268768	-0.049
52000	ENSG00000070081	NUCB2	chr11	+	17315385	17315475	17312027	17312120	17330126	17330297	0.538557	0.268768	-0.068
40264	ENSG00000111907	TPD52L1	chr6	+	125253716	125253755	125248281	125248383	125262833	125263497	0.539482	0.268023	0.117
30046	ENSG00000100300	TSPO	chr22	+	43159209	43159420	43151513	43151604	43161051	43161190	0.540389	0.267293	0.033
39072	ENSG00000075292	ZNF638	chr2	+	71422813	71424038	71418601	71418639	71424649	71424715	0.540389	0.267293	0.059
1480	ENSG00000196588	MKL1	chr22	-	40423535	40423685	40420846	40421100	40424205	40424381	0.542641	0.265488	0.106
62400	ENSG00000076513	ANKRD13A	chr12	+	110016387	110016433	110013124	110013249	110018344	110018488	0.543197	0.265042	0.088
62536	ENSG00000090006	LTBP4	chr19	+	40622949	40623021	40619346	40619493	40623603	40623732	0.545473	0.263227	0.145
58816	ENSG00000158545	ZC3H18	chr16	+	88587541	88587613	88586599	88586684	88598177	88598326	0.546651	0.26229	0.077
7828	ENSG00000070413	DGCR2	chr22	-	19089367	19089490	19068095	19068225	19122127	19122407	0.548275	0.261001	-0.048
40201	ENSG00000179104	TMTC2	chr12	+	82857009	82857580	82686879	82687669	82895817	82896646	0.548904	0.260503	-0.107
13446	ENSG00000196182	STK40	chr1	-	36367851	36368084	36361220	36361340	36385722	36385879	0.54918	0.260285	0.075
57917	ENSG00000110218	PANX1	chr11	+	94153490	94153630	94128927	94129493	94178368	94178592	0.551999	0.258062	-0.101
5036	ENSG00000101224	CDC25B	chr20	+	3800742	3800865	3800461	3800498	3800970	3801093	0.552787	0.257442	-0.038
44502	ENSG00000150867	PIP4K2A	chr10	-	22591628	22591781	22573310	22573457	22607926	22608023	0.553761	0.256677	-0.046
42620	ENSG00000257267	ZNF271	chr18	+	35291009	35291232	35290281	35290391	35305975	35310766	0.554408	0.256171	-0.095
62583	ENSG00000124164	VAPB	chr20	+	58440906	58441083	58418210	58418363	58444076	58444531	0.555233	0.255524	-0.043
55898	ENSG00000157600	TMEM164	chrX	+	110067346	110067396	110003500	110004164	110109079	110109146	0.556557	0.254491	0.05
39456	ENSG00000049860	HEXB	chr5	+	74716586	74716673	74715509	74715690	74718290	74718363	0.557101	0.254066	-0.022
8734	ENSG00000167264	DUS2	chr16	+	68025414	68025494	68022955	68023351	68038005	68038149	0.55733	0.253887	-0.219
21294	ENSG00000168591	TMUB2	chr17	+	44189423	44189588	44188850	44189299	44190500	44190553	0.557908	0.253438	-0.075
24151	ENSG00000158019	BRE	chr2	+	27892382	27892448	27890791	27890842	27894532	27894684	0.558097	0.25329	0.066
41710	ENSG00000162409	PRKAA2	chr1	+	56691393	56691487	56674380	56674522	56692357	56692502	0.558097	0.25329	-0.086
52463	ENSG00000170627	GTSF1	chr12	-	54465066	54465167	54463170	54463297	54471232	54471277	0.559896	0.251892	0.106
45873	ENSG00000136280	CCM2	chr7	+	45038252	45038426	45000184	45000363	45063917	45064001	0.56107	0.250983	-0.132
49509	ENSG00000156467	UQCRB	chr8	-	96231378	96231515	96230941	96231132	96231773	96231940	0.561223	0.250864	-0.009
1949	ENSG00000099917	MED15	chr22	+	20518877	20518995	20507581	20507746	20537116	20537183	0.561517	0.250637	0.047
10762	ENSG00000140374	ETFA	chr15	-	76295590	76295737	76287767	76287945	76311349	76311396	0.56241	0.249947	-0.021
31022	ENSG00000155363	MOV10	chr1	+	112686965	112687106	112674736	112675049	112688934	112689138	0.56241	0.249947	0.077
59283	ENSG00000172661	FAM21C	chr10	+	45751481	45751553	45750750	45750838	45752587	45752706	0.56241	0.249947	-0.084
23408	ENSG00000184014	DENND5A	chr11	-	9143402	9143485	9142721	9142845	9144096	9144278	0.563263	0.249288	-0.069
52716	ENSG00000063854	HAGH	chr16	-	1819114	1819223	1817167	1817271	1819896	1820014	0.564326	0.24847	0.046
56836	ENSG00000166889	PATL1	chr11	-	59655955	59656045	59655522	59655740	59656498	59656600	0.56513	0.247852	-0.085
10004	ENSG00000010361	FUZ	chr19	-	49812614	49812736	49812250	49812335	49812995	49813156	0.565401	0.247643	0.061
33451	ENSG00000130517	PGPEP1	chr19	+	18357382	18357615	18355894	18356011	18363390	18363998	0.565401	0.247643	-0.285
38107	ENSG00000138050	THUMPD2	chr2	-	39757247	39757368	39755888	39755960	39761330	39761418	0.565401	0.247643	-0.116
59363	ENSG00000090621	PABPC4	chr1	-	39563835	39563922	39563613	39563741	39564422	39564491	0.566712	0.246638	0.071
60593	ENSG00000010626	LRRC23	chr12	+	6912729	6913027	6909889	6910026	6913890	6914194	0.566712	0.246638	0.121
3333	ENSG00000064607	SUGP2	chr19	-	18991339	18991553	18990892	18991149	18994365	18994486	0.568068	0.2456	-0.094
24462	ENSG00000007264	MATK	chr19	-	3785063	3785286	3784824	3784884	3786168	3786282	0.568206	0.245494	0.049
38670	ENSG00000138036	DYNC2LI1	chr2	+	43795886	43795958	43794456	43794643	43796717	43796795	0.568939	0.244934	-0.085
43488	ENSG00000241553	ARPC4	chr3	+	9803535	9803707	9801660	9801756	9803842	9804013	0.570326	0.243876	0.031
55423	ENSG00000118276	B4GALT6	chr18	-	31657975	31658089	31645354	31645479	31684311	31684571	0.571223	0.243194	0.117
42421	ENSG00000054148	PHPT1	chr9	+	136850505	136850560	136850012	136850137	136850754	136851022	0.573619	0.241377	-0.019
14863	ENSG00000127603	MACF1	chr1	+	39480919	39481030	39479797	39480009	39484600	39484730	0.576463	0.239229	0.043
52066	ENSG00000147601	TERF1	chr8	+	73030335	73030395	73026939	73027052	73032041	73032133	0.577203	0.238671	0.162
51957	ENSG00000245910	SNHG6	chr8	-	66922613	66922725	66922323	66922392	66925436	66925541	0.577787	0.238232	-0.058
6321	ENSG00000182628	SKA2	chr17	-	59131280	59131367	59119298	59119495	59154955	59155177	0.57893	0.237374	-0.033
16236	ENSG00000124357	NAGK	chr2	+	71075554	71076701	71072640	71073594	71077557	71077636	0.57893	0.237374	-0.254
29084	ENSG00000122687	FTSJ2	chr7	-	2238014	2238937	2234294	2235564	2239417	2239707	0.57893	0.237374	0.069
1119	ENSG00000159086	PAXBP1	chr21	-	32750916	32751032	32748498	32748698	32751118	32751218	0.579128	0.237225	-0.028
2201	ENSG00000063245	EPN1	chr19	+	55689296	55689371	55688869	55688994	55689866	55689915	0.579128	0.237225	0.03
35704	ENSG00000008869	HEATR5B	chr2	-	36990647	36990799	36988645	36988859	37000585	37000813	0.579872	0.236668	0.09
56760	ENSG00000100461	RBM23	chr14	-	22908332	22908399	22906200	22906368	22909482	22909595	0.579975	0.23659	-0.083
10291	ENSG00000214078	CPNE1	chr20	-	35658929	35659014	35632794	35632923	35664759	35664900	0.580296	0.236351	-0.124
17712	ENSG00000129116	PALLD	chr4	+	168877722	168878394	168711580	168711923	168890921	168891057	0.580296	0.236351	-0.065
19954	ENSG00000110958	PTGES3	chr12	-	56666203	56666266	56664775	56664800	56670274	56670364	0.580296	0.236351	0.013
61549	ENSG00000241370	RPP21	chr6	+	30345490	30345929	30345297	30345398	30346431	30346493	0.580296	0.236351	0.207
8126	ENSG00000261373	VPS9D1-AS1	chr16	+	89712688	89712818	89711855	89712222	89716470	89716904	0.580917	0.235886	0.068
55977	ENSG00000148925	BTBD10	chr11	-	13445023	13445181	13421641	13421838	13463091	13463226	0.580917	0.235886	-0.227
61452	ENSG00000082898	XPO1	chr2	-	61534557	61534678	61533771	61533903	61537561	61537640	0.580917	0.235886	0.034
26877	ENSG00000156675	RAB11FIP1	chr8	-	37871277	37873179	37870419	37870528	37874514	37875322	0.58193	0.235129	0.214
62722	ENSG00000172331	BPGM	chr7	+	134658347	134658668	134646830	134646937	134661446	134662108	0.583033	0.234307	-0.032
21195	ENSG00000175066	GK5	chr3	-	142184710	142185793	142182922	142183049	142185928	142185989	0.583599	0.233886	-0.219
36061	ENSG00000164615	CAMLG	chr5	+	134743986	134744052	134741062	134741523	134750758	134751377	0.583599	0.233886	0.03
37873	ENSG00000168958	MFF	chr2	+	227342744	227342819	227340291	227340380	227355676	227355761	0.584619	0.233127	0.107
54715	ENSG00000198000	NOL8	chr9	-	92311145	92311259	92310552	92310675	92314266	92316138	0.584619	0.233127	-0.055
10119	ENSG00000103275	UBE2I	chr16	+	1312346	1312603	1309634	1309773	1314019	1314096	0.58735	0.231103	-0.026
39327	ENSG00000115694	STK25	chr2	-	241497181	241497378	241496397	241496534	241497615	241497687	0.58735	0.231103	-0.018
20827	ENSG00000116191	RALGPS2	chr1	+	178833423	178833550	178821611	178821704	178877497	178877635	0.588724	0.230089	-0.099
33592	ENSG00000138668	HNRNPD	chr4	-	82371527	82371584	82359470	82359639	82373445	82373486	0.588724	0.230089	0.067
24475	ENSG00000116729	WLS	chr1	-	68193954	68194221	68159122	68159247	68232193	68232545	0.589003	0.229882	-0.025
13490	ENSG00000125871	MGME1	chr20	+	17975683	17975903	17969800	17970370	17989938	17991122	0.589751	0.229331	0.097
9287	ENSG00000169592	INO80E	chr16	+	30002435	30003013	30001413	30001530	30003435	30003526	0.59053	0.228758	0.13
57608	ENSG00000116898	MRPS15	chr1	-	36462087	36462163	36461263	36461312	36463805	36463850	0.59053	0.228758	0.025
23702	ENSG00000100075	SLC25A1	chr22	-	19177941	19178041	19177119	19177204	19178132	19178240	0.591334	0.228167	-0.027
62011	ENSG00000136111	TBC1D4	chr13	-	75341124	75341235	75336920	75337040	75341495	75341531	0.591715	0.227887	0.039
20343	ENSG00000103064	SLC7A6	chr16	+	68273817	68273904	68266592	68266721	68274690	68274811	0.595161	0.225366	0.156
57173	ENSG00000173264	GPR137	chr11	+	64288602	64288721	64288339	64288468	64289036	64289494	0.595161	0.225366	-0.065
61264	ENSG00000135451	TROAP	chr12	+	49323844	49323946	49323603	49323752	49325500	49325658	0.595161	0.225366	-0.058
35438	ENSG00000104419	NDRG1	chr8	-	133284248	133284329	133264546	133264652	133297133	133297237	0.597806	0.22344	-0.09
19640	ENSG00000116237	ICMT	chr1	-	6234404	6234511	6233473	6233643	6234885	6234974	0.599907	0.221916	-0.061
43151	ENSG00000124831	LRRFIP1	chr2	+	237751199	237751271	237749198	237749324	237753308	237753479	0.600867	0.221221	0.036
19756	ENSG00000173660	UQCRH	chr1	+	46309100	46309143	46303697	46303820	46310154	46310316	0.602389	0.220123	0.118
23536	ENSG00000137312	FLOT1	chr6	-	30741791	30741867	30741189	30741333	30742146	30742203	0.603976	0.21898	0.098
30089	ENSG00000135336	ORC3	chr6	+	87616313	87616427	87612088	87612248	87621353	87621487	0.603976	0.21898	-0.062
56911	ENSG00000115414	FN1	chr2	-	215392930	215393203	215391631	215391814	215394527	215394719	0.603976	0.21898	-0.14
58644	ENSG00000134452	FBXO18	chr10	+	5906036	5906632	5890247	5890346	5908924	5909055	0.603976	0.21898	0.08
17366	ENSG00000170142	UBE2E1	chr3	+	23811459	23811510	23807088	23807421	23887566	23887699	0.604358	0.218706	0.037
54335	ENSG00000056586	RC3H2	chr9	-	122851322	122851436	122851080	122851229	122853951	122854086	0.604358	0.218706	-0.115
27318	ENSG00000249915	PDCD6	chr5	+	306601	306760	304176	304221	314416	314974	0.605899	0.217599	0.116
34395	ENSG00000154380	ENAH	chr1	-	225517195	225517306	225514595	225514900	225519197	225519565	0.606415	0.21723	0.036
37257	ENSG00000059588	TARBP1	chr1	-	234393361	234393486	234392415	234392552	234393645	234393837	0.60797	0.216118	0.031
20494	ENSG00000114867	EIF4G1	chr3	+	184315488	184315545	184314494	184314674	184315762	184315856	0.608183	0.215966	-0.023
48470	ENSG00000048392	RRM2B	chr8	-	102232148	102232304	102225917	102226034	102238826	102239118	0.608183	0.215966	-0.119
51734	ENSG00000178234	GALNT11	chr7	+	152100824	152100921	152094189	152094522	152103111	152103174	0.608183	0.215966	-0.06
7866	ENSG00000072849	DERL2	chr17	-	5481295	5481389	5480386	5480582	5482808	5482879	0.608485	0.21575	-0.073
7565	ENSG00000133030	MPRIP	chr17	+	17180606	17180669	17180002	17180088	17184822	17185560	0.608799	0.215526	0.083
47694	ENSG00000106344	RBM28	chr7	-	128341117	128341219	128339632	128339791	128343675	128343908	0.608799	0.215526	-0.03
24179	ENSG00000117593	DARS2	chr1	+	173845228	173845291	173840865	173840973	173850326	173850479	0.609166	0.215264	0.022
24724	ENSG00000072501	SMC1A	chrX	-	53421894	53422040	53414980	53415169	53422491	53422728	0.609166	0.215264	0.022
23243	ENSG00000135776	ABCB10	chr1	-	229521591	229521635	229518840	229518875	229525935	229526116	0.60981	0.214806	-0.071
23868	ENSG00000070785	EIF2B3	chr1	-	44857703	44857807	44850777	44851003	44874677	44874826	0.610719	0.214159	0.074
57487	ENSG00000110075	PPP6R3	chr11	+	68583042	68583129	68575957	68576043	68587926	68588024	0.611195	0.21382	-0.169
12119	ENSG00000140153	WDR20	chr14	+	102208602	102209862	102139892	102140172	102222829	102223667	0.611698	0.213463	-0.117
60672	ENSG00000075303	SLC25A40	chr7	-	87843753	87843863	87841632	87841714	87846948	87847122	0.611698	0.213463	-0.12
14835	ENSG00000066279	ASPM	chr1	-	197100430	197105185	197095997	197096164	197117788	197117983	0.61263	0.212802	0.101
55925	ENSG00000110321	EIF4G2	chr11	-	10807254	10807319	10806819	10806885	10808704	10808923	0.61263	0.212802	0.026
56770	ENSG00000100461	RBM23	chr14	-	22913723	22913845	22911327	22911403	22918998	22919149	0.614486	0.211488	-0.029
43391	ENSG00000180902	D2HGDH	chr2	+	241748864	241749929	241744708	241744877	241750150	241750294	0.615034	0.211101	0.237
22109	ENSG00000104388	RAB2A	chr8	+	60591857	60591969	60584722	60584815	60618579	60618648	0.615044	0.211094	0.035
6774	ENSG00000266967	AARSD1	chr17	-	42951799	42951894	42950525	42950728	42954875	42954967	0.616367	0.210161	-0.085
8796	ENSG00000135723	FHOD1	chr16	-	67236410	67236434	67234356	67234472	67236556	67236616	0.616745	0.209895	-0.073
34239	ENSG00000134602	MST4	chrX	+	132054630	132054861	132023507	132023659	132063432	132063489	0.617277	0.20952	0.037
22275	ENSG00000123136	DDX39A	chr19	-	14410420	14410605	14409741	14410334	14410988	14411172	0.619868	0.207701	-0.05
27464	ENSG00000031698	SARS	chr1	+	109236804	109236870	109236390	109236548	109237243	109237373	0.621283	0.20671	-0.013
57330	ENSG00000120756	PLS1	chr3	+	142645295	142645580	142596431	142596509	142664201	142664307	0.621283	0.20671	0.018
40361	ENSG00000009954	BAZ1B	chr7	-	73476867	73478569	73470344	73470483	73489193	73489391	0.621524	0.206542	-0.034
45113	ENSG00000099968	BCL2L13	chr22	+	17688985	17689142	17683213	17683321	17696140	17696210	0.621524	0.206542	-0.047
59258	ENSG00000100225	FBXO7	chr22	+	32478980	32479275	32474675	32475124	32483896	32483983	0.621935	0.206255	-0.022
62633	ENSG00000078674	PCM1	chr8	+	17940041	17940158	17939690	17939861	17947185	17947363	0.621935	0.206255	-0.197
14659	ENSG00000124789	NUP153	chr6	-	17651833	17651926	17649162	17649300	17661652	17661779	0.622942	0.205553	-0.017
43308	ENSG00000122085	MTERF4	chr2	-	241099395	241099894	241094405	241094432	241102252	241102287	0.622942	0.205553	0.089
10192	ENSG00000130731	C16orf13	chr16	-	634888	634956	634718	634797	635611	635774	0.623633	0.205071	-0.07
40461	ENSG00000138795	LEF1	chr4	-	108063622	108063663	108047544	108048751	108064335	108064384	0.623633	0.205071	-0.171
52916	ENSG00000164961	KIAA0196	chr8	-	125083712	125084022	125083112	125083258	125091614	125091840	0.624618	0.204386	-0.13
20973	ENSG00000266338	NBPF15	chr1	-	144450771	144450870	144448825	144448916	144456536	144456761	0.627121	0.202648	0.151
26663	ENSG00000234171	RNASEH1-AS1	chr2	+	3559447	3559729	3558491	3558998	3561316	3561745	0.627312	0.202517	-0.13
16062	ENSG00000145730	PAM	chr5	+	103025130	103025334	103019789	103019843	103028184	103028238	0.628835	0.201463	-0.099
58460	ENSG00000134910	STT3A	chr11	+	125595880	125596003	125592794	125592918	125597058	125597119	0.628835	0.201463	0.031
23316	ENSG00000078140	UBE2K	chr4	+	39737419	39737513	39698043	39698390	39774833	39774933	0.629247	0.201179	-0.044
22919	ENSG00000136631	VPS45	chr1	+	150142837	150142931	150110495	150110627	150144708	150145288	0.629958	0.200689	-0.046
24563	ENSG00000050748	MAPK9	chr5	-	180247662	180247728	180246544	180247510	180248972	180249138	0.629958	0.200689	0.029
30929	ENSG00000138674	SEC31A	chr4	-	82861630	82861708	82857688	82857764	82862533	82862572	0.629958	0.200689	-0.077
31481	ENSG00000163528	CHCHD4	chr3	-	14121916	14122086	14116425	14116524	14124654	14124749	0.629958	0.200689	0.048
39221	ENSG00000239779	WBP1	chr2	+	74458831	74458919	74458438	74458671	74459642	74459745	0.630715	0.200167	-0.049
28623	ENSG00000156256	USP16	chr21	+	29026566	29026661	29024655	29024777	29027872	29027974	0.63076	0.200136	0.027
62022	ENSG00000180318	ALX1	chr12	+	85283571	85283876	85280106	85280487	85286852	85286981	0.63076	0.200136	0.087
56985	ENSG00000089159	PXN	chr12	-	120226838	120227117	120224153	120224377	120265616	120265692	0.630826	0.20009	-0.068
7914	ENSG00000108509	CAMTA2	chr17	-	4972231	4972536	4970339	4970536	4972768	4972793	0.631526	0.199608	0.082
58767	ENSG00000107537	PHYH	chr10	-	13288359	13288541	13283689	13283839	13294427	13294596	0.631526	0.199608	-0.093
59260	ENSG00000100225	FBXO7	chr22	+	32479132	32479275	32474797	32475124	32483896	32484105	0.631915	0.199341	-0.036
13583	ENSG00000126777	KTN1	chr14	+	55651286	55651375	55650568	55650637	55651889	55651927	0.633756	0.198078	-0.018
24055	ENSG00000137996	RTCA	chr1	+	100274823	100274965	100273393	100273452	100275598	100275723	0.633756	0.198078	-0.034
52864	ENSG00000140525	FANCI	chr15	+	89294914	89295094	89293832	89293997	89299799	89299966	0.633756	0.198078	-0.034
62391	ENSG00000110921	MVK	chr12	+	109581394	109581550	109579801	109579946	109586021	109586096	0.633756	0.198078	0.097
17225	ENSG00000112276	BVES	chr6	-	105133351	105133588	105129378	105129503	105136968	105137174	0.635735	0.196724	0.111
9527	ENSG00000102897	LYRM1	chr16	+	20915555	20915714	20900234	20900535	20920121	20920214	0.635768	0.196701	0.055
4378	ENSG00000124214	STAU1	chr20	-	49165996	49166285	49153932	49154071	49174194	49174269	0.636076	0.196491	-0.041
44798	ENSG00000272980	CCR6	chr6	+	167003192	167004401	167000059	167000113	167010812	167010893	0.63671	0.196058	-0.083
19029	ENSG00000225151	GOLGA2P7	chr15	-	84204176	84204331	84202801	84203020	84204425	84204516	0.638324	0.194959	0.107
36767	ENSG00000187741	FANCA	chr16	-	89758576	89758705	89752137	89752222	89761948	89762022	0.638324	0.194959	0.142
59422	ENSG00000099290	FAM21A	chr10	+	50092161	50092233	50091430	50091518	50093267	50093386	0.63841	0.194901	0.072
47408	ENSG00000126215	XRCC3	chr14	-	103712874	103712931	103711465	103711567	103715423	103715469	0.638568	0.194793	-0.132
14519	ENSG00000152133	GPATCH11	chr2	+	37089639	37089866	37088368	37088440	37091915	37092036	0.640976	0.193158	-0.115
32743	ENSG00000051341	POLQ	chr3	-	121541348	121541479	121539432	121539589	121544726	121544906	0.642844	0.191894	-0.064
32618	ENSG00000113761	ZNF346	chr5	+	177050702	177050936	177041777	177041870	177062057	177062151	0.643716	0.191305	-0.07
56530	ENSG00000149187	CELF1	chr11	-	47483452	47483532	47482694	47482856	47484388	47484520	0.643774	0.191267	0.031
54527	ENSG00000100445	SDR39U1	chr14	-	24441673	24441795	24440203	24440926	24442177	24442260	0.644297	0.190914	0.131
43511	ENSG00000144554	FANCD2	chr3	+	10032298	10032423	10028624	10028721	10032831	10032972	0.645775	0.189919	-0.026
32510	ENSG00000176894	PXMP2	chr12	+	132701249	132701369	132690262	132690376	132704618	132704900	0.646071	0.18972	0.115
38354	ENSG00000148341	SH3GLB2	chr9	-	129015739	129015860	129014770	129014904	129021090	129021211	0.646071	0.18972	0.029
38671	ENSG00000138036	DYNC2LI1	chr2	+	43795889	43795958	43794456	43794643	43796717	43796795	0.646603	0.189362	-0.084
20505	ENSG00000114867	EIF4G1	chr3	+	184316131	184316218	184314494	184314674	184317320	184317497	0.646752	0.189262	0.032
54207	ENSG00000167272	POP5	chr12	-	120579773	120579923	120579513	120579597	120581114	120581257	0.647457	0.188789	0.052
29645	ENSG00000169855	ROBO1	chr3	-	78647628	78647655	78646147	78646190	78651731	78651929	0.649483	0.187432	0.128
9669	ENSG00000140694	PARN	chr16	-	14593300	14593378	14586317	14586361	14599903	14599960	0.649929	0.187134	0.054
2679	ENSG00000104936	DMPK	chr19	-	45777326	45777590	45774948	45775034	45777666	45777873	0.65047	0.186773	0.058
18686	ENSG00000026297	RNASET2	chr6	-	166934090	166934136	166931043	166931118	166938894	166939008	0.65047	0.186773	0.064
25994	ENSG00000178035	IMPDH2	chr3	-	49028198	49028322	49027710	49027916	49028430	49028806	0.651298	0.18622	0.02
39126	ENSG00000122203	KIAA1191	chr5	-	176350612	176350737	176348249	176348356	176359810	176359918	0.651614	0.186009	-0.058
2118	ENSG00000083807	SLC27A5	chr19	-	58498784	58498915	58498332	58498691	58499122	58499220	0.652743	0.185258	-0.034
32714	ENSG00000160752	FDPS	chr1	+	155309788	155309965	155308851	155308965	155310042	155310205	0.653524	0.184738	-0.065
57120	ENSG00000149743	TRPT1	chr11	-	64224794	64224970	64224542	64224717	64225498	64225580	0.655678	0.18331	-0.086
30198	ENSG00000144674	GOLGA4	chr3	+	37337142	37337163	37335052	37335166	37337665	37337734	0.660499	0.180128	-0.07
62290	ENSG00000060237	WNK1	chr12	+	879572	880031	878211	878361	881691	881789	0.660499	0.180128	-0.291
22212	ENSG00000166352	C11orf74	chr11	+	36636050	36636117	36610080	36610239	36648015	36648155	0.660508	0.180122	0.18
17927	ENSG00000129187	DCTD	chr4	-	182916418	182916539	182915460	182915575	182917287	182917389	0.66159	0.179411	0.065
10927	ENSG00000159322	ADPGK	chr15	-	72756250	72756447	72755555	72755654	72760406	72760527	0.662672	0.178701	0.054
59153	ENSG00000100814	CCNB1IP1	chr14	-	20315484	20315618	20313467	20313801	20316226	20316408	0.663267	0.178312	0.016
8376	ENSG00000140905	GCSH	chr16	-	81087600	81087664	81084245	81084594	81096130	81096299	0.664911	0.177237	-0.035
47305	ENSG00000105865	DUS4L	chr7	+	107573703	107573883	107571144	107571266	107575187	107575310	0.664911	0.177237	0.111
32460	ENSG00000130695	CEP85	chr1	+	26244165	26244318	26234199	26234310	26255170	26255865	0.665372	0.176935	-0.063
62829	ENSG00000160124	CCDC58	chr3	-	122365335	122365466	122362967	122363027	122368175	122368322	0.665372	0.176935	-0.02
39881	ENSG00000263001	GTF2I	chr7	+	74714856	74714916	74711031	74711109	74716893	74716950	0.666048	0.176495	-0.017
6703	ENSG00000161682	FAM171A2	chr17	-	44359061	44359143	44356429	44356588	44359578	44359671	0.667172	0.175762	0.099
42238	ENSG00000180822	PSMG4	chr6	+	3264173	3264325	3263683	3263759	3267590	3267920	0.667172	0.175762	0.046
47406	ENSG00000126215	XRCC3	chr14	-	103706206	103706375	103704395	103706042	103707002	103707215	0.667172	0.175762	-0.065
55554	ENSG00000159445	THEM4	chr1	-	151889982	151890214	151889213	151889373	151895007	151895194	0.667172	0.175762	-0.142
62707	ENSG00000110801	PSMD9	chr12	+	121899633	121899845	121888730	121888994	121903005	121903107	0.667172	0.175762	-0.029
40320	ENSG00000145216	FIP1L1	chr4	+	53391429	53391498	53391008	53391139	53399729	53399839	0.668624	0.174818	-0.129
45970	ENSG00000144231	POLR2D	chr2	-	127852924	127853105	127850589	127850685	127858027	127858117	0.668624	0.174818	-0.058
55738	ENSG00000130935	NOL11	chr17	+	67737070	67737145	67736579	67736754	67737507	67737689	0.668624	0.174818	-0.016
62306	ENSG00000120837	NFYB	chr12	-	104131753	104131838	104128423	104128517	104135447	104135532	0.670253	0.173761	-0.042
41998	ENSG00000203995	ZYG11A	chr1	+	52856997	52857749	52854464	52854630	52860730	52860871	0.671341	0.173057	-0.087
37477	ENSG00000123240	OPTN	chr10	+	13108137	13108289	13100172	13100302	13109111	13109288	0.672104	0.172563	-0.096
37613	ENSG00000093183	SEC22C	chr3	-	42563764	42563880	42563522	42563686	42568864	42569073	0.67268	0.172192	-0.027
57179	ENSG00000126432	PRDX5	chr11	+	64319733	64319868	64318087	64318386	64320864	64320903	0.673321	0.171778	-0.032
10759	ENSG00000140374	ETFA	chr15	-	76292430	76292513	76287767	76287945	76311349	76311414	0.673389	0.171734	-0.021
51130	ENSG00000102309	PIN4	chrX	+	72186233	72186534	72181352	72181828	72196784	72197101	0.673539	0.171637	0.048
55422	ENSG00000118276	B4GALT6	chr18	-	31657975	31658089	31645354	31645479	31666255	31666372	0.673539	0.171637	-0.062
12680	ENSG00000160256	FAM207A	chr21	+	44943683	44943837	44940009	44940186	44960099	44960168	0.67552	0.170362	0.027
4695	ENSG00000214078	CPNE1	chr20	-	35655201	35655344	35632794	35632923	35658929	35658982	0.676304	0.169858	-0.099
29708	ENSG00000123219	CENPK	chr5	-	65554796	65554898	65552492	65552549	65561496	65561564	0.676304	0.169858	0.08
60453	ENSG00000066651	TRMT11	chr6	+	126006841	126006954	125999456	125999613	126008391	126008472	0.676304	0.169858	0.132
61766	ENSG00000114302	PRKAR2A	chr3	-	48790543	48790627	48782985	48783092	48793996	48794013	0.676304	0.169858	-0.048
42736	ENSG00000197756	RPL37A	chr2	+	216520713	216520774	216499948	216500031	216529269	216529451	0.676399	0.169797	-0.045
37719	ENSG00000119777	TMEM214	chr2	+	27037814	27037892	27037560	27037702	27038145	27038237	0.678824	0.168243	0.056
57633	ENSG00000162139	NEU3	chr11	+	74994508	74994720	74988133	74989154	75005412	75007084	0.678834	0.168237	-0.087
46059	ENSG00000146731	CCT6A	chr7	+	56054368	56054503	56052421	56052485	56055623	56055797	0.679794	0.167623	0.01
10402	ENSG00000175826	CTDNEP1	chr17	-	7246025	7246137	7244550	7244635	7246253	7246370	0.680068	0.167448	-0.015
11554	ENSG00000124299	PEPD	chr19	-	33500937	33501001	33493289	33493337	33521743	33521791	0.680068	0.167448	-0.069
61471	ENSG00000123349	PFDN5	chr12	+	53295838	53295941	53295290	53295639	53297849	53297924	0.681761	0.166368	0.042
4163	ENSG00000175221	MED16	chr19	-	876973	877180	875243	875454	879936	880148	0.682004	0.166213	0.043
10194	ENSG00000130731	C16orf13	chr16	-	634888	635063	634718	634797	635611	635774	0.682612	0.165826	-0.082
10721	ENSG00000136425	CIB2	chr15	-	78109234	78109382	78105489	78105934	78123704	78123739	0.682612	0.165826	0.045
8211	ENSG00000167508	MVD	chr16	-	88657145	88657247	88656104	88656304	88657435	88657582	0.685141	0.16422	-0.076
49098	ENSG00000130985	UBA1	chrX	+	47198166	47198355	47193836	47194024	47198802	47198919	0.687205	0.162914	-0.025
5173	ENSG00000166562	SEC11C	chr18	+	59157607	59157665	59155604	59155807	59158631	59158832	0.688169	0.162305	-0.016
53732	ENSG00000110801	PSMD9	chr12	+	121894738	121894841	121888730	121888994	121903005	121903107	0.688412	0.162152	-0.07
55330	ENSG00000165948	IFI27L1	chr14	+	94101813	94101975	94096840	94096965	94102476	94102536	0.688657	0.161997	0.165
6805	ENSG00000126581	BECN1	chr17	-	42815670	42815772	42814523	42814673	42815907	42815995	0.68901	0.161774	0.035
53289	ENSG00000151239	TWF1	chr12	-	43804175	43804240	43802283	43802464	43804494	43804572	0.691379	0.160284	-0.042
11578	ENSG00000137804	NUSAP1	chr15	+	41365815	41365863	41365404	41365589	41371526	41371684	0.691649	0.160114	-0.022
16496	ENSG00000103540	CCP110	chr16	+	19548514	19548600	19546848	19548014	19551195	19551622	0.691649	0.160114	0.198
61160	ENSG00000111371	SLC38A1	chr12	-	46239678	46239893	46229563	46229639	46268864	46269130	0.691649	0.160114	-0.042
18578	ENSG00000151247	EIF4E	chr4	-	98909677	98909959	98901875	98901982	98929094	98929125	0.692616	0.159507	-0.016
24878	ENSG00000163714	U2SURP	chr3	+	143054942	143055119	143053675	143053794	143056311	143056500	0.693387	0.159024	-0.031
3918	ENSG00000130382	MLLT1	chr19	-	6226976	6227102	6222120	6222684	6230569	6230713	0.69354	0.158929	0.08
32001	ENSG00000141552	ANAPC11	chr17	+	81893551	81893614	81891731	81891833	81894466	81894586	0.693934	0.158682	0.088
21293	ENSG00000168591	TMUB2	chr17	+	44189410	44189588	44188934	44189299	44190500	44191226	0.698983	0.155534	-0.068
41022	ENSG00000004455	AK2	chr1	-	33021366	33021461	33014364	33014594	33021592	33021690	0.700731	0.154449	-0.015
38669	ENSG00000138036	DYNC2LI1	chr2	+	43787180	43787250	43783519	43783554	43789632	43789721	0.701188	0.154166	-0.031
47218	ENSG00000122786	CALD1	chr7	+	134935687	134935765	134932987	134933390	134941091	134941237	0.701188	0.154166	-0.052
32620	ENSG00000113761	ZNF346	chr5	+	177050750	177050936	177041777	177041870	177062057	177062151	0.701223	0.154144	-0.065
53957	ENSG00000079387	SENP1	chr12	-	48089162	48089293	48088800	48088960	48096342	48096427	0.701223	0.154144	0.088
17563	ENSG00000109762	SNX25	chr4	+	185351444	185351609	185346536	185346650	185353484	185353602	0.701964	0.153685	-0.101
39218	ENSG00000160767	FAM189B	chr1	-	155254399	155254456	155253624	155253732	155254652	155254964	0.703469	0.152755	0.178
59982	ENSG00000171307	ZDHHC16	chr10	+	97451670	97451918	97446169	97446353	97452414	97452503	0.703469	0.152755	0.111
41919	ENSG00000174915	PTDSS2	chr11	+	473894	473977	458673	460288	479084	479090	0.703833	0.15253	0.083
22513	ENSG00000174243	DDX23	chr12	-	48835119	48835214	48834319	48834497	48836120	48836266	0.70419	0.15231	-0.036
54978	ENSG00000148337	CIZ1	chr9	-	128190328	128190444	128185546	128185776	128190687	128190710	0.70419	0.15231	-0.039
55424	ENSG00000118276	B4GALT6	chr18	-	31666255	31666372	31645354	31645479	31684311	31684504	0.706031	0.151176	0.101
28285	ENSG00000143420	ENSA	chr1	-	150626478	150626526	150625554	150625808	150627466	150627592	0.708237	0.149821	0.009
7371	ENSG00000109083	IFT20	chr17	-	28332145	28332382	28331401	28331987	28335339	28335435	0.708328	0.149765	-0.11
56260	ENSG00000106290	TAF6	chr7	-	100113348	100113405	100112797	100112917	100113615	100113769	0.709617	0.148976	-0.035
60289	ENSG00000196177	ACADSB	chr10	+	123037746	123037847	123034354	123034515	123040465	123040657	0.710506	0.148432	0.076
58106	ENSG00000182240	BACE2	chr21	+	41257157	41257326	41250751	41250901	41275370	41275381	0.710691	0.148319	0.048
42304	ENSG00000240344	PPIL3	chr2	-	200882341	200882435	200881420	200881488	200885697	200885772	0.712316	0.147327	-0.074
13402	ENSG00000112290	WASF1	chr6	-	110160634	110160732	110127468	110127629	110179438	110179670	0.712966	0.146931	0.072
47411	ENSG00000126215	XRCC3	chr14	-	103712874	103712968	103711465	103711567	103715423	103715443	0.712966	0.146931	-0.129
7894	ENSG00000029725	RABEP1	chr17	+	5350450	5350629	5346789	5346925	5354358	5354490	0.713488	0.146613	-0.031
62636	ENSG00000078674	PCM1	chr8	+	17980590	17980755	17972328	17972687	17985446	17985619	0.715024	0.145679	-0.156
30931	ENSG00000138674	SEC31A	chr4	-	82862533	82862572	82857688	82857764	82863317	82863392	0.715199	0.145573	0.116
62378	ENSG00000139428	MMAB	chr12	-	109561242	109561329	109561039	109561104	109561419	109561517	0.715329	0.145494	-0.098
28091	ENSG00000081760	AACS	chr12	+	125136661	125136864	125134793	125134852	125142091	125142177	0.716688	0.14467	0.166
20512	ENSG00000114867	EIF4G1	chr3	+	184317320	184317497	184314541	184314674	184317716	184317773	0.719051	0.14324	0.03
39323	ENSG00000113712	CSNK1A1	chr5	-	149517793	149517877	149513069	149513209	149520289	149520388	0.719051	0.14324	-0.041
12678	ENSG00000160256	FAM207A	chr21	+	44943683	44943792	44940011	44940186	44960099	44960168	0.722543	0.141136	0.024
19642	ENSG00000197976	AKAP17A	chrX	+	1600137	1600207	1599191	1599432	1600658	1602502	0.722653	0.14107	0.091
12481	ENSG00000100577	GSTZ1	chr14	+	77322546	77322732	77320995	77321183	77324869	77324921	0.722846	0.140954	-0.045
19754	ENSG00000173660	UQCRH	chr1	+	46309100	46309127	46303630	46303820	46310154	46310316	0.724948	0.139693	0.007
26491	ENSG00000058673	ZC3H11A	chr1	+	203796292	203796496	203795653	203795794	203801574	203801628	0.724948	0.139693	0.08
32404	ENSG00000141127	PRPSAP2	chr17	+	18867281	18867334	18865801	18865952	18872582	18872649	0.724948	0.139693	-0.034
45330	ENSG00000265681	RPL17	chr18	-	49491735	49491833	49491531	49491584	49492457	49492508	0.724948	0.139693	-0.016
46330	ENSG00000161203	AP2M1	chr3	+	184180644	184180650	184180063	184180251	184180848	184180881	0.724948	0.139693	-0.041
51909	ENSG00000104442	ARMC1	chr8	-	65632897	65632997	65627215	65627433	65633997	65634177	0.724948	0.139693	0.043
52872	ENSG00000156787	TBC1D31	chr8	+	123134113	123134206	123130197	123130333	123140760	123140901	0.724948	0.139693	0.079
61094	ENSG00000109685	WHSC1	chr4	+	1912090	1912194	1904215	1904378	1916870	1917037	0.724948	0.139693	0.024
20406	ENSG00000175556	LONRF3	chrX	+	118982820	118982943	118978344	118978463	118989407	118989672	0.724965	0.139683	0.134
30262	ENSG00000143157	POGK	chr1	+	166847493	166847592	166840954	166841088	166848937	166849208	0.724965	0.139683	0.055
34386	ENSG00000125931	CITED1	chrX	-	72305301	72305422	72302809	72302934	72306476	72306495	0.724965	0.139683	0.061
38724	ENSG00000162910	MRPL55	chr1	-	228107976	228108137	228107667	228107869	228108234	228108318	0.724965	0.139683	-0.012
40537	ENSG00000196504	PRPF40A	chr2	-	152693157	152693476	152693037	152693068	152694541	152694622	0.724965	0.139683	-0.009
54860	ENSG00000165219	GAPVD1	chr9	+	125268935	125268984	125261809	125261959	125298889	125299106	0.72528	0.139494	-0.089
59401	ENSG00000128609	NDUFA5	chr7	-	123546657	123546817	123545610	123545676	123550469	123550586	0.725451	0.139392	0.015
1508	ENSG00000100211	CBY1	chr22	+	38665545	38665685	38656650	38656750	38668016	38668132	0.726107	0.138999	-0.088
7404	ENSG00000109016	DHRS7B	chr17	+	21188710	21188863	21184370	21184463	21190947	21191266	0.726107	0.138999	0.059
16015	ENSG00000171298	GAA	chr17	+	80101810	80101890	80101593	80101625	80104554	80105132	0.726237	0.138922	0.116
62709	ENSG00000110801	PSMD9	chr12	+	121899633	121899889	121888844	121888994	121903005	121903107	0.726653	0.138673	-0.051
38751	ENSG00000162910	MRPL55	chr1	-	228108954	228109021	228108234	228108318	228109260	228109295	0.726924	0.138511	-0.172
25404	ENSG00000132635	PCED1A	chr20	-	2836038	2836314	2835313	2835709	2838231	2838478	0.72956	0.136939	-0.036
7684	ENSG00000141576	RNF157	chr17	-	76155251	76155317	76154282	76154328	76155561	76155734	0.730609	0.136315	-0.076
8607	ENSG00000132613	MTSS1L	chr16	-	70679314	70679323	70678251	70678409	70679629	70679704	0.730995	0.136086	-0.178
38735	ENSG00000162910	MRPL55	chr1	-	228108436	228108474	228108234	228108318	228109260	228109299	0.731274	0.13592	-0.166
14447	ENSG00000129534	MIS18BP1	chr14	-	45232508	45232627	45231140	45231298	45232732	45232820	0.731546	0.135758	0.052
26493	ENSG00000058673	ZC3H11A	chr1	+	203796292	203796601	203795670	203795794	203801574	203801628	0.732041	0.135465	0.104
6283	ENSG00000108423	TUBD1	chr17	-	59890830	59891041	59886082	59886230	59892696	59892715	0.732305	0.135308	0.079
32712	ENSG00000160752	FDPS	chr1	+	155309752	155309965	155308913	155308965	155310042	155310205	0.732305	0.135308	-0.056
48784	ENSG00000102172	SMS	chrX	+	21972506	21972571	21967195	21967316	21977060	21977236	0.732305	0.135308	-0.036
56271	ENSG00000110429	FBXO3	chr11	-	33763205	33763286	33758486	33758601	33768850	33769014	0.734447	0.134039	-0.054
8708	ENSG00000132600	PRMT7	chr16	+	68315896	68316074	68312041	68312176	68321425	68321462	0.734489	0.134015	0.071
19830	ENSG00000107341	UBE2R2	chr9	+	33911963	33912098	33900173	33900271	33917017	33920404	0.734489	0.134015	-0.041
35691	ENSG00000071054	MAP4K4	chr2	+	101859642	101859864	101844100	101844311	101864929	101865036	0.736103	0.133062	0.074
60301	ENSG00000175029	CTBP2	chr10	-	125038996	125039155	125003337	125003492	125110989	125111093	0.736103	0.133062	-0.034
1492	ENSG00000100335	MIEF1	chr22	+	39509421	39509571	39504202	39504534	39511287	39511438	0.738544	0.131624	-0.02
16146	ENSG00000153113	CAST	chr5	+	96726753	96726859	96722638	96722698	96727488	96727530	0.738544	0.131624	0.023
1633	ENSG00000198089	SFI1	chr22	+	31603743	31603819	31602606	31602785	31604308	31604404	0.739434	0.1311	-0.129
25343	ENSG00000260537	RP11-529K1.3	chr16	+	70317495	70317588	70315968	70316104	70324584	70324687	0.739434	0.1311	-0.085
47995	ENSG00000142657	PGD	chr1	+	10403070	10403136	10400375	10400572	10404160	10404276	0.739434	0.1311	-0.012
58262	ENSG00000095139	ARCN1	chr11	+	118581245	118581509	118572423	118572550	118583178	118583358	0.739912	0.13082	0.019
57605	ENSG00000116898	MRPS15	chr1	-	36460691	36460776	36457922	36457981	36463805	36463850	0.740225	0.130636	0.022
23533	ENSG00000137312	FLOT1	chr6	-	30741613	30741704	30741189	30741333	30742146	30742203	0.740472	0.130491	0.059
31399	ENSG00000131828	PDHA1	chrX	+	19346509	19346623	19343892	19344094	19349311	19349371	0.740472	0.130491	0.019
26695	ENSG00000113810	SMC4	chr3	+	160402675	160402867	160399642	160399749	160404377	160404504	0.741441	0.129923	0.08
45855	ENSG00000158604	TMED4	chr7	-	44581092	44581239	44577893	44579628	44581448	44581574	0.741441	0.129923	-0.024
53274	ENSG00000198431	TXNRD1	chr12	+	104288930	104289040	104286681	104287109	104311289	104311412	0.742832	0.129109	-0.091
50281	ENSG00000147955	SIGMAR1	chr9	-	34636996	34637089	34634721	34635858	34637219	34637420	0.74502	0.127832	0.019
56660	ENSG00000198561	CTNND1	chr11	+	57794009	57794081	57761796	57762046	57795576	57795729	0.74502	0.127832	0.139
60907	ENSG00000211455	STK38L	chr12	+	27322142	27322234	27319327	27319423	27322327	27322683	0.745715	0.127427	0.064
12613	ENSG00000119723	COQ6	chr14	+	73961736	73961903	73961454	73961570	73962969	73963105	0.74582	0.127366	-0.128
54242	ENSG00000114686	MRPL3	chr3	-	131498178	131498277	131489980	131490080	131500429	131500484	0.74582	0.127366	-0.018
54452	ENSG00000254093	PINX1	chr8	-	10820192	10820269	10764962	10765916	10826151	10826244	0.74582	0.127366	-0.14
42880	ENSG00000152056	AP1S3	chr2	-	223775900	223776009	223765176	223765350	223777690	223777869	0.745844	0.127352	-0.109
53275	ENSG00000198431	TXNRD1	chr12	+	104288930	104289040	104286880	104287346	104311289	104311412	0.746188	0.127152	-0.081
31761	ENSG00000144320	KIAA1715	chr2	-	175979809	175979868	175970763	175970804	175992230	175992418	0.747181	0.126574	-0.075
19157	ENSG00000153006	SREK1IP1	chr5	-	64754314	64754362	64741056	64741200	64768504	64768599	0.74731	0.126499	0.056
37567	ENSG00000152942	RAD17	chr5	+	69371453	69371557	69371034	69371171	69372033	69372217	0.74731	0.126499	-0.048
51803	ENSG00000170633	RNF34	chr12	+	121402741	121402807	121400118	121400218	121416158	121416377	0.747342	0.126481	-0.034
38743	ENSG00000162910	MRPL55	chr1	-	228108436	228109021	228108113	228108318	228109260	228109290	0.747493	0.126393	-0.107
39810	ENSG00000131368	MRPS25	chr3	-	15053290	15053467	15049880	15049935	15059368	15059475	0.747636	0.12631	-0.029
49754	ENSG00000170734	POLH	chr6	+	43582315	43582456	43576149	43576440	43583006	43583141	0.747865	0.126177	0.1
63360	ENSG00000005810	MYCBP2	chr13	-	77118339	77118519	77098067	77099013	77121372	77121495	0.748387	0.125874	0.057
26034	ENSG00000143363	PRUNE	chr1	+	151024610	151024795	151018466	151018669	151027232	151027327	0.753464	0.122938	0.079
31972	ENSG00000071462	WBSCR22	chr7	+	73693991	73694050	73692595	73692646	73697604	73697694	0.753464	0.122938	0.046
47410	ENSG00000126215	XRCC3	chr14	-	103712874	103712941	103711465	103711567	103715423	103715504	0.753464	0.122938	-0.122
41635	ENSG00000138375	SMARCAL1	chr2	+	216438419	216438485	216435337	216435496	216447017	216447158	0.754555	0.122309	-0.117
23754	ENSG00000058600	POLR3E	chr16	+	22332122	22332185	22328509	22328587	22333643	22333935	0.755921	0.121524	0.066
5059	ENSG00000132670	PTPRA	chr20	+	3021308	3021428	3017815	3017913	3024471	3024621	0.756593	0.121138	0.109
9993	ENSG00000100266	PACSIN2	chr22	-	42912020	42912157	42893456	42893613	43015020	43015098	0.756593	0.121138	-0.073
55129	ENSG00000107164	FUBP3	chr9	+	130631160	130631293	130630627	130630788	130631556	130631630	0.756593	0.121138	-0.025
31352	ENSG00000128513	POT1	chr7	-	124892701	124892815	124892373	124892380	124897164	124897212	0.756902	0.120961	-0.04
7946	ENSG00000132388	UBE2G1	chr17	-	4282797	4282921	4269258	4272516	4289229	4289408	0.757228	0.120773	-0.045
37585	ENSG00000162961	DPY30	chr2	-	31891991	31892134	31883385	31883462	31917925	31918037	0.759167	0.119663	-0.083
51733	ENSG00000178234	GALNT11	chr7	+	152100797	152100921	152093990	152094522	152103111	152103172	0.761931	0.118085	-0.022
13438	ENSG00000196182	STK40	chr1	-	36358736	36358822	36358238	36358382	36361220	36361340	0.762084	0.117997	-0.041
16065	ENSG00000145730	PAM	chr5	+	103025133	103025334	103019789	103019843	103028184	103028238	0.762855	0.117558	-0.153
20839	ENSG00000214135	AC024560.3	chr3	-	197622186	197622330	197621703	197621868	197623219	197623382	0.762855	0.117558	0.184
41941	ENSG00000111906	HDDC2	chr6	-	125298713	125298816	125292840	125292909	125300537	125300659	0.762855	0.117558	0.052
49663	ENSG00000140511	HAPLN3	chr15	-	88879417	88880610	88878966	88879269	88881356	88881725	0.762855	0.117558	0.106
23403	ENSG00000184014	DENND5A	chr11	-	9140188	9140248	9139514	9139854	9141939	9142108	0.762897	0.117534	0.028
49989	ENSG00000116791	CRYZ	chr1	-	74707102	74707204	74706898	74706994	74710097	74710247	0.763158	0.117386	0.103
30326	ENSG00000131375	CAPN7	chr3	+	15241452	15241588	15240753	15240853	15242177	15242253	0.763299	0.117306	0.146
19114	ENSG00000244486	SCARF2	chr22	-	20431017	20431537	20430689	20430908	20431744	20431846	0.763478	0.117203	-0.093
12076	ENSG00000075413	MARK3	chr14	+	103500155	103500200	103498501	103498528	103502881	103503071	0.763801	0.11702	-0.149
62690	ENSG00000198715	C1orf85	chr1	-	156294758	156295016	156294364	156294565	156295525	156295654	0.763801	0.11702	0.042
48170	ENSG00000131373	HACL1	chr3	-	15591599	15591680	15589539	15589612	15596383	15596424	0.763951	0.116935	-0.123
15704	ENSG00000135049	AGTPBP1	chr9	-	85712501	85712566	85692688	85692813	85741774	85741818	0.764978	0.116351	-0.037
20339	ENSG00000103064	SLC7A6	chr16	+	68266592	68266721	68264515	68264576	68274690	68274948	0.76516	0.116248	-0.07
61112	ENSG00000119801	YPEL5	chr2	+	30155849	30155910	30146940	30147062	30156627	30156792	0.76516	0.116248	0.05
19992	ENSG00000131876	SNRPA1	chr15	-	101291961	101292040	101287655	101287702	101295096	101295204	0.766331	0.115584	-0.039
20563	ENSG00000205981	DNAJC19	chr3	-	180986997	180987022	180985925	180985996	180988022	180988096	0.766331	0.115584	0.169
49127	ENSG00000138594	TMOD3	chr15	+	51896418	51896526	51893814	51893945	51900154	51900298	0.766777	0.115331	-0.056
15719	ENSG00000092201	SUPT16H	chr14	-	21372468	21372717	21371873	21372044	21373337	21373430	0.767939	0.114674	0.011
29700	ENSG00000123219	CENPK	chr5	-	65528918	65529017	65528451	65528578	65529116	65529199	0.768062	0.114603	0.054
49014	ENSG00000178761	FAM219B	chr15	-	74904981	74905039	74904663	74904712	74905153	74905231	0.768062	0.114603	-0.095
17015	ENSG00000145604	SKP2	chr5	+	36163644	36163756	36152770	36153042	36166518	36166662	0.768224	0.114512	-0.027
32715	ENSG00000160752	FDPS	chr1	+	155309788	155309965	155308851	155308965	155310063	155310205	0.768224	0.114512	-0.026
49239	ENSG00000215021	PHB2	chr12	-	6967170	6967238	6966423	6966500	6967891	6968021	0.768224	0.114512	0.016
13585	ENSG00000126777	KTN1	chr14	+	55663954	55664041	55661273	55661612	55670728	55670809	0.768255	0.114495	-0.062
25554	ENSG00000065029	ZNF76	chr6	+	35293750	35293915	35292880	35293044	35294455	35294552	0.768964	0.114094	-0.112
11344	ENSG00000138592	USP8	chr15	+	50495847	50496084	50493184	50494280	50497088	50497231	0.769464	0.113812	0.077
23981	ENSG00000145833	DDX46	chr5	+	134790105	134790222	134788512	134788591	134790469	134790552	0.769702	0.113678	0.046
31359	ENSG00000036549	ZZZ3	chr1	-	77641383	77641446	77639448	77639602	77641521	77641655	0.770327	0.113325	0.108
30604	ENSG00000105676	ARMC6	chr19	+	19055790	19055977	19055264	19055396	19057415	19058135	0.773041	0.111798	0.102
53984	ENSG00000180776	ZDHHC20	chr13	-	21378660	21378738	21376123	21376655	21381433	21381549	0.773041	0.111798	-0.097
15732	ENSG00000011243	AKAP8L	chr19	-	15398629	15398703	15397713	15397855	15399301	15399410	0.774183	0.111156	0.044
40814	ENSG00000198363	ASPH	chr8	-	61633682	61633727	61623709	61626280	61637946	61637986	0.774183	0.111156	-0.046
26473	ENSG00000198860	TSEN15	chr1	+	184070615	184070732	184054727	184054863	184072156	184072298	0.775128	0.110626	0.033
10815	ENSG00000140365	COMMD4	chr15	+	75339701	75339878	75339263	75339344	75339964	75340073	0.775569	0.11038	-0.025
62579	ENSG00000124164	VAPB	chr20	+	58434601	58434705	58418210	58418363	58438944	58439025	0.775569	0.11038	-0.043
18984	ENSG00000134153	EMC7	chr15	-	34090316	34090455	34088052	34088133	34101603	34101807	0.77699	0.109584	-0.071
54975	ENSG00000148337	CIZ1	chr9	-	128187862	128187934	128180720	128180799	128190328	128190356	0.77699	0.109584	0.072
27059	ENSG00000119950	MXI1	chr10	+	110244827	110244857	110227642	110228321	110279179	110279294	0.778031	0.109003	0.036
62655	ENSG00000118454	ANKRD13C	chr1	-	70270855	70270956	70260587	70262847	70274719	70274818	0.778588	0.108692	0.141
34557	ENSG00000095787	WAC	chr10	+	28534233	28534346	28533997	28534034	28535561	28535757	0.778801	0.108573	0.027
51404	ENSG00000145868	FBXO38	chr5	+	148427212	148427722	148425521	148425701	148433423	148433524	0.779982	0.107916	0.062
24073	ENSG00000106462	EZH2	chr7	-	148818977	148819059	148816683	148818117	148819595	148819687	0.783134	0.106164	-0.05
34280	ENSG00000196352	CD55	chr1	+	207340390	207340508	207339396	207339417	207359545	207360501	0.783134	0.106164	0.048
22588	ENSG00000136933	RABEPK	chr9	+	125220326	125220397	125213369	125213522	125220538	125222387	0.783222	0.106115	0.038
45791	ENSG00000141480	ARRB2	chr17	+	4716146	4716191	4715588	4716033	4716411	4716515	0.78395	0.105711	-0.026
29141	ENSG00000180098	TRNAU1AP	chr1	+	28574588	28574718	28571866	28571900	28577499	28577775	0.784341	0.105495	-0.045
21243	ENSG00000109184	DCUN1D4	chr4	+	51899269	51899378	51891759	51891851	51911069	51911114	0.784558	0.105375	-0.071
45344	ENSG00000168137	SETD5	chr3	+	9436849	9436888	9435727	9435906	9440455	9440698	0.784558	0.105375	-0.053
55528	ENSG00000100116	GCAT	chr22	+	37809948	37810157	37807904	37808163	37812886	37812988	0.787069	0.103987	-0.053
60457	ENSG00000111206	FOXM1	chr12	-	2864884	2864945	2864682	2864752	2865354	2865399	0.787069	0.103987	-0.036
51556	ENSG00000070501	POLB	chr8	+	42354416	42354521	42352518	42352568	42355515	42355567	0.787409	0.1038	-0.111
30338	ENSG00000169683	LRRC45	chr17	+	82024277	82024339	82023301	82023863	82024692	82024763	0.788534	0.103179	0.041
61759	ENSG00000114302	PRKAR2A	chr3	-	48756378	48756444	48751338	48751718	48765003	48765078	0.788599	0.103144	-0.051
37553	ENSG00000132953	XPO4	chr13	-	20786964	20787057	20777328	20783919	20790461	20790580	0.791142	0.101746	0.124
57438	ENSG00000172663	TMEM134	chr11	-	67465055	67465100	67464802	67464856	67467311	67467388	0.792031	0.101258	0.127
1498	ENSG00000100226	GTPBP1	chr22	+	38708844	38708956	38705722	38706147	38715906	38715962	0.794098	0.100126	0.033
15370	ENSG00000058799	YIPF1	chr1	-	53883112	53883276	53878641	53878722	53888906	53888986	0.794098	0.100126	-0.088
9288	ENSG00000169592	INO80E	chr16	+	30004554	30004657	30001464	30001530	30005220	30005790	0.794681	0.0998072	0.033
35688	ENSG00000071054	MAP4K4	chr2	+	101855976	101856138	101844100	101844311	101864929	101865003	0.794681	0.0998072	0.075
41152	ENSG00000156958	GALK2	chr15	+	49225204	49225349	49217189	49217313	49235850	49235941	0.795246	0.0994984	-0.055
49240	ENSG00000215021	PHB2	chr12	-	6967170	6967335	6966423	6966500	6967891	6968021	0.798174	0.0979024	0.015
51658	ENSG00000169139	UBE2V2	chr8	+	48049852	48049978	48041746	48043181	48060681	48060897	0.798549	0.0976982	-0.019
23084	ENSG00000114316	USP4	chr3	-	49311513	49311654	49310619	49310737	49324701	49324763	0.799466	0.0972	0.175
25547	ENSG00000132680	KIAA0907	chr1	-	155926675	155926839	155925631	155925843	155927103	155927156	0.800755	0.0965003	0.021
28456	ENSG00000112118	MCM3	chr6	-	52265234	52265385	52264620	52264786	52266074	52266144	0.800755	0.0965003	-0.036
29701	ENSG00000123219	CENPK	chr5	-	65528918	65529049	65528451	65528578	65529116	65529199	0.800755	0.0965003	0.097
49595	ENSG00000229807	XIST	chrX	-	73837439	73837503	73831065	73831274	73841381	73841670	0.800755	0.0965003	0.013
54630	ENSG00000119314	PTBP3	chr9	-	112275843	112276013	112268048	112268195	112297840	112297916	0.800755	0.0965003	0.113
58689	ENSG00000128487	SPECC1	chr17	+	20204332	20205912	20155988	20156236	20227412	20227620	0.800755	0.0965003	0.161
25503	ENSG00000121851	POLR3GL	chr1	+	145977083	145977152	145974824	145974991	145977482	145977539	0.802358	0.0956316	0.046
35832	ENSG00000150938	CRIM1	chr2	+	36537351	36537546	36522091	36522313	36544375	36544498	0.803873	0.0948123	-0.053
10410	ENSG00000171634	BPTF	chr17	+	67886127	67886316	67875555	67875744	67891843	67891962	0.804669	0.0943826	-0.149
44159	ENSG00000072210	ALDH3A2	chr17	+	19673150	19673275	19671720	19671956	19675495	19675499	0.805385	0.0939967	0.034
28825	ENSG00000121753	BAI2	chr1	-	31755998	31756815	31744647	31744731	31763883	31763922	0.806478	0.0934077	-0.119
25502	ENSG00000121851	POLR3GL	chr1	+	145975306	145975436	145974824	145974991	145977482	145977539	0.807396	0.0929136	0.034
62052	ENSG00000139323	POC1B	chr12	-	89459637	89459718	89425160	89425379	89466769	89466922	0.80852	0.0923094	0.085
37112	ENSG00000165630	PRPF18	chr10	+	13591767	13591888	13586938	13587152	13597457	13597535	0.810077	0.0914735	-0.047
58941	ENSG00000139517	LNX2	chr13	-	27562412	27562781	27559841	27559985	27567639	27567839	0.810591	0.0911983	0.109
9793	ENSG00000125877	ITPA	chr20	+	3213318	3213426	3213168	3213226	3213984	3214058	0.810696	0.0911419	-0.075
58139	ENSG00000137720	C11orf1	chr11	+	111883135	111883202	111882367	111882598	111883770	111883805	0.814826	0.0889352	0.089
43519	ENSG00000144554	FANCD2	chr3	+	10067208	10067317	10065863	10065979	10072870	10072964	0.81536	0.0886504	-0.024
44745	ENSG00000120802	TMPO	chr12	+	98544229	98544349	98537474	98537572	98544441	98544537	0.81536	0.0886504	0.017
29922	ENSG00000169398	PTK2	chr8	-	140879470	140879637	140864311	140864399	140890542	140890603	0.81542	0.0886187	-0.113
27533	ENSG00000116586	LAMTOR2	chr1	+	156057977	156058067	156055084	156055425	156058314	156058506	0.815769	0.0884329	-0.023
36889	ENSG00000168818	STX18	chr4	-	4425163	4425222	4423517	4423587	4434769	4434858	0.817103	0.0877234	0.088
47738	ENSG00000128524	ATP6V1F	chr7	+	128865119	128865203	128862903	128863062	128865376	128865844	0.817401	0.0875647	0.007
31787	ENSG00000148660	CAMK2G	chr10	-	73839538	73839601	73837467	73837511	73842168	73842211	0.817442	0.0875431	0.046
29296	ENSG00000163029	SMC6	chr2	-	17752977	17753064	17745826	17745951	17753625	17753773	0.8176	0.0874593	-0.076
24333	ENSG00000134744	ZCCHC11	chr1	-	52509595	52509712	52497005	52497183	52515890	52516054	0.818169	0.0871571	-0.039
25946	ENSG00000040275	SPDL1	chr5	+	169590755	169590829	169588393	169588575	169591047	169591074	0.818169	0.0871571	0.048
52060	ENSG00000141569	TRIM65	chr17	-	75891812	75891878	75888959	75891347	75892010	75892185	0.818169	0.0871571	0.049
12206	ENSG00000140943	MBTPS1	chr16	-	84074596	84074741	84070587	84070776	84081746	84081908	0.818234	0.0871225	-0.035
45328	ENSG00000265681	RPL17	chr18	-	49491735	49491833	49491531	49491584	49492257	49492464	0.818234	0.0871225	-0.106
28025	ENSG00000136717	BIN1	chr2	-	127057472	127057601	127051153	127051243	127059010	127059155	0.82078	0.0857735	0.167
33318	ENSG00000058804	NDC1	chr1	-	53835499	53835620	53832489	53832591	53838204	53838860	0.821391	0.0854499	-0.038
62692	ENSG00000135124	P2RX4	chr12	+	121217133	121217281	121209856	121210298	121221912	121221984	0.821391	0.0854499	-0.127
58826	ENSG00000148481	FAM188A	chr10	-	15816834	15816915	15796099	15796172	15821655	15821726	0.821593	0.0853434	-0.069
34776	ENSG00000223546	LINC00630	chrX	+	102845856	102846020	102839800	102839863	102865041	102865152	0.821594	0.0853427	-0.052
46481	ENSG00000127952	STYXL1	chr7	-	76000889	76001002	75996337	75996599	76003757	76003855	0.821594	0.0853427	-0.109
25950	ENSG00000136936	XPA	chr9	-	97687095	97687261	97684922	97685040	97693648	97693759	0.821719	0.0852769	-0.087
59887	ENSG00000173915	USMG5	chr10	-	103395745	103396032	103392370	103392466	103396408	103396441	0.821719	0.0852769	-0.03
54362	ENSG00000138663	COPS4	chr4	+	83073205	83073353	83068437	83068522	83075296	83075756	0.821856	0.0852041	0.017
10183	ENSG00000161996	WDR90	chr16	+	666454	666598	666219	666350	666672	666745	0.821942	0.0851588	0.071
18883	ENSG00000113552	GNPDA1	chr5	-	142007798	142007900	142006035	142006326	142011911	142012041	0.821942	0.0851588	0.023
59385	ENSG00000122033	MTIF3	chr13	-	27437115	27437273	27435642	27435893	27439988	27440449	0.822577	0.0848236	-0.05
9407	ENSG00000169180	XPO6	chr16	-	28208986	28209122	28180940	28181031	28211365	28211550	0.822841	0.0846841	0.024
30860	ENSG00000113360	DROSHA	chr5	-	31515453	31515564	31514987	31515219	31521122	31521215	0.824033	0.0840553	-0.172
59661	ENSG00000185009	AP3M1	chr10	-	74138805	74138931	74138106	74138382	74150754	74150842	0.825597	0.0832319	-0.133
36659	ENSG00000117625	RCOR3	chr1	+	211312719	211312961	211301460	211304140	211313423	211313839	0.827469	0.0822482	-0.068
17776	ENSG00000196730	DAPK1	chr9	+	87643375	87643468	87641968	87642058	87645894	87646014	0.828517	0.0816984	0.116
42332	ENSG00000143374	TARS2	chr1	+	150496481	150496628	150492184	150492489	150496809	150496908	0.82896	0.0814662	0.041
10266	ENSG00000103148	NPRL3	chr16	-	130521	130591	119125	119255	138149	138334	0.829466	0.0812015	-0.095
43126	ENSG00000170906	NDUFA3	chr19	+	54105596	54105703	54103113	54103188	54105933	54106011	0.829466	0.0812015	0.007
21397	ENSG00000118707	TGIF2	chr20	+	36590909	36591009	36578826	36578966	36591504	36591923	0.830919	0.0804412	0.059
24330	ENSG00000134744	ZCCHC11	chr1	-	52481422	52481635	52477707	52477882	52481803	52481923	0.831816	0.0799726	0.06
32417	ENSG00000172939	OXSR1	chr3	+	38242742	38242778	38236660	38236961	38246074	38246221	0.831816	0.0799726	-0.065
35290	ENSG00000116127	ALMS1	chr2	+	73550266	73550437	73534823	73534949	73557219	73557354	0.831816	0.0799726	0.08
39133	ENSG00000122203	KIAA1191	chr5	-	176355570	176355749	176348249	176348356	176359810	176359918	0.831816	0.0799726	-0.204
45145	ENSG00000156831	NSMCE2	chr8	+	125155999	125156098	125151170	125151277	125182102	125182430	0.831816	0.0799726	0.024
63212	ENSG00000123179	EBPL	chr13	-	49669776	49669846	49663056	49663195	49691253	49691463	0.831816	0.0799726	0.041
2022	ENSG00000015475	BID	chr22	-	17750104	17750174	17739348	17739488	17774380	17774412	0.831935	0.0799108	-0.13
25403	ENSG00000132635	PCED1A	chr20	-	2836038	2836110	2835313	2835709	2838231	2838478	0.831935	0.0799108	-0.042
26175	ENSG00000149476	DAK	chr11	+	61343341	61343458	61342754	61342844	61343855	61343975	0.831935	0.0799108	0.107
48305	ENSG00000197150	ABCB8	chr7	+	151033604	151033917	151028422	151028610	151034272	151034428	0.831935	0.0799108	-0.034
53320	ENSG00000080503	SMARCA2	chr9	+	2170418	2170472	2161685	2161903	2181570	2181676	0.831935	0.0799108	-0.078
55524	ENSG00000174672	BRSK2	chr11	+	1444970	1445002	1443488	1443635	1445293	1445458	0.831935	0.0799108	-0.053
30569	ENSG00000077782	FGFR1	chr8	-	38423024	38423175	38421796	38421941	38424508	38424699	0.831985	0.0798844	0.035
10002	ENSG00000010361	FUZ	chr19	-	49812446	49812736	49812250	49812335	49812995	49813299	0.832849	0.0794335	0.093
42234	ENSG00000205531	NAP1L4	chr11	-	2989128	2989271	2979206	2979237	2992253	2992377	0.833238	0.0792311	-0.032
57121	ENSG00000149743	TRPT1	chr11	-	64224800	64224970	64224542	64224717	64225498	64225580	0.833238	0.0792311	-0.043
27369	ENSG00000176148	TCP11L1	chr11	+	33061529	33061726	33058958	33059095	33065829	33066011	0.83367	0.0790059	0.059
11163	ENSG00000128915	ICE2	chr15	-	60478567	60478660	60477936	60478069	60479002	60479103	0.833732	0.0789735	0.077
16342	ENSG00000204120	GIGYF2	chr2	+	232734416	232734486	232703423	232703489	232735154	232735238	0.833732	0.0789735	-0.117
22217	ENSG00000169727	GPS1	chr17	+	82052255	82052442	82051907	82051964	82053273	82053366	0.833732	0.0789735	-0.02
27096	ENSG00000127054	CPSF3L	chr1	-	1323180	1323287	1320995	1321093	1324580	1324625	0.833732	0.0789735	0.049
30712	ENSG00000181264	TMEM136	chr11	+	120327121	120327640	120325295	120325368	120329976	120330049	0.833749	0.0789647	0.069
22008	ENSG00000114446	IFT57	chr3	-	108219409	108219572	108218534	108218653	108222110	108222360	0.834094	0.078785	0.034
19920	ENSG00000001629	ANKIB1	chr7	+	92389970	92390116	92387974	92388041	92391165	92391344	0.835084	0.0782696	-0.107
5837	ENSG00000182446	NPLOC4	chr17	-	81606690	81606814	81604547	81604727	81610209	81610258	0.83722	0.0771603	0.055
31476	ENSG00000174574	AKIRIN1	chr1	+	39000971	39001106	38998170	38998311	39003346	39003418	0.839077	0.0761981	0.022
4721	ENSG00000100983	GSS	chr20	-	34935575	34935642	34931938	34932133	34936762	34936840	0.840229	0.0756026	0.017
27777	ENSG00000135597	REPS1	chr6	-	138907494	138907600	138903492	138905132	138908667	138908816	0.841006	0.0752008	-0.029
53094	ENSG00000158106	RHPN1	chr8	+	143381267	143381344	143380064	143380783	143381571	143381718	0.841006	0.0752008	-0.073
54174	ENSG00000090060	PAPOLA	chr14	+	96560648	96560711	96556174	96556413	96562818	96562893	0.841006	0.0752008	-0.032
35776	ENSG00000151353	TMEM18	chr2	-	675757	676238	675509	675630	676573	676642	0.84111	0.0751474	-0.063
1806	ENSG00000100099	HPS4	chr22	-	26471212	26471388	26470718	26470813	26472301	26472418	0.842931	0.074208	0.056
63731	ENSG00000157326	DHRS4	chr14	+	23966282	23966417	23959901	23960003	23967210	23967266	0.842931	0.074208	0.234
6062	ENSG00000125450	NUP85	chr17	+	75218184	75218306	75215753	75215823	75225102	75225237	0.843364	0.0739849	0.027
31100	ENSG00000122512	PMS2	chr7	-	6005891	6006031	6003971	6004058	6008996	6009019	0.846057	0.0726001	-0.062
50386	ENSG00000139436	GIT2	chr12	-	109951166	109951316	109947255	109947504	109953091	109953234	0.846642	0.0723	0.108
41474	ENSG00000131437	KIF3A	chr5	-	132700215	132700284	132699170	132699295	132700646	132700700	0.846668	0.0722867	-0.076
48860	ENSG00000124275	MTRR	chr5	+	7873372	7873512	7870769	7870923	7875257	7875375	0.846668	0.0722867	0.17
52089	ENSG00000154582	TCEB1	chr8	-	73964486	73964625	73959764	73959818	73972076	73972252	0.846668	0.0722867	0.081
11873	ENSG00000140157	NIPA2	chr15	+	22845145	22845267	22838689	22838921	22851638	22851665	0.849138	0.0710217	-0.132
16941	ENSG00000112983	BRD8	chr5	-	138157641	138157894	138156881	138157267	138159554	138159599	0.84968	0.0707446	0.093
59870	ENSG00000138658	ZGRF1	chr4	-	112617439	112619690	112612523	112612588	112620001	112620190	0.84968	0.0707446	0.079
4832	ENSG00000101294	HM13	chr20	+	31566209	31566295	31561633	31561736	31568077	31568211	0.850013	0.0705746	0.046
12400	ENSG00000100722	ZC3H14	chr14	+	88596733	88596808	88577984	88578140	88601923	88602083	0.850013	0.0705746	-0.069
33567	ENSG00000136982	DSCC1	chr8	-	119850381	119850516	119846989	119847080	119853046	119853215	0.850038	0.0705617	0.045
30546	ENSG00000187634	SAMD11	chr1	+	935771	935896	931038	931089	939039	939129	0.85073	0.0702084	-0.033
46049	ENSG00000146733	PSPH	chr7	-	56033380	56033494	56031928	56032054	56033960	56034103	0.851042	0.0700492	0.086
1645	ENSG00000138942	RNF185	chr22	+	31187046	31187270	31160192	31160303	31192683	31192702	0.851499	0.0698161	0.095
33972	ENSG00000197568	HHLA3	chr1	+	70366932	70366984	70366443	70366537	70367616	70367723	0.851854	0.0696347	0.068
35064	ENSG00000092020	PPP2R3C	chr14	-	35116609	35116737	35109922	35110629	35121901	35121965	0.853381	0.0688573	0.145
1733	ENSG00000182944	EWSR1	chr22	+	29288605	29291599	29286922	29287134	29292136	29292169	0.854013	0.0685355	0.047
30655	ENSG00000082212	ME2	chr18	+	50939569	50939640	50932257	50932360	50940287	50940386	0.854013	0.0685355	0.029
54336	ENSG00000056586	RC3H2	chr9	-	122857922	122858093	122855731	122855878	122858668	122859102	0.854013	0.0685355	-0.045
29565	ENSG00000101003	GINS1	chr20	+	25425210	25425327	25407726	25407895	25441701	25441776	0.854269	0.0684054	-0.079
32050	ENSG00000265491	RNF115	chr1	-	145788907	145788966	145784538	145784596	145823771	145824077	0.854883	0.0680931	-0.062
50607	ENSG00000102181	CD99L2	chrX	-	150828305	150829604	150816006	150816078	150831230	150831293	0.857008	0.0670152	0.017
13105	ENSG00000012983	MAP4K5	chr14	-	50423120	50423176	50418500	50420106	50425906	50425977	0.859601	0.065703	-0.04
57272	ENSG00000142186	SCYL1	chr11	+	65538269	65538324	65537966	65538182	65538441	65538675	0.859616	0.0656955	0.025
32683	ENSG00000162441	LZIC	chr1	-	9934761	9934860	9928938	9930457	9935491	9935620	0.860075	0.0654639	-0.086
25094	ENSG00000139372	TDG	chr12	+	103976917	103977060	103965803	103966060	103979830	103980072	0.860375	0.065312	0.058
4267	ENSG00000087460	GNAS	chr20	+	58889525	58889549	58889222	58889353	58895611	58895684	0.860601	0.0651982	0.029
26926	ENSG00000183474	GTF2H2C	chr5	+	69568152	69568207	69566966	69567053	69572444	69572550	0.862301	0.064341	0.056
10408	ENSG00000171634	BPTF	chr17	+	67875555	67875744	67874816	67875020	67891843	67892034	0.863067	0.0639554	0.084
3390	ENSG00000105655	ISYNA1	chr19	-	18437598	18437760	18436329	18436479	18437859	18437988	0.863412	0.0637817	0.037
32908	ENSG00000143367	TUFT1	chr1	+	151562584	151562686	151540304	151540426	151563903	151563990	0.863412	0.0637817	-0.068
37114	ENSG00000165630	PRPF18	chr10	+	13613740	13613881	13611614	13611683	13614014	13614060	0.863412	0.0637817	-0.043
62162	ENSG00000111144	LTA4H	chr12	-	96003837	96003920	96002959	96003064	96006313	96006409	0.863412	0.0637817	0.06
63640	ENSG00000198925	ATG9A	chr2	-	219228433	219228485	219227921	219228053	219229009	219229174	0.863412	0.0637817	0.154
43140	ENSG00000157985	AGAP1	chr2	+	235930764	235930923	235908737	235908906	235968461	235968623	0.866046	0.0624588	0.124
55148	ENSG00000141551	CSNK1D	chr17	-	82249697	82250179	82249430	82249602	82251378	82251414	0.866046	0.0624588	0.016
23728	ENSG00000156381	ANKRD9	chr14	-	102508640	102508846	102508474	102508549	102509528	102509791	0.866705	0.0621286	-0.119
49391	ENSG00000101152	DNAJC5	chr20	+	63931108	63931182	63930850	63931022	63931464	63936031	0.866966	0.0619981	-0.1
27092	ENSG00000127054	CPSF3L	chr1	-	1322891	1323287	1320995	1321093	1324580	1324613	0.867105	0.0619281	0.027
2444	ENSG00000126453	BCL2L12	chr19	+	49667021	49667161	49666684	49666799	49668850	49668937	0.870561	0.0602006	0.135
50886	ENSG00000136518	ACTL6A	chr3	+	179575402	179575504	179574369	179574467	179576216	179576311	0.87173	0.0596179	-0.02
54011	ENSG00000165304	MELK	chr9	+	36594627	36594771	36589535	36589652	36597221	36597290	0.872508	0.0592307	0.109
16936	ENSG00000048140	TSPAN17	chr5	+	176656699	176656816	176656077	176656125	176656894	176656924	0.873967	0.0585049	-0.075
26036	ENSG00000143363	PRUNE	chr1	+	151025514	151025673	151017811	151017904	151027232	151027327	0.874007	0.058485	0.046
30367	ENSG00000111481	COPZ1	chr12	+	54340546	54340615	54325082	54325181	54342205	54342287	0.874007	0.058485	-0.015
62401	ENSG00000076513	ANKRD13A	chr12	+	110018344	110018488	110013124	110013249	110019138	110019328	0.87451	0.0582353	-0.058
20687	ENSG00000114346	ECT2	chr3	+	172755482	172755575	172755294	172755374	172756982	172757009	0.87482	0.0580814	-0.118
52199	ENSG00000115419	GLS	chr2	+	190913192	190913364	190910262	190910321	190921023	190921056	0.875644	0.0576726	0.031
15400	ENSG00000132780	NASP	chr1	+	45607320	45608337	45606481	45606591	45613168	45613248	0.876004	0.0574939	0.048
51405	ENSG00000145868	FBXO38	chr5	+	148427212	148427947	148425521	148425701	148433423	148433524	0.878651	0.0561836	0.058
8677	ENSG00000132603	NIP7	chr16	+	69341179	69341320	69340193	69340332	69341532	69343111	0.879117	0.0559531	-0.025
10764	ENSG00000140374	ETFA	chr15	-	76295590	76295737	76292618	76292700	76311349	76311396	0.879124	0.0559498	-0.032
22196	ENSG00000166913	YWHAB	chr20	+	44887544	44887742	44885739	44885886	44901530	44901833	0.879124	0.0559498	-0.021
61065	ENSG00000134283	PPHLN1	chr12	+	42384939	42384996	42374862	42375074	42387455	42387535	0.879124	0.0559498	0.101
7720	ENSG00000178999	AURKB	chr17	-	8209953	8210055	8207737	8207840	8210176	8210254	0.880562	0.0552401	-0.013
32435	ENSG00000090989	EXOC1	chr4	+	55891314	55891422	55890222	55890386	55892634	55892711	0.883157	0.053962	0.052
49180	ENSG00000132356	PRKAA1	chr5	-	40769415	40769503	40767465	40767690	40771718	40771855	0.885474	0.0528241	-0.041
41237	ENSG00000177674	AGTRAP	chr1	+	11746126	11746223	11745800	11745837	11747439	11747545	0.885541	0.0527915	-0.047
12649	ENSG00000133961	NUMB	chr14	-	73366896	73366981	73355625	73355766	73409936	73410068	0.886517	0.0523131	-0.095
43344	ENSG00000168385	2002-09-01	chr2	+	241325992	241326113	241324153	241324241	241335125	241335146	0.886517	0.0523131	0.016
48072	ENSG00000144741	SLC25A26	chr3	+	66346363	66346408	66263331	66263379	66362859	66362929	0.886923	0.0521142	-0.075
54647	ENSG00000241370	RPP21	chr6	+	30345490	30345573	30345158	30345398	30346431	30346557	0.887739	0.0517147	0.032
55043	ENSG00000175287	PHYHD1	chr9	+	128940368	128940497	128936582	128936645	128940598	128940709	0.887739	0.0517147	0.083
8279	ENSG00000103194	USP10	chr16	+	84740308	84740369	84733137	84733503	84744632	84744780	0.887823	0.0516736	-0.021
22869	ENSG00000248487	ABHD14A	chr3	+	51977870	51978082	51975025	51975204	51980392	51980468	0.888071	0.0515522	-0.1
47290	ENSG00000140750	ARHGAP17	chr16	-	24927683	24927732	24919394	24920260	24930783	24931160	0.889331	0.0509365	0.109
30713	ENSG00000181264	TMEM136	chr11	+	120327440	120327640	120325128	120325368	120329976	120333679	0.890249	0.0504884	0.044
50908	ENSG00000066117	SMARCD1	chr12	+	50087362	50087485	50086755	50086878	50088520	50088637	0.892088	0.0495922	0.036
15442	ENSG00000127663	KDM4B	chr19	+	5119117	5119219	5110621	5110818	5119652	5119682	0.892161	0.0495566	-0.072
23947	ENSG00000064961	HMG20B	chr19	+	3576891	3577107	3576351	3576625	3577980	3578113	0.892161	0.0495566	0.017
46025	ENSG00000176102	CSTF3	chr11	-	33156707	33156803	33141884	33141986	33161298	33161460	0.892799	0.0492463	0.012
8575	ENSG00000130706	ADRM1	chr20	+	62308367	62308470	62308020	62308178	62308654	62308860	0.893197	0.0490526	0.022
41471	ENSG00000172531	PPP1CA	chr11	-	67401067	67401232	67400688	67400919	67401727	67401793	0.893197	0.0490526	-0.021
43955	ENSG00000093167	LRRFIP2	chr3	-	37154613	37154656	37148893	37149038	37174538	37174605	0.893197	0.0490526	-0.048
1437	ENSG00000100418	DESI1	chr22	-	41607839	41607861	41607261	41607331	41620751	41621096	0.895072	0.0481419	0.055
16581	ENSG00000112851	ERBB2IP	chr5	+	66068876	66069020	66053405	66054951	66075023	66075230	0.897715	0.0468613	0.039
44817	ENSG00000011405	PIK3C2A	chr11	-	17101277	17101434	17099859	17099969	17102661	17102831	0.898412	0.0465244	0.056
58116	ENSG00000137714	FDX1	chr11	+	110435833	110435958	110429882	110430305	110456917	110457047	0.898412	0.0465244	-0.028
35694	ENSG00000071054	MAP4K4	chr2	+	101860824	101860986	101859642	101859864	101864929	101865036	0.898428	0.0465166	-0.089
39141	ENSG00000122203	KIAA1191	chr5	-	176359480	176359567	176348249	176348356	176359810	176359918	0.899139	0.0461729	-0.095
31936	ENSG00000177225	PDDC1	chr11	-	770992	771104	770313	770398	771332	771426	0.899353	0.04607	0.054
39906	ENSG00000116521	SCAMP3	chr1	-	155261656	155261734	155260536	155260659	155262085	155262259	0.899353	0.04607	0.057
41020	ENSG00000004455	AK2	chr1	-	33012073	33012122	33010754	33010833	33013206	33013287	0.900125	0.0456971	0.024
56795	ENSG00000183431	SF3A3	chr1	-	37987572	37987678	37984706	37984779	37989547	37989595	0.900125	0.0456971	-0.062
61473	ENSG00000123349	PFDN5	chr12	+	53296243	53296275	53295290	53295639	53297849	53297924	0.900125	0.0456971	0.081
43399	ENSG00000162735	PEX19	chr1	-	160283529	160283639	160282943	160283109	160285054	160285096	0.903419	0.0441108	0.027
8485	ENSG00000186187	ZNRF1	chr16	+	75106481	75106571	75104783	75104889	75107732	75107774	0.903699	0.0439761	0.087
23519	ENSG00000089682	RBM41	chrX	-	107113396	107113468	107088734	107088839	107115351	107115556	0.903699	0.0439761	-0.117
25181	ENSG00000118260	CREB1	chr2	+	207577109	207577224	207575271	207575454	207577504	207577655	0.903699	0.0439761	-0.033
26226	ENSG00000105323	HNRNPUL1	chr19	+	41305645	41305867	41303971	41304261	41306448	41307038	0.903699	0.0439761	0.053
41002	ENSG00000020922	MRE11A	chr11	-	94445809	94445890	94437176	94437235	94447218	94447438	0.903699	0.0439761	-0.042
43340	ENSG00000168385	2002-09-01	chr2	+	241324408	241324662	241324215	241324241	241325992	241326113	0.903699	0.0439761	0.017
51867	ENSG00000135441	BLOC1S1	chr12	+	55716932	55717005	55716291	55716717	55719090	55719223	0.903699	0.0439761	0.048
59435	ENSG00000066084	DIP2B	chr12	+	50640723	50640852	50625975	50626047	50660193	50660319	0.903699	0.0439761	0.114
30366	ENSG00000111481	COPZ1	chr12	+	54340462	54340615	54325128	54325181	54342205	54342287	0.904426	0.043627	-0.03
62530	ENSG00000090006	LTBP4	chr19	+	40616888	40617020	40614191	40614446	40617099	40617225	0.904426	0.043627	-0.121
45114	ENSG00000099968	BCL2L13	chr22	+	17688985	17689142	17683213	17683321	17702242	17702386	0.907269	0.0422639	-0.073
24160	ENSG00000158019	BRE	chr2	+	28327273	28327447	28298337	28298491	28338449	28338901	0.907527	0.0421405	-0.023
36491	ENSG00000141504	SAT2	chr17	-	7626942	7627044	7626706	7626793	7627142	7627226	0.908069	0.0418811	-0.136
62461	ENSG00000089022	MAPKAPK5	chr12	+	111868752	111868861	111867571	111867669	111870270	111870360	0.908069	0.0418811	-0.05
2941	ENSG00000130669	PAK4	chr19	+	39174930	39175064	39173575	39174010	39175311	39175438	0.908925	0.0414718	-0.046
17387	ENSG00000048028	USP28	chr11	-	113852500	113852633	113841662	113841768	113875444	113875528	0.908925	0.0414718	-0.132
26037	ENSG00000143363	PRUNE	chr1	+	151025514	151025673	151018466	151018669	151027232	151027327	0.908925	0.0414718	0.055
45067	ENSG00000164535	DAGLB	chr7	-	6430479	6430607	6425987	6426114	6432836	6432959	0.908925	0.0414718	-0.093
59347	ENSG00000171160	MORN4	chr10	-	97619586	97619683	97617207	97617322	97633346	97633480	0.908925	0.0414718	-0.106
21623	ENSG00000163870	TPRA1	chr3	-	127575748	127575809	127575402	127575505	127575939	127576050	0.910361	0.0407861	0.037
31307	ENSG00000073578	SDHA	chr5	+	254357	254506	251336	251468	256333	256682	0.911965	0.0400219	0.063
24285	ENSG00000121481	RNF2	chr1	+	185093060	185093276	185091578	185091739	185098071	185098344	0.912242	0.0398899	-0.022
3503	ENSG00000130511	SSBP4	chr19	+	18431352	18431418	18430840	18430930	18431646	18431706	0.912406	0.0398117	-0.073
29208	ENSG00000143797	MBOAT2	chr2	-	8862270	8862322	8860612	8860764	8862589	8862722	0.912406	0.0398117	0.027
16852	ENSG00000113300	CNOT6	chr5	+	180495420	180495588	180494506	180494763	180529274	180529388	0.913203	0.0394326	-0.023
38723	ENSG00000162910	MRPL55	chr1	-	228107976	228108084	228107667	228107869	228108234	228108318	0.913203	0.0394326	-0.01
54974	ENSG00000148337	CIZ1	chr9	-	128185546	128185776	128180720	128180799	128190328	128190444	0.913203	0.0394326	0.054
58541	ENSG00000084234	APLP2	chr11	+	130123611	130123779	130122304	130122513	130126699	130126830	0.913203	0.0394326	0.047
8229	ENSG00000140948	ZCCHC14	chr16	-	87414413	87414541	87413054	87413195	87415275	87415367	0.915565	0.0383109	0.055
54525	ENSG00000154277	UCHL1	chr4	+	41261875	41261923	41261714	41261800	41263224	41263291	0.916337	0.0379447	0.014
29482	ENSG00000116337	AMPD2	chr1	+	109628642	109628806	109628363	109628495	109629108	109629235	0.917551	0.0373697	0.058
32470	ENSG00000109255	NMU	chr4	-	55605274	55605349	55600521	55600575	55607297	55607348	0.917551	0.0373697	0.059
54994	ENSG00000167113	COQ4	chr9	+	128332152	128332282	128325778	128325881	128332849	128332943	0.917551	0.0373697	0.094
11647	ENSG00000128829	EIF2AK4	chr15	+	40016501	40016672	40011280	40011346	40017107	40017242	0.918223	0.037052	-0.057
1766	ENSG00000183765	CHEK2	chr22	-	28730419	28730548	28725242	28725367	28734402	28734727	0.919328	0.0365295	0.055
17085	ENSG00000131503	ANKHD1	chr5	+	140472238	140472295	140464666	140464776	140482579	140482667	0.919328	0.0365295	-0.111
38968	ENSG00000161692	DBF4B	chr17	+	44741335	44741452	44738378	44738424	44747082	44747191	0.92066	0.0359007	0.044
7831	ENSG00000258315	C17orf49	chr17	+	7015773	7015875	7015039	7015156	7016494	7016685	0.921742	0.0353907	-0.044
18161	ENSG00000147853	AK3	chr9	-	4722505	4722625	4719134	4719307	4740936	4741318	0.921742	0.0353907	-0.041
23523	ENSG00000182362	YBEY	chr21	+	46291333	46291462	46286869	46287123	46296161	46296230	0.921742	0.0353907	0.097
38956	ENSG00000182004	SNRPE	chr1	+	203862181	203862222	203861849	203861955	203863662	203863725	0.921742	0.0353907	-0.119
48406	ENSG00000186480	INSIG1	chr7	+	155303824	155303895	155302746	155302846	155308240	155308960	0.921742	0.0353907	-0.038
49085	ENSG00000166788	SAAL1	chr11	-	18083534	18083728	18081410	18081503	18086865	18087054	0.921742	0.0353907	0.064
50750	ENSG00000071889	FAM3A	chrX	-	154512313	154512431	154511867	154511871	154512822	154512936	0.921742	0.0353907	0.041
29984	ENSG00000113790	EHHADH	chr3	-	185229431	185229543	185218135	185218240	185235289	185235462	0.925026	0.0338459	0.098
47133	ENSG00000168255	POLR2J3	chr7	-	102566996	102568184	102541500	102541662	102569834	102569924	0.926311	0.0332434	0.146
62055	ENSG00000139323	POC1B	chr12	-	89471613	89471729	89470360	89470494	89472167	89472275	0.926311	0.0332434	-0.085
15341	ENSG00000168268	NT5DC2	chr3	-	52524816	52524881	52524384	52524611	52524962	52525103	0.926733	0.0330454	0.054
9212	ENSG00000080603	SRCAP	chr16	+	30721188	30721476	30720712	30720978	30722121	30722286	0.929251	0.0318667	-0.036
31047	ENSG00000112739	PRPF4B	chr6	+	4062556	4062760	4062103	4062299	4063073	4063119	0.929251	0.0318667	-0.194
57934	ENSG00000164169	PRMT9	chr4	-	147680322	147680471	147673637	147673874	147683798	147684230	0.929918	0.0315553	-0.036
11326	ENSG00000138600	SPPL2A	chr15	-	50719939	50720100	50702265	50707874	50722123	50722201	0.932103	0.0305363	0.069
41487	ENSG00000169689	STRA13	chr17	-	82019640	82019694	82018837	82019381	82019857	82019909	0.933215	0.0300184	0.102
42686	ENSG00000126870	WDR60	chr7	+	158934128	158934228	158930454	158930515	158934417	158934549	0.9354	0.0290025	0.044
42874	ENSG00000145912	NHP2	chr5	-	178150887	178150993	178149459	178149838	178153490	178153560	0.9354	0.0290025	0.007
43856	ENSG00000137478	FCHSD2	chr11	-	72842620	72842841	72841453	72841583	72843150	72843328	0.9354	0.0290025	-0.069
54067	ENSG00000165060	FXN	chr9	+	69053139	69053260	69046384	69046482	69064937	69065035	0.9354	0.0290025	0.044
55713	ENSG00000118096	IFT46	chr11	-	118557737	118557890	118556905	118557045	118559784	118559864	0.9354	0.0290025	-0.095
57190	ENSG00000144354	CDCA7	chr2	+	173359342	173359491	173358711	173358837	173363225	173363462	0.9354	0.0290025	0.025
36694	ENSG00000085840	ORC1	chr1	-	52383829	52383937	52383419	52383569	52384549	52384721	0.935785	0.0288241	0.089
44906	ENSG00000163006	CCDC138	chr2	+	108873450	108873589	108856793	108856970	108876087	108876578	0.93648	0.0285017	0.115
37457	ENSG00000143537	ADAM15	chr1	+	155053416	155053493	155050945	155052777	155053909	155053923	0.937766	0.0279054	-0.041
45647	ENSG00000241973	PI4KA	chr22	-	20744627	20744720	20742607	20742764	20747582	20747702	0.937791	0.0278939	-0.038
36155	ENSG00000164062	APEH	chr3	+	49675182	49675309	49674382	49674621	49675693	49675787	0.938509	0.0275614	0.024
39139	ENSG00000122203	KIAA1191	chr5	-	176359461	176359567	176348249	176348356	176359810	176359918	0.93916	0.0272604	-0.107
15229	ENSG00000072571	HMMR	chr5	+	163467700	163467748	163464722	163464802	163469640	163469829	0.939707	0.0270074	0.137
41832	ENSG00000144306	SCRN3	chr2	+	174422884	174423047	174410081	174410503	174424474	174424570	0.940003	0.0268709	-0.061
8491	ENSG00000103091	WDR59	chr16	-	74903946	74904100	74893678	74893812	74908907	74908977	0.940765	0.0265189	-0.036
20446	ENSG00000174373	RALGAPA1	chr14	-	35595633	35595789	35572559	35572718	35605585	35605709	0.940765	0.0265189	0.057
32301	ENSG00000138709	LARP1B	chr4	+	128082164	128082305	128077787	128077962	128091000	128091144	0.941919	0.0259862	-0.034
62289	ENSG00000060237	WNK1	chr12	+	879572	880031	878211	878361	880720	880814	0.944768	0.0246749	-0.158
24611	ENSG00000101474	APMAP	chr20	-	24968891	24969084	24962924	24964022	24969525	24969660	0.944859	0.0246331	-0.025
36034	ENSG00000162664	ZNF326	chr1	+	90007344	90007750	90005002	90005092	90010087	90010286	0.945422	0.0243742	0.083
8892	ENSG00000198231	DDX42	chr17	+	63775107	63775178	63773862	63774376	63787033	63787270	0.94637	0.023939	-0.058
28326	ENSG00000095906	NUBP2	chr16	+	1786756	1786955	1786536	1786655	1787676	1787777	0.946797	0.0237433	0.085
5976	ENSG00000163597	SNHG16	chr17	+	76558373	76558600	76557768	76557857	76558944	76559043	0.94685	0.0237188	0.035
25930	ENSG00000183291	2015-09-01	chr1	-	86868052	86868102	86862444	86863605	86880661	86880689	0.94685	0.0237188	-0.026
26560	ENSG00000135679	MDM2	chr12	+	68816811	68816945	68813553	68813628	68820324	68820374	0.94685	0.0237188	0.067
32717	ENSG00000160752	FDPS	chr1	+	155309788	155309965	155308915	155309076	155310063	155310205	0.94685	0.0237188	-0.044
34544	ENSG00000092853	CLSPN	chr1	-	35737338	35737421	35736913	35737075	35737991	35738097	0.94685	0.0237188	0.065
50787	ENSG00000196776	CD47	chr3	-	108050577	108050602	108047078	108047292	108051938	108051970	0.94685	0.0237188	0.031
52757	ENSG00000272886	DCP1A	chr3	-	53342143	53342271	53319406	53319473	53344901	53344936	0.94685	0.0237188	-0.055
60305	ENSG00000175029	CTBP2	chr10	-	125088190	125088319	125039045	125039155	125110989	125111093	0.94685	0.0237188	0.053
37877	ENSG00000168958	MFF	chr2	+	227347225	227347384	227342744	227342819	227355676	227355761	0.947581	0.0233835	-0.18
18322	ENSG00000062194	GPBP1	chr5	+	57237112	57237172	57235965	57236032	57246299	57246484	0.948539	0.0229449	0.093
25766	ENSG00000132716	DCAF8	chr1	-	160225061	160225119	160224441	160224549	160225590	160225663	0.948539	0.0229449	0.031
46474	ENSG00000005486	RHBDD2	chr7	+	75881364	75881486	75878998	75879260	75881828	75882124	0.948703	0.0228699	0.08
1191	ENSG00000154640	BTG3	chr21	-	17604144	17604276	17598616	17598824	17604859	17604997	0.95012	0.0222214	0.129
19769	ENSG00000151552	QDPR	chr4	-	17492231	17492340	17490661	17490745	17501718	17501859	0.95012	0.0222214	-0.031
32222	ENSG00000134717	BTF3L4	chr1	+	52083339	52083541	52064824	52064938	52086111	52086171	0.953904	0.0204952	-0.049
30680	ENSG00000171163	ZNF692	chr1	-	248850862	248850947	248850681	248850781	248853936	248854051	0.954999	0.0199972	-0.063
63654	ENSG00000108654	DDX5	chr17	-	64501056	64501143	64500548	64500773	64502009	64502069	0.955212	0.0199	0.009
35073	ENSG00000171603	CLSTN1	chr1	-	9731121	9731390	9729027	9730705	9731760	9731896	0.956376	0.0193714	0.071
24159	ENSG00000158019	BRE	chr2	+	28310081	28310153	28298337	28298491	28338449	28338901	0.956966	0.0191035	0.024
25453	ENSG00000125037	EMC3	chr3	-	9981633	9981747	9977388	9977446	9986506	9986682	0.956966	0.0191035	0.027
19067	ENSG00000204842	ATXN2	chr12	-	111464661	111464715	111457213	111457359	111470107	111470240	0.958292	0.0185021	-0.151
34396	ENSG00000154380	ENAH	chr1	-	225535506	225535563	225530553	225530638	225554905	225555083	0.958385	0.01846	0.013
31918	ENSG00000149311	ATM	chr11	+	108248932	108249102	108246963	108247127	108250700	108251072	0.959852	0.0177957	0.073
18129	ENSG00000155189	AGPAT5	chr8	+	6747669	6747828	6732560	6732650	6755050	6755174	0.964623	0.0156425	-0.049
61558	ENSG00000157538	DSCR3	chr21	-	37240495	37240639	37232376	37232451	37267237	37267318	0.964637	0.0156363	-0.091
3332	ENSG00000064607	SUGP2	chr19	-	18991339	18991553	18990892	18991149	18993637	18993740	0.965107	0.0154244	-0.187
63664	ENSG00000071564	TCF3	chr19	-	1612206	1612430	1610964	1611849	1615284	1615821	0.965481	0.0152564	0.074
44412	ENSG00000111731	C2CD5	chr12	-	22519039	22519239	22518095	22518137	22523425	22523624	0.966302	0.014887	0.019
51509	ENSG00000087088	BAX	chr19	+	48955547	48955599	48954876	48954962	48955686	48955833	0.966302	0.014887	-0.026
53968	ENSG00000131089	ARHGEF9	chrX	-	63655493	63655737	63643979	63644048	63665885	63666017	0.966302	0.014887	0.07
46884	ENSG00000176142	TMEM39A	chr3	-	119452446	119452530	119446641	119447172	119458017	119458184	0.966503	0.0147968	-0.046
40820	ENSG00000198363	ASPH	chr8	-	61646749	61646878	61644599	61644632	61651049	61651124	0.966765	0.0146789	-0.055
9832	ENSG00000102858	MGRN1	chr16	+	4680031	4680097	4677462	4677572	4681549	4681580	0.966921	0.0146088	0.113
59542	ENSG00000135655	USP15	chr12	+	62349220	62349307	62325871	62325933	62355330	62355475	0.96884	0.0137481	-0.132
23011	ENSG00000185252	ZNF74	chr22	+	20395332	20395418	20394114	20394662	20400631	20400758	0.96979	0.0133223	0.168
39224	ENSG00000239779	WBP1	chr2	+	74458831	74459117	74458471	74458671	74459642	74459745	0.970195	0.0131409	0.025
8378	ENSG00000140905	GCSH	chr16	-	81090600	81090680	81084462	81084594	81096130	81096240	0.972758	0.0119952	-0.024
60972	ENSG00000101290	CDS2	chr20	+	5173522	5173659	5126785	5127149	5175182	5175279	0.97294	0.0119138	-0.06
17112	ENSG00000165416	SUGT1	chr13	+	52658098	52658226	52657531	52657622	52658398	52658468	0.973673	0.0115867	-0.015
36258	ENSG00000099204	ABLIM1	chr10	-	114473878	114473956	114472976	114473132	114487957	114487993	0.976364	0.0103881	-0.051
25233	ENSG00000117543	DPH5	chr1	-	100992636	100992740	100989622	100990631	100995109	100995149	0.976414	0.0103661	0.048
55592	ENSG00000107290	SETX	chr9	-	132269402	132269489	132261355	132264985	132269614	132269702	0.977995	0.0096634	-0.131
58500	ENSG00000205758	CRYZL1	chr21	-	33597279	33597401	33595730	33595836	33599149	33599248	0.977995	0.0096634	-0.029
27321	ENSG00000249915	PDCD6	chr5	+	311292	311402	304176	304221	314416	314686	0.978054	0.00963738	0.091
55529	ENSG00000100116	GCAT	chr22	+	37810026	37810157	37807911	37808163	37812886	37812988	0.979394	0.0090425	-0.042
26550	ENSG00000139546	TARBP2	chr12	+	53505134	53505262	53504611	53504815	53505648	53505686	0.979999	0.00877445	0.039
23763	ENSG00000120685	PROSER1	chr13	-	39012690	39014476	39012082	39012233	39017499	39017544	0.982513	0.00766188	-0.025
21566	ENSG00000162062	C16orf59	chr16	+	2460282	2460381	2460079	2460170	2460622	2460693	0.982583	0.00763085	-0.044
28738	ENSG00000010810	FYN	chr6	-	111740980	111741093	111719804	111720062	111780565	111780635	0.982697	0.00758027	-0.025
45685	ENSG00000164542	KIAA0895	chr7	-	36356901	36357590	36336153	36336297	36366915	36367201	0.985371	0.00640025	-0.065
27007	ENSG00000009307	CSDE1	chr1	-	114749820	114750207	114739691	114739890	114757924	114757964	0.986437	0.00593053	-0.01
28932	ENSG00000135766	EGLN1	chr1	-	231370561	231370698	231367568	231367636	231373979	231374099	0.986437	0.00593053	-0.029
7564	ENSG00000133030	MPRIP	chr17	+	17175292	17175412	17173915	17174075	17176425	17176512	0.988769	0.00490538	0.037
28325	ENSG00000095906	NUBP2	chr16	+	1786737	1786955	1786536	1786655	1787676	1787740	0.988769	0.00490538	0.114
59646	ENSG00000176986	SEC24C	chr10	+	73746804	73747004	73744383	73744437	73768809	73768906	0.988769	0.00490538	-0.05
32777	ENSG00000119912	IDE	chr10	-	92559033	92559215	92537365	92537550	92573921	92574067	0.989956	0.00438396	0.04
63794	ENSG00000159110	IFNAR2	chr21	+	33260596	33260727	33252661	33252830	33262792	33262855	0.989956	0.00438396	0.036
27883	ENSG00000072274	TFRC	chr3	-	196075158	196075360	196073929	196074125	196077063	196077122	0.99258	0.00323435	0.015
46966	ENSG00000160813	PPP1R35	chr7	-	100435630	100435767	100435281	100435533	100435847	100436064	0.99258	0.00323435	0.065
1867	ENSG00000100014	SPECC1L	chr22	+	24411587	24411704	24369217	24369320	24412647	24412707	0.992652	0.00320298	-0.059
46500	ENSG00000165238	WNK2	chr9	+	93256298	93256454	93252882	93253082	93256947	93257139	0.992652	0.00320298	0.045
54325	ENSG00000187984	ANKRD19P	chr9	+	92813873	92814047	92813595	92813710	92818317	92818424	0.992652	0.00320298	0.037
5202	ENSG00000090661	CERS4	chr19	+	8251043	8251249	8210705	8210862	8254498	8254602	0.993281	0.0029278	-0.101
8836	ENSG00000172828	CES3	chr16	+	66963178	66963383	66961236	66961389	66963490	66963629	0.993281	0.0029278	-0.05
8824	ENSG00000067955	CBFB	chr16	+	67066681	67066798	67036638	67036755	67082212	67082297	0.99355	0.00281032	0.043
40189	ENSG00000142856	ITGB3BP	chr1	-	63510064	63510181	63508527	63508570	63523128	63523194	0.994168	0.00254003	-0.029
23568	ENSG00000133226	SRRM1	chr1	+	24654305	24654343	24652912	24653032	24654854	24655129	0.995733	0.00185701	-0.013
25245	ENSG00000117543	DPH5	chr1	-	101001466	101001587	100995109	100995149	101013709	101013818	0.995969	0.00175418	0.025
27923	ENSG00000116353	MECR	chr1	-	29220837	29220921	29216587	29216685	29230730	29230897	0.995969	0.00175418	0.014
17258	ENSG00000138303	ASCC1	chr10	-	72152868	72152988	72133056	72133181	72161537	72161556	0.996011	0.00173569	0.05
22795	ENSG00000099330	OCEL1	chr19	+	17227839	17228005	17226692	17227199	17228255	17228309	0.996011	0.00173569	-0.112
19053	ENSG00000047188	YTHDC2	chr5	+	113524980	113525177	113515271	113515362	113526585	113526703	0.996415	0.00155955	-0.046
5206	ENSG00000090661	CERS4	chr19	+	8251109	8251249	8210705	8210862	8254498	8254616	0.996605	0.00147685	-0.101
6692	ENSG00000186566	GPATCH8	chr17	-	44464471	44464544	44436477	44436545	44474828	44474903	0.996963	0.00132117	-0.095
6238	ENSG00000011028	MRC2	chr17	+	62671997	62672152	62671648	62671837	62674062	62674170	0.99698	0.00131335	0.074
8173	ENSG00000167522	ANKRD11	chr16	-	89291680	89291777	89291012	89291183	89305205	89305344	0.99764	0.00102618	0.041
57274	ENSG00000100263	RHBDD3	chr22	-	29260701	29260868	29260325	29260613	29265478	29265668	0.99764	0.00102618	0.108
59690	ENSG00000102743	SLC25A15	chr13	+	40807293	40807463	40805117	40805255	40808437	40808470	0.99764	0.00102618	0.075
60649	ENSG00000116212	LRRC42	chr1	+	53947861	53947981	53946357	53946549	53951985	53952472	0.99764	0.00102618	0.105
890	ENSG00000160305	DIP2A	chr21	+	46484756	46484828	46458898	46459222	46490599	46490719	1	0	0.039
891	ENSG00000160305	DIP2A	chr21	+	46498581	46498833	46496987	46497107	46504360	46504489	1	0	-0.02
893	ENSG00000160305	DIP2A	chr21	+	46529091	46529183	46511416	46511614	46532126	46532237	1	0	-0.016
894	ENSG00000160305	DIP2A	chr21	+	46534584	46534687	46534003	46534113	46537223	46537288	1	0	0.009
895	ENSG00000160305	DIP2A	chr21	+	46545136	46545273	46541755	46541895	46545880	46545961	1	0	-0.012
896	ENSG00000160294	MCM3AP	chr21	-	46251528	46251682	46246306	46246886	46254391	46254526	1	0	-0.007
897	ENSG00000160294	MCM3AP	chr21	-	46265924	46266166	46265320	46265523	46266981	46267142	1	0	0.006
898	ENSG00000160294	MCM3AP	chr21	-	46272560	46272829	46270400	46270563	46273387	46273585	1	0	0.017
899	ENSG00000160294	MCM3AP	chr21	-	46280496	46280575	46279992	46280137	46283614	46283838	1	0	0.038
902	ENSG00000160285	LSS	chr21	-	46196201	46196267	46195675	46195756	46205835	46205941	1	0	0.029
903	ENSG00000160285	LSS	chr21	-	46209553	46209625	46208250	46208301	46210687	46210744	1	0	-0.008
904	ENSG00000160285	LSS	chr21	-	46215179	46215298	46213737	46213835	46215684	46215793	1	0	-0.012
905	ENSG00000160285	LSS	chr21	-	46215684	46215793	46213737	46213835	46216388	46216524	1	0	-0.034
906	ENSG00000160285	LSS	chr21	-	46219475	46219572	46216388	46216524	46221853	46221975	1	0	0.003
907	ENSG00000160285	LSS	chr21	-	46227551	46227690	46222629	46222738	46228433	46228599	1	0	-0.008
908	ENSG00000142173	COL6A2	chr21	+	46117873	46117936	46117399	46117453	46118613	46118676	1	0	0.007
909	ENSG00000142173	COL6A2	chr21	+	46122107	46122158	46121555	46121618	46122495	46122531	1	0	-0.008
910	ENSG00000142173	COL6A2	chr21	+	46125265	46125311	46124884	46124920	46125464	46125617	1	0	-0.022
922	ENSG00000186866	POFUT2	chr21	-	45266021	45266227	45263927	45265635	45267589	45267713	1	0	0.109
923	ENSG00000186866	POFUT2	chr21	-	45267589	45267713	45263927	45265635	45269838	45270019	1	0	-0.026
924	ENSG00000186866	POFUT2	chr21	-	45277232	45277773	45277016	45277142	45278102	45278169	1	0	-0.03
929	ENSG00000186866	POFUT2	chr21	-	45283382	45283527	45282348	45282459	45285677	45285691	1	0	-0.06
935	ENSG00000184900	SUMO3	chr21	-	44813861	44814104	44809046	44809118	44817947	44818129	1	0	-0.009
936	ENSG00000184900	SUMO3	chr21	-	44813975	44814104	44808996	44809118	44817947	44817968	1	0	-0.002
943	ENSG00000160218	TRAPPC10	chr21	+	44052279	44052476	44037791	44037927	44055697	44055893	1	0	-0.001
944	ENSG00000160218	TRAPPC10	chr21	+	44052279	44052476	44037791	44037927	44059102	44059214	1	0	-0.027
945	ENSG00000160218	TRAPPC10	chr21	+	44055697	44055893	44037791	44037927	44059102	44059214	1	0	-0.024
946	ENSG00000160218	TRAPPC10	chr21	+	44055697	44055893	44052279	44052476	44059102	44059214	1	0	-0.034
948	ENSG00000160218	TRAPPC10	chr21	+	44063537	44063785	44059102	44059214	44074323	44074470	1	0	-0.003
949	ENSG00000160218	TRAPPC10	chr21	+	44063537	44063785	44059102	44059214	44075038	44075153	1	0	-0.026
951	ENSG00000160218	TRAPPC10	chr21	+	44074323	44074470	44063537	44063785	44075038	44075153	1	0	-0.015
952	ENSG00000160218	TRAPPC10	chr21	+	44079563	44079704	44077692	44077784	44080014	44080127	1	0	0.01
953	ENSG00000160218	TRAPPC10	chr21	+	44084121	44084263	44082787	44083302	44086801	44086960	1	0	0.021
954	ENSG00000160218	TRAPPC10	chr21	+	44091922	44092049	44088038	44089933	44094062	44094233	1	0	0.044
956	ENSG00000160218	TRAPPC10	chr21	+	44098356	44098534	44094062	44094233	44102777	44102972	1	0	0.028
958	ENSG00000160216	AGPAT3	chr21	+	43903956	43904019	43865185	43865345	43959633	43959859	1	0	-0.013
961	ENSG00000160216	AGPAT3	chr21	+	43960631	43960779	43959782	43959859	43967945	43968115	1	0	-0.001
962	ENSG00000160216	AGPAT3	chr21	+	43978045	43978121	43971387	43971490	43980988	43981187	1	0	0.017
965	ENSG00000160214	RRP1	chr21	+	43795188	43795250	43792930	43793404	43797421	43797537	1	0	-0.011
966	ENSG00000160214	RRP1	chr21	+	43797906	43798100	43797630	43797695	43799569	43799649	1	0	-0.004
967	ENSG00000160214	RRP1	chr21	+	43800516	43800614	43799569	43799649	43802273	43802387	1	0	0.008
968	ENSG00000160214	RRP1	chr21	+	43800861	43800881	43800516	43800614	43802273	43802387	1	0	-0.006
969	ENSG00000160213	CSTB	chr21	-	43774657	43774759	43772511	43774330	43776203	43776445	1	0	0.004
971	ENSG00000160209	PDXK	chr21	+	43732138	43732647	43719222	43719381	43734068	43734123	1	0	-0.002
973	ENSG00000160209	PDXK	chr21	+	43734068	43734123	43719093	43719381	43741666	43741771	1	0	-0.011
974	ENSG00000160209	PDXK	chr21	+	43743668	43743807	43741666	43741771	43746078	43746125	1	0	0.005
975	ENSG00000160209	PDXK	chr21	+	43743723	43743807	43741475	43741771	43746078	43746125	1	0	0.002
976	ENSG00000160209	PDXK	chr21	+	43746078	43746125	43743668	43743807	43748994	43749080	1	0	0.004
977	ENSG00000160209	PDXK	chr21	+	43748994	43749080	43745702	43746125	43750499	43750545	1	0	0.005
978	ENSG00000160209	PDXK	chr21	+	43752517	43752629	43750499	43750545	43753582	43753594	1	0	-0.006
979	ENSG00000160208	RRP1B	chr21	+	43669883	43669966	43659547	43659794	43672307	43672365	1	0	-0.005
980	ENSG00000160208	RRP1B	chr21	+	43672307	43672365	43669883	43669966	43673869	43673955	1	0	-0.004
981	ENSG00000160208	RRP1B	chr21	+	43673869	43673955	43672307	43672365	43674635	43674697	1	0	0.006
992	ENSG00000160199	PKNOX1	chr21	+	43018132	43018230	43016907	43017007	43021302	43021431	1	0	-0.017
995	ENSG00000160194	NDUFV3	chr21	+	42896926	42897047	42893264	42893381	42908863	42913304	1	0	-0.015
996	ENSG00000160194	NDUFV3	chr21	+	42903181	42904276	42896926	42897047	42908863	42909105	1	0	0.009
1002	ENSG00000160191	PDE9A	chr21	+	42687916	42687994	42686191	42686262	42698967	42699011	1	0	0.009
1003	ENSG00000160191	PDE9A	chr21	+	42697414	42697490	42687916	42687994	42698967	42699011	1	0	0.004
1008	ENSG00000160191	PDE9A	chr21	+	42698967	42699011	42687916	42687994	42731769	42731949	1	0	0.002
1014	ENSG00000160191	PDE9A	chr21	+	42731769	42731949	42698967	42699011	42732069	42732124	1	0	-0.045
1015	ENSG00000160191	PDE9A	chr21	+	42731769	42731949	42698967	42699011	42733355	42733426	1	0	0.073
1019	ENSG00000160191	PDE9A	chr21	+	42743775	42743860	42733355	42733426	42751115	42751197	1	0	-0.017
1047	ENSG00000183527	PSMG1	chr21	-	39177434	39177571	39174768	39175664	39178448	39178647	1	0	-0.007
1050	ENSG00000183527	PSMG1	chr21	-	39181771	39181878	39180284	39180436	39183251	39183488	1	0	-0.005
1054	ENSG00000182670	TTC3	chr21	+	37090232	37090286	37088798	37088886	37091292	37091413	1	0	0.02
1056	ENSG00000182670	TTC3	chr21	+	37121236	37121342	37108391	37108446	37121816	37121979	1	0	0.006
1058	ENSG00000182670	TTC3	chr21	+	37129002	37129063	37126079	37126143	37132681	37132766	1	0	-0.024
1059	ENSG00000182670	TTC3	chr21	+	37148545	37148647	37147480	37147603	37150077	37150170	1	0	-0.007
1060	ENSG00000182670	TTC3	chr21	+	37150819	37150884	37150077	37150170	37151892	37151958	1	0	0.016
1063	ENSG00000182670	TTC3	chr21	+	37158130	37158203	37156654	37156906	37159698	37159745	1	0	0.001
1065	ENSG00000182670	TTC3	chr21	+	37165549	37166615	37164050	37164215	37167554	37167620	1	0	0.005
1066	ENSG00000182670	TTC3	chr21	+	37182773	37182913	37172594	37172744	37185705	37185774	1	0	0.005
1067	ENSG00000182670	TTC3	chr21	+	37192111	37192213	37191333	37191424	37195674	37196036	1	0	-0.022
1068	ENSG00000182670	TTC3	chr21	+	37194965	37195017	37192111	37192213	37195674	37196036	1	0	0.012
1069	ENSG00000159267	HLCS	chr21	-	36756541	36756755	36750887	36754417	36759726	36759841	1	0	0.014
1070	ENSG00000159267	HLCS	chr21	-	36765011	36765172	36759726	36759841	36767217	36767285	1	0	0.006
1072	ENSG00000159267	HLCS	chr21	-	36930250	36930433	36896859	36897131	36936448	36937392	1	0	0.019
1073	ENSG00000159267	HLCS	chr21	-	36938831	36938994	36936448	36937392	36962035	36962170	1	0	-0.062
1078	ENSG00000185917	SETD4	chr21	-	36045581	36046011	36043685	36043956	36048307	36048396	1	0	0.026
1079	ENSG00000185917	SETD4	chr21	-	36048307	36048396	36045581	36046011	36053582	36053620	1	0	-0.001
1086	ENSG00000243927	MRPS6	chr21	+	34125340	34125480	34103496	34103519	34142407	34143034	1	0	0.005
1088	ENSG00000241837	ATP5O	chr21	-	33906448	33906500	33903934	33904021	33907340	33907412	1	0	0.001
1091	ENSG00000241837	ATP5O	chr21	-	33907340	33907453	33903934	33904021	33912288	33912399	1	0	-0.006
1092	ENSG00000241837	ATP5O	chr21	-	33909081	33909211	33906448	33907453	33912288	33912399	1	0	0.003
1093	ENSG00000159131	GART	chr21	-	33505560	33505702	33504411	33504527	33509782	33509920	1	0	0.005
1094	ENSG00000159131	GART	chr21	-	33505973	33506104	33505560	33505702	33509782	33509920	1	0	-0.002
1095	ENSG00000159131	GART	chr21	-	33509782	33509920	33505973	33506104	33511251	33511458	1	0	0.014
1096	ENSG00000159131	GART	chr21	-	33511251	33511458	33505973	33506104	33516988	33517141	1	0	-0.006
1097	ENSG00000159131	GART	chr21	-	33516988	33517141	33511251	33511458	33517356	33517608	1	0	-0.002
1098	ENSG00000159131	GART	chr21	-	33520363	33520562	33517356	33517608	33520905	33521015	1	0	-0.005
1099	ENSG00000159131	GART	chr21	-	33528166	33528335	33524008	33525000	33528514	33528604	1	0	0.003
1100	ENSG00000159131	GART	chr21	-	33528166	33528335	33524008	33525000	33528518	33528604	1	0	0.001
1103	ENSG00000159131	GART	chr21	-	33530758	33530884	33528849	33528937	33532344	33532456	1	0	0.002
1105	ENSG00000159131	GART	chr21	-	33539170	33539323	33535224	33535320	33542064	33542363	1	0	-0.007
1106	ENSG00000159131	GART	chr21	-	33539170	33539323	33535224	33535320	33542547	33542820	1	0	0.002
1107	ENSG00000159131	GART	chr21	-	33539170	33539356	33535224	33535320	33542064	33542079	1	0	-0.005
1108	ENSG00000159131	GART	chr21	-	33539170	33539356	33535224	33535320	33542547	33542820	1	0	0.002
1109	ENSG00000243646	IL10RB	chr21	+	33276595	33276753	33267927	33268517	33279751	33279918	1	0	-0.046
1110	ENSG00000243646	IL10RB	chr21	+	33288103	33288261	33283093	33283241	33296183	33296239	1	0	-0.035
1118	ENSG00000159086	PAXBP1	chr21	-	32743247	32743314	32738172	32738319	32743677	32743754	1	0	0.014
1120	ENSG00000159086	PAXBP1	chr21	-	32769813	32769942	32764347	32764524	32771325	32771668	1	0	0.008
1122	ENSG00000265590	AP000275.65	chr21	-	32602271	32602367	32582199	32582415	32603160	32603292	1	0	0.008
1123	ENSG00000265590	AP000275.65	chr21	-	32603160	32603292	32578821	32578831	32604124	32604283	1	0	0.004
1124	ENSG00000265590	AP000275.65	chr21	-	32603160	32603292	32602271	32602367	32604124	32604283	1	0	0.002
1125	ENSG00000159079	C21orf59	chr21	-	32607648	32607716	32604124	32604283	32609837	32609954	1	0	0.003
1137	ENSG00000142207	URB1	chr21	-	32345373	32345575	32344569	32344756	32346955	32347811	1	0	-0.011
1138	ENSG00000142207	URB1	chr21	-	32352709	32352906	32350703	32350922	32353932	32354103	1	0	-0.002
1139	ENSG00000142207	URB1	chr21	-	32353932	32354103	32352709	32352906	32354858	32354997	1	0	-0.001
1140	ENSG00000142207	URB1	chr21	-	32363155	32363329	32361891	32362021	32366617	32366755	1	0	-0.009
1141	ENSG00000142207	URB1	chr21	-	32366617	32366755	32363155	32363329	32368402	32368598	1	0	0.03
1144	ENSG00000156304	SCAF4	chr21	-	31690796	31690953	31688306	31688464	31691816	31691930	1	0	-0.012
1145	ENSG00000156304	SCAF4	chr21	-	31700994	31701171	31696568	31696750	31701775	31701823	1	0	-0.003
1146	ENSG00000156304	SCAF4	chr21	-	31705422	31705467	31703764	31703926	31706273	31706357	1	0	0.014
1147	ENSG00000142168	SOD1	chr21	+	31661548	31661734	31659692	31659841	31663789	31663886	1	0	0
1148	ENSG00000142168	SOD1	chr21	+	31663789	31663886	31659621	31659841	31666448	31666518	1	0	-0.004
1149	ENSG00000142168	SOD1	chr21	+	31663789	31663886	31659708	31660708	31666448	31666518	1	0	0.001
1150	ENSG00000142168	SOD1	chr21	+	31666448	31666518	31659621	31659841	31667257	31667341	1	0	0.004
1151	ENSG00000142168	SOD1	chr21	+	31666448	31666518	31659708	31660708	31667257	31667341	1	0	-0.003
1155	ENSG00000156299	TIAM1	chr21	-	31276731	31276908	31266009	31266983	31339242	31339422	1	0	0.052
1162	ENSG00000156261	CCT8	chr21	-	29060540	29060660	29056321	29056552	29061252	29061376	1	0	0
1163	ENSG00000156261	CCT8	chr21	-	29064967	29065105	29063351	29063530	29066715	29066777	1	0	-0.002
1164	ENSG00000156261	CCT8	chr21	-	29069422	29069502	29067555	29067705	29070246	29070337	1	0	-0.001
1165	ENSG00000156261	CCT8	chr21	-	29070246	29070337	29067555	29067705	29073530	29073565	1	0	0.001
1169	ENSG00000154734	ADAMTS1	chr21	-	26838438	26838614	26835746	26838278	26839586	26839762	1	0	0
1170	ENSG00000154734	ADAMTS1	chr21	-	26840997	26841165	26840275	26840562	26841857	26841990	1	0	-0.002
1174	ENSG00000154727	GABPA	chr21	+	25741572	25741675	25734569	25735070	25745209	25745354	1	0	-0.025
1176	ENSG00000154727	GABPA	chr21	+	25741572	25741675	25735383	25735578	25745209	25745354	1	0	-0.022
1177	ENSG00000154727	GABPA	chr21	+	25741572	25741675	25735383	25735578	25751988	25752234	1	0	-0.011
1180	ENSG00000154727	GABPA	chr21	+	25745209	25745354	25741572	25741675	25749035	25749120	1	0	-0.008
1181	ENSG00000154727	GABPA	chr21	+	25745209	25745354	25741572	25741675	25751988	25752234	1	0	-0.016
1182	ENSG00000154727	GABPA	chr21	+	25749035	25749120	25741572	25741675	25751988	25752234	1	0	-0.025
1183	ENSG00000154727	GABPA	chr21	+	25749035	25749120	25745209	25745354	25751988	25752234	1	0	0.009
1184	ENSG00000154727	GABPA	chr21	+	25751988	25752234	25735383	25735578	25758009	25758204	1	0	0.02
1189	ENSG00000154642	C21orf91	chr21	-	17795207	17795270	17788966	17793581	17796581	17797118	1	0	0.042
1192	ENSG00000154640	BTG3	chr21	-	17604859	17604997	17598616	17598824	17608971	17609152	1	0	-0.017
1193	ENSG00000154640	BTG3	chr21	-	17611656	17611774	17609006	17609152	17612698	17612945	1	0	-0.006
1198	ENSG00000155313	USP25	chr21	+	15777903	15778027	15765996	15766141	15791501	15791664	1	0	0.016
1199	ENSG00000155313	USP25	chr21	+	15824038	15824166	15818697	15818846	15824965	15825061	1	0	0.043
1201	ENSG00000155313	USP25	chr21	+	15833347	15833548	15831400	15831629	15842397	15842540	1	0	-0.006
1202	ENSG00000155313	USP25	chr21	+	15842397	15842540	15833347	15833548	15864267	15864446	1	0	0
1204	ENSG00000155313	USP25	chr21	+	15849776	15849872	15842397	15842540	15864267	15864446	1	0	0.037
1205	ENSG00000155313	USP25	chr21	+	15864267	15864446	15842397	15842540	15866265	15866344	1	0	0.015
1207	ENSG00000155304	HSPA13	chr21	-	14375651	14375819	14371114	14374284	14378198	14378412	1	0	0.012
1208	ENSG00000155304	HSPA13	chr21	-	14375651	14375819	14371114	14374284	14381202	14381543	1	0	-0.01
1209	ENSG00000155304	HSPA13	chr21	-	14378198	14378412	14371114	14374284	14381202	14381543	1	0	-0.012
1210	ENSG00000155304	HSPA13	chr21	-	14378198	14378412	14375651	14375819	14381202	14381543	1	0	0
1213	ENSG00000185272	RBM11	chr21	+	14219552	14219725	14216129	14216282	14221096	14221169	1	0	-0.103
1214	ENSG00000185272	RBM11	chr21	+	14219562	14219725	14216153	14216282	14221096	14221169	1	0	-0.089
1223	ENSG00000160284	SPATC1L	chr21	-	46182623	46183774	46168307	46168658	46184355	46184459	1	0	0
1243	ENSG00000280071	CH507-9B2.3	chr21	-	5127897	5127950	5125878	5125992	5128213	5128273	1	0	0.001
1245	ENSG00000184319	RPL23AP82	chr22	+	50785172	50785293	50756947	50757326	50798654	50799305	1	0	-0.03
1246	ENSG00000184319	RPL23AP82	chr22	+	50785172	50785293	50783796	50784021	50798654	50799305	1	0	0.014
1249	ENSG00000251322	SHANK3	chr22	+	50720183	50722437	50715668	50715753	50730720	50731312	1	0	-0.021
1251	ENSG00000100299	ARSA	chr22	-	50626833	50627052	50626590	50626760	50627165	50627406	1	0	0.031
1252	ENSG00000100299	ARSA	chr22	-	50627555	50627792	50627165	50627406	50627945	50628170	1	0	0.068
1253	ENSG00000100299	ARSA	chr22	-	50627555	50627792	50627165	50627406	50627990	50628159	1	0	-0.062
1254	ENSG00000254413	CHKB-CPT1B	chr22	-	50578548	50578659	50577774	50577934	50579035	50579255	1	0	-0.034
1255	ENSG00000254413	CHKB-CPT1B	chr22	-	50579973	50580082	50579726	50579830	50580189	50580416	1	0	-0.011
1256	ENSG00000254413	CHKB-CPT1B	chr22	-	50581419	50581553	50580564	50580660	50581748	50582965	1	0	0.029
1257	ENSG00000025770	NCAPH2	chr22	+	50515719	50515774	50508258	50508445	50516446	50516548	1	0	0.008
1258	ENSG00000025770	NCAPH2	chr22	+	50516446	50516548	50508215	50508445	50517426	50517482	1	0	0.008
1259	ENSG00000025770	NCAPH2	chr22	+	50518648	50518732	50518132	50518278	50519189	50519320	1	0	0.016
1260	ENSG00000025770	NCAPH2	chr22	+	50521542	50521609	50520409	50521036	50521740	50521848	1	0	-0.008
1261	ENSG00000025770	NCAPH2	chr22	+	50522670	50522720	50522497	50522569	50522820	50522922	1	0	-0.009
1265	ENSG00000100239	PPP6R2	chr22	+	50406688	50406875	50393892	50394135	50414551	50414689	1	0	-0.013
1266	ENSG00000100239	PPP6R2	chr22	+	50414551	50414689	50406688	50406875	50416091	50416157	1	0	0.028
1267	ENSG00000100239	PPP6R2	chr22	+	50434965	50435081	50432264	50432329	50436366	50436452	1	0	-0.016
1268	ENSG00000100239	PPP6R2	chr22	+	50436987	50437068	50436366	50436452	50437505	50437603	1	0	-0.013
1280	ENSG00000196576	PLXNB2	chr22	-	50283049	50283186	50282710	50282881	50283336	50283445	1	0	0.008
1281	ENSG00000196576	PLXNB2	chr22	-	50284572	50284665	50284131	50284213	50285799	50285901	1	0	0.015
1282	ENSG00000196576	PLXNB2	chr22	-	50284844	50284913	50284572	50284665	50285799	50285843	1	0	0.007
1283	ENSG00000196576	PLXNB2	chr22	-	50287110	50287264	50286172	50286287	50287666	50287793	1	0	-0.022
1290	ENSG00000188130	MAPK12	chr22	-	50255809	50255881	50255614	50255694	50256084	50256199	1	0	0.009
1293	ENSG00000188130	MAPK12	chr22	-	50256934	50256964	50256598	50256646	50257081	50257193	1	0	0.007
1294	ENSG00000188130	MAPK12	chr22	-	50257081	50257193	50256598	50256646	50258242	50258301	1	0	-0.02
1295	ENSG00000128159	TUBGCP6	chr22	-	50220191	50221874	50219956	50220015	50222027	50222102	1	0	0.017
1296	ENSG00000128159	TUBGCP6	chr22	-	50220250	50221874	50219956	50220015	50222027	50222102	1	0	0.016
1297	ENSG00000128159	TUBGCP6	chr22	-	50221274	50221874	50219956	50220015	50222027	50222102	1	0	0.02
1298	ENSG00000073169	SELO	chr22	+	50206316	50206520	50200978	50201590	50208535	50208716	1	0	0.015
1301	ENSG00000073169	SELO	chr22	+	50210180	50210311	50208487	50208716	50210630	50210911	1	0	-0.011
1302	ENSG00000170638	TRABD	chr22	+	50197240	50197351	50194899	50195040	50197448	50197588	1	0	-0.009
1303	ENSG00000170638	TRABD	chr22	+	50197448	50197588	50197240	50197351	50197822	50197995	1	0	-0.011
1304	ENSG00000170638	TRABD	chr22	+	50197822	50197995	50197448	50197588	50198074	50198186	1	0	0.003
1311	ENSG00000184164	CRELD2	chr22	+	49924359	49924455	49922611	49922707	49925416	49925557	1	0	0.007
1321	ENSG00000054611	TBC1D22A	chr22	+	46792519	46792576	46762616	46762848	46793500	46793675	1	0	0.018
1325	ENSG00000054611	TBC1D22A	chr22	+	46797443	46797620	46793500	46793841	46878652	46878723	1	0	-0.047
1328	ENSG00000054611	TBC1D22A	chr22	+	46974289	46974399	46912073	46912188	46997633	46997709	1	0	-0.023
1333	ENSG00000075234	TTC38	chr22	+	46269141	46269289	46268513	46268591	46272334	46272416	1	0	-0.047
1334	ENSG00000075234	TTC38	chr22	+	46275247	46275421	46273897	46274069	46278585	46278661	1	0	0.044
1336	ENSG00000075234	TTC38	chr22	+	46292202	46292328	46289825	46289899	46292790	46292933	1	0	0.091
1345	ENSG00000186951	PPARA	chr22	+	46231791	46232239	46218262	46218401	46235132	46235403	1	0	-0.005
1352	ENSG00000100364	KIAA0930	chr22	-	45207572	45207772	45205792	45205912	45211955	45212081	1	0	-0.006
1355	ENSG00000093000	NUP50	chr22	+	45166308	45166430	45163986	45164296	45168167	45168246	1	0	0.02
1356	ENSG00000093000	NUP50	chr22	+	45170987	45171143	45168167	45168246	45171599	45171683	1	0	-0.009
1357	ENSG00000093000	NUP50	chr22	+	45170987	45171152	45168167	45168246	45171599	45171639	1	0	-0.061
1358	ENSG00000093000	NUP50	chr22	+	45170987	45171177	45168165	45168246	45171599	45171683	1	0	0.011
1359	ENSG00000093000	NUP50	chr22	+	45171808	45172037	45171599	45171683	45175893	45176080	1	0	0.008
1360	ENSG00000093000	NUP50	chr22	+	45175893	45176080	45171599	45171683	45178237	45178430	1	0	-0.012
1361	ENSG00000093000	NUP50	chr22	+	45175893	45176080	45171599	45171683	45181285	45181367	1	0	0.024
1362	ENSG00000093000	NUP50	chr22	+	45178237	45178900	45171599	45171683	45181285	45181367	1	0	0.013
1363	ENSG00000093000	NUP50	chr22	+	45178237	45178900	45175893	45176080	45181285	45181367	1	0	-0.013
1365	ENSG00000248405	PRR5-ARHGAP8	chr22	+	44714590	44714671	44702232	44702608	44725243	44725292	1	0	0.006
1366	ENSG00000186654	PRR5	chr22	+	44725243	44725292	44714590	44714671	44726576	44726634	1	0	-0.033
1368	ENSG00000241484	ARHGAP8	chr22	+	44802076	44802164	44786456	44786606	44808306	44808438	1	0	0.04
1370	ENSG00000248405	PRR5-ARHGAP8	chr22	+	44808306	44808438	44786456	44786606	44814671	44814758	1	0	-0.001
1371	ENSG00000248405	PRR5-ARHGAP8	chr22	+	44808306	44808438	44802076	44802164	44814671	44814758	1	0	-0.008
1372	ENSG00000248405	PRR5-ARHGAP8	chr22	+	44809005	44809098	44808306	44808438	44814671	44814758	1	0	-0.023
1374	ENSG00000248405	PRR5-ARHGAP8	chr22	+	44859730	44859834	44848931	44849060	44862274	44862671	1	0	0.014
1378	ENSG00000188677	PARVB	chr22	+	44039835	44039957	44024301	44024451	44093927	44094017	1	0	-0.004
1379	ENSG00000188677	PARVB	chr22	+	44119037	44119140	44100052	44100123	44131486	44131627	1	0	0.009
1382	ENSG00000188677	PARVB	chr22	+	44151482	44151551	44140123	44140143	44157981	44158083	1	0	0.026
1383	ENSG00000188677	PARVB	chr22	+	44151482	44151551	44147860	44147922	44157981	44158083	1	0	-0.031
1384	ENSG00000188677	PARVB	chr22	+	44157981	44158083	44147860	44147922	44163857	44163930	1	0	0.014
1385	ENSG00000100347	SAMM50	chr22	+	43968730	43968818	43964451	43964553	43972235	43972342	1	0	0.013
1388	ENSG00000100294	MCAT	chr22	-	43137080	43137298	43132205	43133486	43141161	43141249	1	0	-0.021
1389	ENSG00000100227	POLDIP3	chr22	-	42587505	42587572	42583720	42585968	42591954	42592084	1	0	0.01
1390	ENSG00000100227	POLDIP3	chr22	-	42591954	42592084	42583720	42585968	42595536	42595603	1	0	-0.002
1391	ENSG00000100227	POLDIP3	chr22	-	42595536	42595603	42591954	42592084	42596185	42596365	1	0	0.01
1392	ENSG00000100227	POLDIP3	chr22	-	42595536	42595614	42591954	42592084	42596185	42596365	1	0	0.003
1393	ENSG00000100227	POLDIP3	chr22	-	42597672	42597737	42596185	42596365	42599697	42599793	1	0	-0.001
1394	ENSG00000100227	POLDIP3	chr22	-	42599697	42599793	42596185	42596365	42601969	42602056	1	0	0.003
1395	ENSG00000100227	POLDIP3	chr22	-	42599697	42599793	42596185	42596365	42602769	42603160	1	0	-0.005
1396	ENSG00000100227	POLDIP3	chr22	-	42601969	42602056	42596185	42596365	42602769	42603012	1	0	-0.009
1397	ENSG00000100227	POLDIP3	chr22	-	42601969	42602056	42599697	42599793	42602769	42603012	1	0	-0.044
1399	ENSG00000100227	POLDIP3	chr22	-	42601969	42602107	42599697	42599793	42602769	42603160	1	0	-0.056
1400	ENSG00000100227	POLDIP3	chr22	-	42603595	42603686	42602767	42603160	42614798	42614877	1	0	0.002
1401	ENSG00000189306	RRP7A	chr22	-	42514105	42514304	42509967	42512995	42514681	42514779	1	0	0.003
1402	ENSG00000189306	RRP7A	chr22	-	42515150	42515268	42514676	42514779	42516010	42516136	1	0	-0.004
1403	ENSG00000189306	RRP7A	chr22	-	42518004	42518147	42516010	42516136	42519713	42519796	1	0	0.01
1404	ENSG00000189306	RRP7A	chr22	-	42518612	42518728	42518004	42518147	42519713	42519794	1	0	0.01
1406	ENSG00000100207	TCF20	chr22	-	42168608	42168736	42160012	42161358	42169846	42169896	1	0	-0.043
1407	ENSG00000184983	NDUFA6	chr22	-	42087059	42087175	42085524	42086314	42090605	42090779	1	0	0.002
1408	ENSG00000183172	SMDT1	chr22	+	42081924	42082065	42079694	42079954	42083118	42083353	1	0	0.024
1409	ENSG00000198951	NAGA	chr22	-	42065737	42065899	42062826	42063024	42066709	42066804	1	0	0.01
1410	ENSG00000198951	NAGA	chr22	-	42067764	42067936	42067112	42067290	42068438	42068574	1	0	0.008
1413	ENSG00000100162	CENPM	chr22	-	41943609	41943701	41938720	41939196	41945224	41945304	1	0	-0.011
1414	ENSG00000100162	CENPM	chr22	-	41945912	41946005	41944920	41945304	41946416	41946496	1	0	0.01
1415	ENSG00000198911	SREBF2	chr22	+	41873797	41874019	41870888	41871035	41875336	41875451	1	0	-0.008
1416	ENSG00000198911	SREBF2	chr22	+	41877228	41877421	41875542	41875724	41880715	41880992	1	0	0.027
1417	ENSG00000198911	SREBF2	chr22	+	41877941	41878123	41877228	41877421	41880715	41880992	1	0	-0.003
1418	ENSG00000198911	SREBF2	chr22	+	41878658	41878758	41877941	41878123	41880715	41880992	1	0	-0.006
1419	ENSG00000198911	SREBF2	chr22	+	41884841	41885011	41880715	41880992	41893116	41893285	1	0	-0.005
1420	ENSG00000198911	SREBF2	chr22	+	41891249	41891399	41884841	41885011	41893116	41893285	1	0	0.004
1421	ENSG00000198911	SREBF2	chr22	+	41893116	41893285	41884841	41885011	41894819	41894937	1	0	0.004
1422	ENSG00000198911	SREBF2	chr22	+	41897051	41897161	41894819	41894937	41898648	41898781	1	0	0.008
1424	ENSG00000198911	SREBF2	chr22	+	41899236	41899553	41898648	41898781	41900329	41900498	1	0	0.009
1425	ENSG00000198911	SREBF2	chr22	+	41900019	41900122	41898648	41898781	41900329	41900498	1	0	0.011
1427	ENSG00000198911	SREBF2	chr22	+	41904534	41904732	41902969	41903155	41904862	41904973	1	0	0.01
1429	ENSG00000100138	NHP2L1	chr22	-	41680243	41680364	41673929	41675195	41688793	41688909	1	0	-0.003
1431	ENSG00000100138	NHP2L1	chr22	-	41682355	41682587	41680243	41680364	41688793	41688881	1	0	-0.009
1432	ENSG00000100138	NHP2L1	chr22	-	41687721	41688327	41680245	41680364	41688793	41688804	1	0	0
1433	ENSG00000100138	NHP2L1	chr22	-	41688078	41688327	41680243	41680364	41688793	41688804	1	0	0.001
1434	ENSG00000100418	DESI1	chr22	-	41603258	41603381	41598027	41601190	41607261	41607331	1	0	-0.006
1435	ENSG00000100418	DESI1	chr22	-	41604043	41604153	41603258	41603381	41607261	41607331	1	0	-0.005
1436	ENSG00000100418	DESI1	chr22	-	41607261	41607331	41604043	41604153	41620751	41621096	1	0	-0.018
1438	ENSG00000100417	PMM1	chr22	-	41578805	41578881	41577807	41577923	41583958	41584058	1	0	-0.012
1439	ENSG00000100417	PMM1	chr22	-	41584280	41584372	41583958	41584058	41584526	41584603	1	0	0.012
1441	ENSG00000100417	PMM1	chr22	-	41589051	41589163	41586075	41586193	41589718	41589847	1	0	-0.038
1442	ENSG00000100413	POLR3H	chr22	-	41532093	41532157	41530686	41530888	41532658	41532745	1	0	0.009
1444	ENSG00000100413	POLR3H	chr22	-	41532658	41532745	41532093	41532157	41540698	41540795	1	0	0.035
1445	ENSG00000100413	POLR3H	chr22	-	41533521	41533687	41532658	41532745	41540698	41540795	1	0	-0.014
1447	ENSG00000100401	RANGAP1	chr22	-	41261445	41261580	41257947	41258106	41264663	41264843	1	0	-0.006
1448	ENSG00000100401	RANGAP1	chr22	-	41264663	41264843	41261445	41261580	41268096	41268156	1	0	0.007
1449	ENSG00000100401	RANGAP1	chr22	-	41274599	41274727	41268096	41268156	41280932	41281082	1	0	-0.006
1460	ENSG00000100395	L3MBTL2	chr22	+	41213892	41214026	41209695	41209933	41216138	41216262	1	0	-0.042
1463	ENSG00000100393	EP300	chr22	+	41117186	41117821	41091785	41093098	41125863	41126040	1	0	0.01
1464	ENSG00000100393	EP300	chr22	+	41137652	41137790	41135812	41135906	41140139	41140257	1	0	-0.016
1465	ENSG00000100393	EP300	chr22	+	41141047	41141222	41140139	41140257	41146738	41146816	1	0	-0.02
1466	ENSG00000100393	EP300	chr22	+	41146738	41146816	41141047	41141222	41147836	41147946	1	0	-0.009
1467	ENSG00000100387	RBX1	chr22	+	40953554	40953633	40951346	40951476	40964046	40964117	1	0	-0.013
1468	ENSG00000100387	RBX1	chr22	+	40953554	40953633	40951346	40951476	40967798	40967884	1	0	0.03
1469	ENSG00000100387	RBX1	chr22	+	40964046	40964117	40951358	40951476	40967798	40967884	1	0	0.017
1470	ENSG00000100387	RBX1	chr22	+	40964046	40964117	40953554	40953633	40967798	40967884	1	0	-0.001
1471	ENSG00000100387	RBX1	chr22	+	40964046	40964117	40953554	40953633	40972475	40973309	1	0	0.005
1472	ENSG00000100387	RBX1	chr22	+	40967798	40967884	40953554	40953633	40972475	40973309	1	0	0.007
1473	ENSG00000100387	RBX1	chr22	+	40967798	40967884	40964046	40964117	40972475	40973309	1	0	-0.004
1475	ENSG00000196236	XPNPEP3	chr22	+	40868998	40869115	40857076	40857245	40881769	40881924	1	0	-0.019
1477	ENSG00000196236	XPNPEP3	chr22	+	40881769	40882177	40868998	40869115	40886312	40886515	1	0	-0.026
1479	ENSG00000196236	XPNPEP3	chr22	+	40922332	40922513	40914238	40914324	40924361	40924482	1	0	-0.023
1483	ENSG00000279624	RP5-1042K10.14	chr22	+	40366435	40366498	40364957	40365056	40400695	40400813	1	0	-0.01
1484	ENSG00000100359	SGSM3	chr22	+	40401592	40401675	40400695	40400813	40402138	40402205	1	0	-0.048
1485	ENSG00000279624	RP5-1042K10.14	chr22	+	40402138	40402205	40400695	40400813	40404246	40404362	1	0	-0.013
1488	ENSG00000187051	RPS19BP1	chr22	-	39530463	39530554	39529819	39529917	39532394	39532523	1	0	0.005
1490	ENSG00000100335	MIEF1	chr22	+	39503695	39503877	39502251	39502437	39504202	39504302	1	0	-0.013
1491	ENSG00000100335	MIEF1	chr22	+	39509337	39509571	39504202	39504534	39511287	39511422	1	0	-0.003
1493	ENSG00000100335	MIEF1	chr22	+	39511287	39511438	39504202	39504534	39511848	39512026	1	0	0.01
1496	ENSG00000244509	APOBEC3C	chr22	+	39015594	39015751	39014082	39014379	39017765	39018045	1	0	0.009
[truncated: 20,080 more rows]
