# Supplementary material for: Age-dependent regulation of ELP1 exon 20 splicing in Familial Dysautonomia by RNA Polymerase II kinetics and chromatin structure
Source: PLoS One. 2024 Jun 3;19(6):e0298965. doi: 10.1371/journal.pone.0298965 (PMC11146744; doi:10.1371/journal.pone.0298965)
Supplement: S5 Table — (XLS) [file pone.0298965.s009.xls]

## Sheet: S5 Table - MXE
S5 Table
Mutually exclusive exons (MXE) in HEK 293T cells treated with EED226 100 uM (Td) vs control cells (Cd).
Events in the table below are filtered for FDR and inclusion level difference values.
See Material and methods for details.
ID	GeneID	geneSymbol	chr	strand	1stExonStart_0base	1stExonEnd	2ndExonStart_0base	2ndExonEnd	upstreamES	upstreamEE	downstreamES	downstreamEE	FDR	-log10(FDR)	Inc Level Diff
34	ENSG00000160305	DIP2A	chr21	+	46498581	46498833	46504360	46504489	46496987	46497107	46509256	46509376	1	0	0.036
35	ENSG00000160218	TRAPPC10	chr21	+	44032090	44032172	44052279	44052476	44012318	44012560	44055697	44055893	1	0	0.034
36	ENSG00000160218	TRAPPC10	chr21	+	44037791	44037927	44055697	44055893	44032090	44032172	44059102	44059214	1	0	0.055
37	ENSG00000160218	TRAPPC10	chr21	+	44052279	44052476	44055697	44055893	44037791	44037927	44059102	44059214	1	0	0.028
38	ENSG00000160218	TRAPPC10	chr21	+	44063537	44063785	44074323	44074470	44059102	44059214	44075038	44075153	1	0	0.009
39	ENSG00000160209	PDXK	chr21	+	43743668	43743807	43746078	43746125	43741666	43741771	43748994	43749080	1	0	-0.012
40	ENSG00000160209	PDXK	chr21	+	43743723	43743807	43746078	43746125	43741666	43741771	43748994	43749080	0.811274	0.0908324	-0.066
41	ENSG00000160209	PDXK	chr21	+	43746078	43746125	43748994	43749080	43743668	43743807	43750499	43750545	0.964442	0.0157239	-0.051
42	ENSG00000160208	RRP1B	chr21	+	43669883	43669966	43672307	43672365	43659547	43659794	43673869	43673955	1	0	-0.022
43	ENSG00000160208	RRP1B	chr21	+	43672307	43672365	43673869	43673955	43669883	43669966	43674635	43674697	1	0	-0.043
49	ENSG00000160191	PDE9A	chr21	+	42687916	42687994	42698967	42699011	42686191	42686262	42731769	42731949	1	0	0.034
51	ENSG00000160191	PDE9A	chr21	+	42698967	42699011	42731769	42731949	42687916	42687994	42732069	42732124	1	0	0.007
54	ENSG00000160191	PDE9A	chr21	+	42731769	42731949	42732069	42732124	42698967	42699011	42733355	42733426	0.89836	0.0465496	0.072
62	ENSG00000185917	SETD4	chr21	-	36045581	36046011	36048307	36048396	36043781	36043956	36053582	36053620	0.774056	0.111227	-0.163
2084	ENSG00000143363	PRUNE	chr1	+	151017811	151017904	151027232	151027327	151008481	151008671	151033805	151034113	0.112968	0.947046	0.304
66	ENSG00000142207	URB1	chr21	-	32352709	32352906	32353932	32354103	32350703	32350922	32354858	32354997	0.726279	0.138897	0.086
67	ENSG00000142207	URB1	chr21	-	32363155	32363329	32366617	32366755	32361891	32362021	32368402	32368598	1	0	-0.022
69	ENSG00000154727	GABPA	chr21	+	25741572	25741675	25745209	25745354	25734569	25735070	25749035	25749120	0.726279	0.138897	0.047
70	ENSG00000154727	GABPA	chr21	+	25745209	25745354	25749035	25749120	25741572	25741675	25751988	25752234	1	0	0.024
71	ENSG00000155313	USP25	chr21	+	15833347	15833548	15842397	15842540	15831400	15831629	15864267	15864446	0.78368	0.105861	0.088
72	ENSG00000155313	USP25	chr21	+	15842397	15842540	15864267	15864446	15833347	15833548	15866265	15866344	1	0	-0.001
73	ENSG00000155304	HSPA13	chr21	-	14375651	14375819	14378198	14378412	14371114	14374284	14381202	14381543	1	0	-0.019
75	ENSG00000100239	PPP6R2	chr22	+	50406688	50406875	50414551	50414689	50393892	50394135	50416091	50416157	1	0	-0.048
77	ENSG00000170638	TRABD	chr22	+	50197240	50197351	50197448	50197588	50194899	50195040	50197822	50197995	0.553166	0.257144	-0.078
78	ENSG00000170638	TRABD	chr22	+	50197448	50197588	50197822	50197995	50197240	50197351	50198074	50198186	1	0	-0.013
79	ENSG00000184164	CRELD2	chr22	+	49923233	49923317	49924359	49924455	49922611	49922707	49925416	49925557	0.995372	0.00201437	-0.057
80	ENSG00000054611	TBC1D22A	chr22	+	46797443	46797620	46878652	46878723	46793500	46793841	46891265	46891394	1	0	-0.059
83	ENSG00000248405	PRR5-ARHGAP8	chr22	+	44802076	44802164	44808306	44808438	44786456	44786606	44814671	44814758	0.726279	0.138897	0.116
84	ENSG00000188677	PARVB	chr22	+	44147860	44147922	44151482	44151551	44140123	44140143	44157981	44158083	0.834095	0.0787845	0.093
85	ENSG00000188677	PARVB	chr22	+	44147860	44147922	44157981	44158083	44140123	44140143	44163857	44163930	1	0	-0.01
86	ENSG00000100227	POLDIP3	chr22	-	42599697	42599793	42601969	42602056	42596185	42596365	42602769	42603160	1	0	-0.037
87	ENSG00000100227	POLDIP3	chr22	-	42599697	42599793	42601969	42602107	42596185	42596365	42602769	42603160	1	0	-0.009
88	ENSG00000198911	SREBF2	chr22	+	41884841	41885011	41893116	41893285	41880715	41880992	41894819	41894937	1	0	-0.033
90	ENSG00000100413	POLR3H	chr22	-	41532093	41532157	41532658	41532745	41530686	41530888	41540698	41540795	1	0	-0.023
91	ENSG00000100401	RANGAP1	chr22	-	41261445	41261580	41264663	41264843	41257947	41258106	41268096	41268156	0.973851	0.0115076	0.022
92	ENSG00000100393	EP300	chr22	+	41141047	41141222	41146738	41146816	41140139	41140257	41147836	41147946	1	0	0.001
93	ENSG00000100387	RBX1	chr22	+	40953554	40953633	40964046	40964117	40951358	40951476	40967798	40967884	1	0	-0.034
94	ENSG00000100387	RBX1	chr22	+	40953554	40953633	40967798	40967884	40951358	40951476	40972475	40973309	1	0	-0.038
95	ENSG00000100387	RBX1	chr22	+	40964046	40964117	40967798	40967884	40953554	40953633	40972475	40973309	1	0	0.001
96	ENSG00000196236	XPNPEP3	chr22	+	40868998	40869115	40881769	40882177	40857097	40857245	40886312	40886515	0.930931	0.0310825	0.073
101	ENSG00000100201	DDX17	chr22	-	38494885	38495046	38495795	38495937	38494629	38494802	38498084	38498150	1	0	0.003
102	ENSG00000100201	DDX17	chr22	-	38494885	38495046	38498439	38498573	38494629	38494802	38499399	38499499	1	0	0
103	ENSG00000100201	DDX17	chr22	-	38495795	38495937	38498084	38498150	38494885	38495046	38498439	38498573	1	0	-0.006
104	ENSG00000100129	EIF3L	chr22	+	37855564	37855644	37858678	37858740	37851279	37851490	37862968	37863038	0.767079	0.11516	0.043
105	ENSG00000100129	EIF3L	chr22	+	37877673	37878171	37886764	37886845	37875840	37876011	37888425	37888479	1	0	0.007
106	ENSG00000100124	ANKRD54	chr22	-	37832957	37833109	37833158	37833206	37832636	37832744	37833683	37833755	0.850063	0.0705486	0.099
108	ENSG00000100124	ANKRD54	chr22	-	37833683	37833755	37838499	37838598	37833158	37833206	37840186	37840234	1	0	-0.006
109	ENSG00000100101	RP1-37E16.12	chr22	+	37688311	37688360	37688849	37688992	37687909	37688015	37690696	37690794	1	0	0.032
110	ENSG00000133424	LARGE	chr22	-	33304228	33304507	33316084	33316248	33283201	33283348	33337645	33337801	1	0	-0.034
116	ENSG00000198089	SFI1	chr22	+	31550253	31550348	31561289	31561392	31546860	31546971	31573057	31573214	1	0	-0.028
118	ENSG00000198089	SFI1	chr22	+	31613141	31613216	31614788	31614860	31611765	31611840	31615047	31615279	0.854249	0.0684156	-0.093
119	ENSG00000198089	SFI1	chr22	+	31613353	31613530	31613601	31613855	31613141	31613216	31614788	31614860	0.835629	0.0779867	0.122
127	ENSG00000159873	CCDC117	chr22	+	28773724	28773778	28780947	28781172	28772673	28773034	28783507	28783645	0.592285	0.227469	0.06
130	ENSG00000183765	CHEK2	chr22	-	28719394	28719485	28725242	28725367	28711908	28712017	28734402	28734721	1	0	-0.019
131	ENSG00000183765	CHEK2	chr22	-	28724564	28724923	28724976	28725124	28719394	28719485	28725242	28725367	1	0	-0.001
136	ENSG00000100028	SNRPD3	chr22	+	24557656	24557800	24567983	24568176	24555502	24556071	24571915	24572772	1	0	0.001
1306	ENSG00000103540	CCP110	chr16	+	19541886	19542064	19542620	19542760	19540656	19540787	19542877	19542994	0.0935784	1.02882	0.255
138	ENSG00000100014	SPECC1L	chr22	+	24302194	24302384	24313312	24313466	24276699	24276803	24321287	24322918	1	0	-0.01
140	ENSG00000100014	SPECC1L	chr22	+	24313312	24313466	24321287	24322918	24302194	24302384	24324219	24324427	1	0	0.014
141	ENSG00000099991	CABIN1	chr22	+	24050824	24050974	24054872	24055159	24049090	24049220	24056191	24056360	0.949746	0.0223923	0.058
152	ENSG00000015475	BID	chr22	-	17743802	17744013	17750104	17750174	17739348	17739488	17774380	17774495	0.774056	0.111227	-0.091
158	ENSG00000063245	EPN1	chr19	+	55685395	55685645	55691753	55692057	55678526	55678855	55692685	55692796	1	0	0.006
159	ENSG00000105048	TNNT1	chr19	-	55140882	55140960	55141185	55141302	55137960	55138074	55141856	55141891	0.972057	0.0123083	0.066
1644	ENSG00000125247	TMTC4	chr13	-	100656380	100656468	100662963	100663180	100642210	100642311	100664220	100664336	0.266883	0.573679	0.24
161	ENSG00000105048	TNNT1	chr19	-	55141185	55141302	55141856	55142057	55140882	55140960	55145543	55145565	1	0	0.007
165	ENSG00000159055	MIS18A	chr21	-	32269706	32269803	32270406	32270529	32268218	32269117	32274829	32274896	0.718712	0.143445	0.072
166	ENSG00000170889	RPS9	chr19	+	54201486	54201609	54206275	54206462	54201159	54201281	54207397	54207647	1	0	0.002
171	ENSG00000126453	BCL2L12	chr19	+	49667018	49667161	49670215	49670488	49666684	49666799	49673697	49673915	1	0	0.006
172	ENSG00000126453	BCL2L12	chr19	+	49669023	49669115	49670215	49670488	49668850	49668937	49673697	49673916	1	0	-0.011
173	ENSG00000126453	BCL2L12	chr19	+	49669023	49669164	49670215	49670488	49668850	49668937	49673697	49673915	1	0	0.001
174	ENSG00000104870	FCGRT	chr19	+	49524506	49524776	49525456	49525573	49513881	49514133	49526009	49526329	1	0	0.007
175	ENSG00000142541	RPL13A	chr19	+	49490126	49490297	49490474	49490576	49489849	49489922	49490778	49490864	1	0	0
177	ENSG00000142541	RPL13A	chr19	+	49490231	49490297	49490474	49490576	49489849	49489912	49490778	49490864	1	0	0
178	ENSG00000142541	RPL13A	chr19	+	49490231	49490297	49490474	49490576	49489849	49489922	49490778	49490864	1	0	0.002
179	ENSG00000142541	RPL13A	chr19	+	49490231	49490297	49490474	49490600	49489849	49489922	49490778	49490864	1	0	0
180	ENSG00000142541	RPL13A	chr19	+	49490231	49490576	49490778	49490864	49489849	49489922	49491039	49491099	0.936943	0.028287	0.021
181	ENSG00000142541	RPL13A	chr19	+	49490474	49490576	49490778	49490864	49490126	49490297	49491039	49491099	1	0	0
182	ENSG00000142541	RPL13A	chr19	+	49490778	49490864	49491039	49491099	49490231	49490576	49491424	49491547	1	0	0.013
186	ENSG00000130529	TRPM4	chr19	+	49166040	49166215	49168259	49168423	49158191	49158259	49168552	49168736	0.911455	0.0402646	-0.09
187	ENSG00000104852	SNRNP70	chr19	+	49086404	49086561	49090290	49090353	49085422	49085636	49090465	49090520	1	0	-0.008
189	ENSG00000063177	RPL18	chr19	-	48616078	48616202	48616725	48616824	48615365	48615946	48617315	48617423	0.653941	0.184462	0.034
191	ENSG00000105486	LIG1	chr19	-	48151231	48151336	48153871	48153967	48150087	48150210	48157013	48157140	1	0	-0.033
192	ENSG00000105486	LIG1	chr19	-	48151231	48151339	48153871	48153967	48150087	48150210	48157013	48157140	1	0	-0.038
193	ENSG00000105486	LIG1	chr19	-	48153871	48153967	48157013	48157140	48151231	48151336	48161371	48161507	0.854249	0.0684156	-0.088
194	ENSG00000105486	LIG1	chr19	-	48153871	48153967	48157013	48157140	48151231	48151339	48161371	48161507	1	0	-0.042
195	ENSG00000142230	SAE1	chr19	+	47150201	47150375	47152897	47153040	47143493	47143605	47155113	47155177	1	0	0.009
196	ENSG00000142230	SAE1	chr19	+	47180145	47180303	47197232	47197377	47169817	47169923	47203670	47203740	1	0	0.004
199	ENSG00000125755	SYMPK	chr19	-	45838460	45838615	45842249	45842489	45835077	45835228	45844029	45844200	1	0	-0.036
207	ENSG00000105429	MEGF8	chr19	+	42348271	42348472	42349498	42349699	42344669	42344833	42350147	42350384	1	0	-0.06
212	ENSG00000105197	TIMM50	chr19	+	39482884	39482916	39485543	39485602	39481882	39482033	39485687	39485807	0.925593	0.0335801	-0.068
215	ENSG00000269547	CTC-360G5.8	chr19	-	38944968	38945104	38946471	38946567	38942682	38942751	38948566	38948678	0.835629	0.0779867	0.08
216	ENSG00000178982	EIF3K	chr19	+	38632600	38632678	38634992	38635118	38632429	38632496	38636888	38636953	1	0	0.021
221	ENSG00000239382	ALKBH6	chr19	-	36010893	36011045	36011403	36011464	36010566	36010683	36013020	36013089	1	0	-0.018
222	ENSG00000239382	ALKBH6	chr19	-	36010893	36011045	36013020	36013089	36010566	36010683	36013343	36013422	1	0	-0.008
226	ENSG00000105677	TMEM147	chr19	+	35545887	35545957	35546525	35546585	35545594	35545816	35546671	35546808	0.749251	0.125373	0.06
228	ENSG00000105677	TMEM147	chr19	+	35546525	35546585	35546671	35547029	35545887	35545957	35547118	35547240	0.919667	0.0363695	0.05
229	ENSG00000161249	DMKN	chr19	-	35505717	35505765	35509910	35509961	35502829	35502886	35510183	35510252	1	0	0.028
230	ENSG00000161249	DMKN	chr19	-	35505938	35505986	35509910	35509961	35505717	35505765	35510183	35510252	1	0	-0.007
231	ENSG00000161249	DMKN	chr19	-	35505938	35506049	35509910	35509961	35505717	35505765	35510183	35510252	1	0	-0.014
232	ENSG00000161249	DMKN	chr19	-	35506125	35506185	35507457	35507511	35505938	35505986	35508204	35508240	1	0	0.045
234	ENSG00000161249	DMKN	chr19	-	35506125	35506185	35508204	35508240	35505938	35505986	35509910	35509961	0.835629	0.0779867	0.11
237	ENSG00000161249	DMKN	chr19	-	35506125	35506185	35509910	35509961	35505938	35505986	35510183	35510252	1	0	0.007
246	ENSG00000161249	DMKN	chr19	-	35507457	35507511	35509910	35509961	35505938	35505986	35510183	35510252	1	0	0.011
249	ENSG00000161249	DMKN	chr19	-	35507457	35507511	35509910	35509961	35506125	35506185	35510183	35510252	1	0	0.001
250	ENSG00000161249	DMKN	chr19	-	35508204	35508240	35509910	35509961	35505938	35505986	35510183	35510252	1	0	0.016
252	ENSG00000161249	DMKN	chr19	-	35508204	35508240	35509910	35509961	35507457	35507511	35510183	35510211	0.811274	0.0908324	-0.098
254	ENSG00000126261	UBA2	chr19	+	34454443	34454556	34458768	34458924	34454259	34454353	34460469	34460566	0.516366	0.287042	-0.063
255	ENSG00000257103	LSM14A	chr19	+	34208928	34209051	34215123	34215300	34196633	34196763	34215595	34215661	0.610051	0.214634	-0.059
258	ENSG00000131941	RHPN2	chr19	-	33008013	33008180	33011678	33011803	33002812	33003000	33012646	33012724	0.930931	0.0310825	0.083
261	ENSG00000105186	ANKRD27	chr19	-	32607634	32607832	32615657	32615780	32605834	32605954	32617588	32617633	1	0	0.022
675	ENSG00000103248	MTHFSD	chr16	-	86552032	86552146	86552178	86552292	86548463	86548577	86554644	86554748	0.0607073	1.21676	0.237
4078	ENSG00000148985	PGAP2	chr11	+	3811249	3811424	3823612	3823740	3808293	3808315	3823882	3824135	0.000674659	3.17092	0.215
265	ENSG00000064607	SUGP2	chr19	-	18995143	18995280	19001612	19001674	18992366	18994486	19004167	19004646	1	0	0.029
266	ENSG00000064607	SUGP2	chr19	-	18995143	18995280	19001612	19001674	18994365	18994486	19003495	19003608	0.726279	0.138897	-0.018
267	ENSG00000064607	SUGP2	chr19	-	19001612	19001674	19004167	19004646	18994597	18995280	19008316	19008428	1	0	0.016
268	ENSG00000064607	SUGP2	chr19	-	19004167	19004646	19008316	19008428	19001612	19001674	19009854	19010342	1	0	0.03
269	ENSG00000064607	SUGP2	chr19	-	19008316	19008428	19009854	19010342	19004167	19004646	19019108	19019229	1	0	-0.022
270	ENSG00000064607	SUGP2	chr19	-	19009854	19010342	19019108	19019229	19008316	19008428	19024618	19025456	1	0	0.023
271	ENSG00000105662	CRTC1	chr19	+	18768484	18768793	18774899	18774986	18765403	18765528	18775640	18775821	1	0	0.021
273	ENSG00000006015	C19orf60	chr19	+	18588994	18589077	18590853	18590933	18588724	18588900	18592107	18592336	0.804875	0.0942715	-0.111
274	ENSG00000221983	UBA52	chr19	+	18573661	18573748	18574869	18574972	18573264	18573403	18575056	18575241	0.633632	0.198163	-0.037
275	ENSG00000105701	FKBP8	chr19	-	18537600	18537773	18539370	18539459	18533269	18533347	18541678	18541995	1	0	0
276	ENSG00000105655	ISYNA1	chr19	-	18436683	18436877	18437598	18437760	18436329	18436479	18437859	18437988	1	0	0.02
277	ENSG00000105655	ISYNA1	chr19	-	18436683	18436877	18437859	18437988	18436329	18436479	18438092	18438115	1	0	-0.009
279	ENSG00000105640	RPL18A	chr19	+	17861292	17861307	17861424	17861472	17859931	17859974	17862093	17862223	1	0	0
280	ENSG00000105640	RPL18A	chr19	+	17861292	17861472	17862093	17862223	17859875	17859974	17862917	17863027	1	0	-0.009
281	ENSG00000105640	RPL18A	chr19	+	17861424	17861472	17862093	17862223	17861292	17861307	17862917	17863027	1	0	-0.001
282	ENSG00000105640	RPL18A	chr19	+	17862093	17862223	17862917	17863027	17860762	17861472	17863170	17863304	1	0	0.003
283	ENSG00000141971	MVB12A	chr19	+	17420537	17420634	17422331	17422458	17420312	17420411	17423497	17423617	1	0	-0.029
284	ENSG00000130299	GTPBP3	chr19	+	17338953	17339026	17339122	17339266	17338538	17338741	17339433	17339599	1	0	-0.008
291	ENSG00000268790	CTC-429P9.4	chr19	-	16654034	16654125	16659394	16659447	16647095	16647261	16659958	16660000	1	0	-0.04
292	ENSG00000268790	CTC-429P9.4	chr19	-	16659394	16659447	16659958	16660000	16654034	16654125	16660084	16660104	1	0	-0.012
293	ENSG00000127527	EPS15L1	chr19	-	16361778	16361984	16377121	16377254	16355238	16355851	16385128	16385211	1	0	-0.064
300	ENSG00000008441	NFIX	chr19	+	13078612	13078735	13081679	13081855	13075534	13075671	13090298	13090390	0.834095	0.0787845	0.1
303	ENSG00000130164	LDLR	chr19	+	11102663	11102786	11105219	11105600	11100222	11100345	11106564	11106687	0.91112	0.0404246	-0.085
305	ENSG00000079805	DNM2	chr19	+	10796060	10796199	10797379	10797518	10795371	10795439	10798485	10798572	1	0	-0.044
306	ENSG00000129347	KRI1	chr19	-	10562728	10562837	10564928	10565034	10561790	10561845	10565716	10565790	1	0	0.02
307	ENSG00000161847	RAVER1	chr19	-	10317689	10317773	10318228	10318372	10316211	10317600	10319165	10319240	1	0	0.01
308	ENSG00000105364	MRPL4	chr19	+	10256707	10256825	10258221	10258328	10254588	10254640	10258412	10258522	1	0	-0.027
309	ENSG00000130816	DNMT1	chr19	-	10168329	10168364	10173089	10173174	10166597	10166685	10173870	10173905	0.834095	0.0787845	-0.073
310	ENSG00000130811	EIF3G	chr19	-	10118867	10119171	10119653	10119700	10118667	10118727	10119839	10119905	1	0	-0.005
314	ENSG00000099783	HNRNPM	chr19	+	8462528	8462589	8463496	8463500	8455404	8455574	8463592	8463686	1	0	0.006
315	ENSG00000099783	HNRNPM	chr19	+	8462528	8462589	8463496	8463504	8455404	8455574	8463592	8463686	0.782004	0.106791	0.032
316	ENSG00000099783	HNRNPM	chr19	+	8471325	8471427	8473663	8473708	8468773	8468834	8474166	8474244	1	0	0.022
318	ENSG00000167774	NDUFA7	chr19	-	8316495	8316645	8320856	8320906	8311411	8311595	8321307	8321379	1	0	0.002
320	ENSG00000125734	GPR108	chr19	-	6735621	6735704	6735907	6735958	6734182	6734307	6736591	6736711	0.89836	0.0465496	0.082
321	ENSG00000088247	KHSRP	chr19	-	6420072	6420144	6420421	6420471	6419202	6419260	6421277	6421317	1	0	-0.021
322	ENSG00000088247	KHSRP	chr19	-	6420072	6420144	6420421	6420471	6419202	6419260	6421649	6421688	1	0	-0.002
323	ENSG00000088247	KHSRP	chr19	-	6420421	6420471	6421277	6421317	6420072	6420144	6421649	6421688	0.92502	0.0338489	-0.035
324	ENSG00000088247	KHSRP	chr19	-	6421277	6421317	6421649	6421688	6420421	6420471	6422339	6422436	0.911455	0.0402646	0.051
325	ENSG00000088247	KHSRP	chr19	-	6421649	6421688	6422339	6422436	6421277	6421317	6424452	6424529	1	0	0.022
330	ENSG00000196365	LONP1	chr19	-	5707696	5707826	5708341	5708403	5707059	5707143	5711770	5712002	1	0	-0.007
334	ENSG00000196365	LONP1	chr19	-	5708341	5708403	5711770	5712002	5707696	5707826	5713133	5713253	1	0	0.007
335	ENSG00000196365	LONP1	chr19	-	5708341	5708403	5711770	5712070	5707696	5707826	5713133	5713253	1	0	0.01
336	ENSG00000196365	LONP1	chr19	-	5708341	5708403	5711818	5712002	5707696	5707826	5713133	5713253	1	0	0.007
340	ENSG00000130255	RPL36	chr19	+	5690505	5690600	5691318	5691453	5690030	5690327	5691531	5691633	0.0252885	1.59708	-0.022
343	ENSG00000077463	SIRT6	chr19	-	4175027	4175151	4175679	4175760	4174108	4174946	4175841	4175937	1	0	-0.002
344	ENSG00000176619	LMNB2	chr19	-	2431547	2431658	2431782	2431902	2428165	2430952	2432415	2432523	1	0	0.013
2489	ENSG00000138674	SEC31A	chr4	-	82861630	82861708	82862533	82862572	82857688	82857764	82863317	82863392	0.143136	0.844251	0.213
347	ENSG00000267059	UQCR11	chr19	-	1581091	1581269	1582621	1582712	1578338	1578538	1584539	1584677	0.670672	0.17349	0.055
348	ENSG00000071626	DAZAP1	chr19	+	1418665	1418731	1421147	1421258	1418203	1418370	1428841	1428995	1	0	0.001
353	ENSG00000022277	RTFDC1	chr20	+	56513314	56513428	56516934	56516989	56484110	56484189	56517105	56517201	0.717448	0.14421	0.083
354	ENSG00000087586	AURKA	chr20	-	56388311	56388506	56388686	56388784	56388155	56388202	56390555	56390665	1	0	0.015
356	ENSG00000101126	ADNP	chr20	-	50902016	50902109	50928650	50928825	50888918	50894512	50930825	50930990	1	0	-0.013
357	ENSG00000101126	ADNP	chr20	-	50903888	50904001	50928650	50928825	50902016	50902109	50930825	50930990	0.932621	0.0302946	0.033
362	ENSG00000124214	STAU1	chr20	-	49153932	49154071	49174194	49174269	49151581	49151747	49188115	49188367	0.995071	0.0021459	0.024
363	ENSG00000124214	STAU1	chr20	-	49165996	49166285	49174194	49174269	49153932	49154071	49188115	49188367	0.546981	0.262028	0.038
364	ENSG00000124207	CSE1L	chr20	+	49085282	49085386	49088008	49088106	49084025	49084162	49089246	49089397	0.906799	0.0424889	0.031
365	ENSG00000124198	ARFGEF2	chr20	+	49018883	49018998	49023050	49023181	49017495	49017550	49025312	49025481	0.525747	0.279223	-0.157
368	ENSG00000175063	UBE2C	chr20	+	45814383	45814470	45815389	45815540	45813436	45813464	45815853	45815913	1	0	-0.001
369	ENSG00000175063	UBE2C	chr20	+	45814383	45814470	45815540	45815745	45813436	45813464	45815853	45815913	1	0	0.007
370	ENSG00000175063	UBE2C	chr20	+	45815389	45815540	45815540	45815745	45813436	45813464	45815853	45815913	1	0	0
371	ENSG00000175063	UBE2C	chr20	+	45815389	45815540	45815540	45815745	45814383	45814470	45815853	45815913	1	0	0.002
1508	ENSG00000156876	SASS6	chr1	-	100123209	100123289	100125881	100125942	100122379	100122484	100132749	100132955	0.481592	0.31732	0.21
375	ENSG00000170471	RALGAPB	chr20	+	38567095	38567232	38574149	38574298	38565355	38565478	38574773	38575070	1	0	-0.001
378	ENSG00000118705	RPN2	chr20	+	37184179	37184373	37203884	37203960	37179045	37179369	37204766	37204901	0.774056	0.111227	-0.047
379	ENSG00000118705	RPN2	chr20	+	37198396	37198492	37199049	37199225	37184179	37184373	37203884	37203960	1	0	0
384	ENSG00000101084	C20orf24	chr20	+	36607889	36608000	36609600	36609730	36607714	36607818	36612009	36612557	0.469922	0.327974	0.019
385	ENSG00000101084	C20orf24	chr20	+	36607889	36608000	36609600	36609758	36607714	36607818	36612009	36612557	0.656855	0.18253	0.037
392	ENSG00000088367	EPB41L1	chr20	+	36218875	36218962	36219760	36219844	36212271	36212376	36221863	36221944	1	0	0.027
394	ENSG00000025293	PHF20	chr20	+	35842572	35842744	35847349	35847434	35801490	35801605	35863012	35863400	1	0	-0.01
3597	ENSG00000137478	FCHSD2	chr11	-	72849754	72849889	72867864	72868026	72843448	72843532	72887469	72887574	0.410005	0.387211	0.203
397	ENSG00000100983	GSS	chr20	-	34941712	34941829	34942487	34942627	34936942	34937023	34942930	34943006	1	0	0.012
399	ENSG00000101337	TM9SF4	chr20	+	32133012	32133126	32136073	32136173	32109505	32109755	32141496	32141665	0.749251	0.125373	0.037
400	ENSG00000101337	TM9SF4	chr20	+	32155102	32155186	32157793	32157969	32150799	32150875	32158450	32158514	0.822817	0.0846967	0.075
402	ENSG00000101294	HM13	chr20	+	31566209	31566295	31568077	31568280	31561633	31561736	31569119	31569567	0.935955	0.0287452	0.013
4309	ENSG00000198919	DZIP3	chr3	+	108644163	108644781	108646616	108646649	108642437	108642514	108647942	108648112	0.351408	0.454189	0.203
406	ENSG00000173418	NAA20	chr20	+	20025668	20025767	20026783	20026919	20017358	20017449	20032507	20032653	0.881705	0.0546769	-0.025
407	ENSG00000173418	NAA20	chr20	+	20026783	20026919	20032507	20032653	20017309	20017449	20033101	20033629	1	0	-0.017
408	ENSG00000173418	NAA20	chr20	+	20026783	20026919	20032507	20032653	20025676	20025767	20033101	20033629	1	0	0.007
409	ENSG00000125821	DTD1	chr20	+	18628126	18628233	18744099	18744271	18596005	18596241	18763359	18763917	0.561928	0.25032	-0.071
412	ENSG00000088766	CRLS1	chr20	+	6009774	6009912	6015360	6015490	6006089	6006552	6031284	6031370	1	0	0.012
413	ENSG00000088766	CRLS1	chr20	+	6009774	6009912	6015360	6015490	6006092	6006552	6032011	6032080	1	0	0.006
414	ENSG00000088766	CRLS1	chr20	+	6015360	6015490	6031284	6031370	6009774	6009912	6032011	6032080	0.78368	0.105861	0.107
416	ENSG00000125885	MCM8	chr20	+	5972006	5972037	5972575	5972726	5967829	5968025	5973055	5973196	0.872001	0.0594832	-0.035
417	ENSG00000125885	MCM8	chr20	+	5972006	5972037	5973055	5973196	5967829	5968025	5977875	5978017	0.834095	0.0787845	0.102
418	ENSG00000088888	MAVS	chr20	+	3857634	3857809	3861331	3861504	3854557	3854741	3862253	3862413	1	0	0.044
419	ENSG00000101546	RBFA	chr18	+	80038504	80038617	80042134	80042219	80037329	80037506	80044211	80044285	0.906243	0.0427554	-0.082
420	ENSG00000060069	CTDP1	chr18	+	79728906	79729069	79736354	79736521	79717809	79718016	79753651	79754503	0.788446	0.103228	-0.107
421	ENSG00000133313	CNDP2	chr18	+	74505848	74506011	74510812	74511013	74501328	74501472	74512447	74512532	1	0	-0.057
425	ENSG00000090661	CERS4	chr19	+	8241340	8241457	8251043	8251249	8210705	8210862	8254498	8254616	1	0	0.004
426	ENSG00000090661	CERS4	chr19	+	8241340	8241457	8251075	8251249	8210705	8210862	8254498	8254616	1	0	0.004
427	ENSG00000090661	CERS4	chr19	+	8241340	8241457	8251109	8251249	8210705	8210862	8254498	8254616	1	0	0.004
428	ENSG00000090661	CERS4	chr19	+	8256948	8257077	8257878	8257985	8256617	8256710	8261687	8261844	1	0	-0.012
429	ENSG00000134046	MBD2	chr18	-	54166075	54166166	54188873	54189011	54164522	54164700	54204997	54205021	0.993932	0.00264321	0.051
430	ENSG00000141644	MBD1	chr18	-	50274185	50274353	50274976	50275045	50273563	50273863	50275128	50275245	1	0	-0.012
431	ENSG00000141627	DYM	chr18	-	49097401	49097515	49118743	49118926	49041473	49044204	49163684	49163787	0.762042	0.118021	0.086
432	ENSG00000141627	DYM	chr18	-	49118743	49118926	49163684	49163787	49097401	49097515	49257009	49257104	1	0	0.045
442	ENSG00000152234	ATP5A1	chr18	-	46086386	46086494	46087007	46087232	46086112	46086257	46087340	46087492	1	0	0.013
456	ENSG00000134758	RNF138	chr18	+	32123517	32123574	32124733	32124845	32092689	32092886	32126692	32126800	0.915777	0.0382102	0.016
457	ENSG00000101019	UQCC1	chr20	-	35314687	35314765	35347163	35347272	35306665	35306779	35366556	35366614	0.884576	0.053265	-0.06
458	ENSG00000101019	UQCC1	chr20	-	35384037	35384133	35386276	35386389	35381917	35382025	35394091	35394196	1	0	0.003
460	ENSG00000154059	IMPACT	chr18	+	24430321	24430384	24437954	24438040	24428868	24428921	24440495	24440618	1	0	-0.003
1373	ENSG00000262633	RP11-156P1.2	chr17	+	46935028	46935169	46938598	46938704	46932066	46932199	46966533	46966626	0.265555	0.575846	0.197
462	ENSG00000141447	OSBPL1A	chr18	-	24172375	24172483	24196124	24196200	24171408	24171498	24225041	24225198	1	0	0
463	ENSG00000141447	OSBPL1A	chr18	-	24179737	24179835	24181144	24181279	24178012	24178195	24196124	24196200	1	0	0.038
464	ENSG00000141447	OSBPL1A	chr18	-	24181144	24181279	24196124	24196200	24179737	24179835	24225041	24225198	0.64954	0.187394	0.118
467	ENSG00000101773	RBBP8	chr18	+	22968805	22968918	22975152	22975219	22949617	22949713	22982217	22982393	1	0	0.015
468	ENSG00000101773	RBBP8	chr18	+	23006362	23006432	23016827	23016924	23001585	23001729	23022128	23022270	0.884814	0.0531481	-0.063
469	ENSG00000101773	RBBP8	chr18	+	23016827	23016924	23022128	23022270	23001585	23001729	23026142	23026467	1	0	0.001
470	ENSG00000101773	RBBP8	chr18	+	23016827	23016924	23022128	23022270	23006362	23006432	23026142	23026486	1	0	0.033
471	ENSG00000175354	PTPN2	chr18	-	12817155	12817365	12825809	12825944	12814202	12814355	12830942	12831041	0.673652	0.171564	0.103
472	ENSG00000175354	PTPN2	chr18	-	12825809	12825944	12830942	12831041	12817155	12817365	12836790	12836891	0.678286	0.168587	0.126
474	ENSG00000178127	NDUFV2	chr18	+	9124873	9124983	9126830	9126907	9122512	9122681	9134185	9134345	1	0	0.014
477	ENSG00000000419	DPM1	chr20	-	50941128	50941209	50942030	50942126	50940864	50940933	50945736	50945762	1	0	0.009
3908	ENSG00000123191	ATP7B	chr13	-	51958310	51958544	51964871	51965033	51957515	51957607	51968443	51968607	0.409711	0.387523	0.195
483	ENSG00000141568	FOXK2	chr17	+	82584012	82584188	82585903	82586200	82582740	82582934	82587062	82587272	0.904018	0.043823	0.044
484	ENSG00000182446	NPLOC4	chr17	-	81606690	81606814	81610209	81610258	81604547	81604727	81613317	81613494	1	0	-0.018
485	ENSG00000198862	LTN1	chr21	-	28971270	28971444	28981118	28981299	28970551	28970742	28982315	28982368	1	0	0.006
488	ENSG00000173821	RNF213	chr17	+	80389827	80389917	80390011	80390196	80388611	80389367	80393344	80396278	1	0	0.054
489	ENSG00000141582	CBX4	chr17	-	79835645	79835712	79837836	79837902	79833155	79835395	79839010	79839054	1	0	-0.009
491	ENSG00000161542	PRPSAP1	chr17	-	76330042	76330098	76330550	76330666	76328716	76328862	76332262	76332435	1	0	0.01
493	ENSG00000125457	MIF4GD	chr17	-	75267745	75267901	75268082	75268192	75267537	75267630	75270113	75270245	1	0	-0.005
494	ENSG00000125450	NUP85	chr17	+	75218184	75218306	75225102	75225237	75215753	75215823	75225341	75225464	0.818128	0.087179	-0.076
495	ENSG00000125450	NUP85	chr17	+	75225102	75225237	75225341	75225464	75218184	75218306	75225697	75225829	1	0	0.012
498	ENSG00000269190	FBXO17	chr19	-	38944968	38945104	38946471	38946605	38942681	38942751	38948566	38948678	0.954176	0.0203716	0.023
503	ENSG00000011028	MRC2	chr17	+	62688500	62688664	62688851	62688960	62688288	62688403	62689521	62689760	0.839182	0.076144	0.146
504	ENSG00000011028	MRC2	chr17	+	62688851	62688960	62689521	62689760	62688500	62688664	62689893	62690062	0.861439	0.0647752	-0.081
3751	ENSG00000146592	CREB5	chr7	+	28570364	28570537	28718752	28718879	28507615	28507737	28724221	28724332	0.309255	0.509684	0.186
507	ENSG00000170836	PPM1D	chr17	+	60623520	60623749	60633852	60633977	60600182	60600886	60647891	60648082	0.688572	0.16205	0.119
508	ENSG00000108423	TUBD1	chr17	-	59866608	59866749	59874538	59874703	59863663	59863847	59878102	59878334	1	0	0.004
509	ENSG00000062716	VMP1	chr17	+	59735337	59735473	59737452	59737543	59731420	59731522	59738836	59738947	0.739913	0.130819	-0.074
510	ENSG00000062716	VMP1	chr17	+	59773753	59773885	59808795	59808876	59764970	59765138	59811669	59811786	1	0	-0.033
511	ENSG00000108406	DHX40	chr17	+	59570517	59570663	59573115	59573235	59565612	59565783	59573739	59573882	1	0	-0.001
512	ENSG00000108406	DHX40	chr17	+	59570517	59570663	59573115	59573235	59566626	59566794	59573739	59573967	0.954176	0.0203716	0.051
513	ENSG00000108395	TRIM37	chr17	-	59047682	59047819	59049177	59049393	59041812	59041898	59051213	59051328	1	0	-0.041
514	ENSG00000108395	TRIM37	chr17	-	59062566	59062648	59064354	59064405	59061031	59061108	59070822	59070947	0.977577	0.00984923	-0.069
515	ENSG00000108384	RAD51C	chr17	+	58720745	58720812	58724039	58724100	58709858	58709990	58732483	58732544	1	0	0.006
516	ENSG00000011143	MKS1	chr17	-	58214258	58214387	58214740	58214838	58213764	58213869	58216087	58216243	0.776253	0.109997	0.113
517	ENSG00000153944	MSI2	chr17	+	57674917	57675126	57676986	57677059	57652098	57652161	57679548	57680121	1	0	-0.012
518	ENSG00000153944	MSI2	chr17	+	57674971	57675126	57676986	57677059	57652098	57652161	57679548	57680297	1	0	0.004
520	ENSG00000141198	TOM1L1	chr17	+	54905488	54905567	54912665	54912815	54903707	54903792	54913747	54913873	1	0	-0.016
521	ENSG00000182087	TMEM259	chr19	-	1010990	1011095	1011095	1011195	1009647	1010895	1011366	1011499	1	0	0.006
3762	ENSG00000105255	FSD1	chr19	+	4318345	4318505	4318871	4318951	4317181	4317280	4322985	4323146	0.149599	0.825071	0.185
525	ENSG00000108829	LRRC59	chr17	-	50392738	50392897	50394928	50394988	50392397	50392502	50397212	50397553	1	0	0.017
530	ENSG00000125648	SLC25A23	chr19	-	6452311	6452479	6453980	6454088	6444150	6444301	6454322	6454475	0.913093	0.039485	-0.052
531	ENSG00000141279	NPEPPS	chr17	+	47545908	47545993	47569416	47569494	47531063	47531555	47579389	47579511	1	0	0.009
505	ENSG00000108510	MED13	chr17	-	61960866	61961090	61961587	61961779	61956338	61956481	61962751	61962971	0.245083	0.610686	0.18
2893	ENSG00000156642	NPTN	chr15	-	73587523	73587618	73591965	73592137	73573661	73573795	73633124	73633243	0.0421161	1.37555	0.171
543	ENSG00000266967	AARSD1	chr17	-	42955841	42955972	42956203	42956320	42955157	42955224	42956403	42956560	0.85831	0.0663558	-0.078
545	ENSG00000131467	PSME3	chr17	+	42838092	42838205	42838730	42838799	42837648	42837697	42838944	42839012	1	0	-0.008
546	ENSG00000159210	SNF8	chr17	-	48931642	48931717	48933204	48933346	48929315	48930612	48936169	48936242	1	0	-0.023
547	ENSG00000159210	SNF8	chr17	-	48931642	48931717	48933204	48933346	48930380	48930612	48936130	48936242	0.0339305	1.46941	-0.043
548	ENSG00000159210	SNF8	chr17	-	48933204	48933346	48940923	48941062	48931642	48931717	48943924	48943975	0.811274	0.0908324	-0.049
549	ENSG00000108799	EZH1	chr17	-	42722794	42722915	42724304	42724424	42720272	42720449	42727634	42727763	1	0	-0.048
552	ENSG00000033627	ATP6V0A1	chr17	+	42468009	42468107	42470089	42470218	42466428	42466507	42477659	42477742	1	0	0.021
553	ENSG00000173757	STAT5B	chr17	-	42218150	42218330	42218722	42218878	42217376	42217464	42219311	42219463	1	0	-0.002
554	ENSG00000168259	DNAJC7	chr17	-	41994869	41994944	41996310	41996424	41990263	41990382	41997114	41997239	0.558638	0.25287	0.076
555	ENSG00000168259	DNAJC7	chr17	-	41996310	41996424	41997114	41997239	41994869	41994944	42000481	42000570	0.990369	0.00420295	-0.039
556	ENSG00000168259	DNAJC7	chr17	-	41997114	41997239	42000481	42000570	41996310	41996424	42017339	42017419	0.901151	0.0452023	-0.041
557	ENSG00000141698	NT5C3B	chr17	-	41827425	41827626	41830800	41830890	41825180	41825657	41832391	41832477	1	0	0.028
558	ENSG00000141698	NT5C3B	chr17	-	41828789	41828952	41830800	41830890	41827425	41827626	41832391	41832477	1	0	0.016
559	ENSG00000141696	LEPREL4	chr17	-	41807858	41808004	41809705	41809834	41806795	41806879	41810862	41811034	0.802842	0.0953701	0.057
561	ENSG00000073584	SMARCE1	chr17	-	40642454	40642559	40645575	40645619	40637491	40637572	40645795	40645847	0.716928	0.144525	-0.052
575	ENSG00000277791	PSMB3	chr17	+	38760507	38760608	38762410	38762505	38755882	38755990	38764118	38764225	1	0	0.005
577	ENSG00000278845	MRPL45	chr17	+	38306532	38306631	38318686	38318735	38299350	38299468	38322125	38322299	1	0	0.01
581	ENSG00000276234	TADA2A	chr17	+	37442563	37442652	37444695	37444768	37440504	37440662	37458523	37458587	0.890007	0.0506065	-0.076
584	ENSG00000278023	RDM1	chr17	-	35922576	35922675	35924603	35924772	35920186	35920272	35925514	35925637	0.673898	0.171406	0.115
585	ENSG00000006125	AP2B1	chr17	+	35710233	35710320	35717194	35717349	35709223	35709308	35723624	35723917	0.811274	0.0908324	0.051
589	ENSG00000131242	RAB11FIP4	chr17	+	31517650	31517877	31521165	31521360	31434033	31434122	31521914	31522049	1	0	0.022
590	ENSG00000176208	ATAD5	chr17	+	30876373	30876550	30877415	30877549	30869495	30869646	30878002	30878096	1	0	0.003
591	ENSG00000176208	ATAD5	chr17	+	30879422	30879487	30887191	30887372	30878002	30878096	30892606	30892788	0.921453	0.035527	-0.064
592	ENSG00000108578	BLMH	chr17	-	30274041	30274197	30285387	30285480	30272740	30272899	30286813	30286851	1	0	0.015
595	ENSG00000167543	TP53I13	chr17	+	29569317	29569359	29571590	29571719	29568590	29569086	29571856	29572057	1	0	0.027
596	ENSG00000109113	RAB34	chr17	-	28715992	28716058	28716902	28716994	28715799	28715901	28717212	28717425	1	0	-0.005
1758	ENSG00000122970	IFT81	chr12	+	110128949	110129130	110132546	110132636	110128045	110128149	110134947	110135013	0.469922	0.327974	0.169
598	ENSG00000007202	KIAA0100	chr17	-	28633548	28633751	28633894	28634086	28633282	28633401	28634516	28635609	1	0	0.002
599	ENSG00000007202	KIAA0100	chr17	-	28641888	28642078	28642274	28642335	28640559	28640683	28642868	28642987	0.776253	0.109997	0.058
600	ENSG00000007202	KIAA0100	chr17	-	28643163	28643311	28643609	28643659	28642868	28642987	28644057	28644187	0.745066	0.127806	-0.081
601	ENSG00000109103	UNC119	chr17	-	28547998	28548101	28548591	28548705	28546707	28547849	28552337	28552631	0.935955	0.0287452	0.054
602	ENSG00000125970	RALY	chr20	+	34031521	34031604	34072065	34072330	33993645	33994131	34073562	34073635	1	0	-0.017
604	ENSG00000125970	RALY	chr20	+	34072065	34072205	34073562	34073635	34031521	34031604	34073818	34073866	1	0	0.013
605	ENSG00000125970	RALY	chr20	+	34073562	34073635	34073818	34073866	34072065	34072205	34075873	34076040	1	0	-0.025
373	ENSG00000196839	ADA	chr20	-	44623006	44623078	44626455	44626599	44622828	44622930	44629046	44629169	0.445159	0.351485	0.168
610	ENSG00000177302	TOP3A	chr17	-	18292644	18292852	18294702	18294785	18290841	18291027	18299558	18299633	1	0	0.028
611	ENSG00000091542	ALKBH5	chr17	+	18194954	18195035	18206814	18206970	18184238	18185013	18208218	18209954	1	0	0.02
612	ENSG00000141030	COPS3	chr17	-	17254858	17254945	17260300	17260474	17248925	17249039	17261965	17262106	0.861439	0.0647752	-0.045
613	ENSG00000133030	MPRIP	chr17	+	17078010	17078076	17126701	17126853	17075709	17075787	17131616	17131701	0.916903	0.0376767	-0.063
4410	ENSG00000116580	GON4L	chr1	-	155753203	155753414	155754374	155754488	155751959	155752587	155756957	155757077	0.446389	0.350286	0.168
616	ENSG00000006695	COX10	chr17	+	14076734	14077056	14102117	14102242	14074322	14074456	14159876	14159947	1	0	0.002
620	ENSG00000065559	MAP2K4	chr17	+	12054888	12054991	12081355	12081530	12020869	12021001	12095574	12095694	1	0	-0.055
623	ENSG00000184381	PLA2G6	chr22	-	38120758	38120909	38123094	38123258	38116074	38116211	38126370	38126449	1	0	-0.027
624	ENSG00000179094	PER1	chr17	-	8146896	8147002	8147249	8147381	8146593	8146765	8147469	8147578	0.626731	0.202919	-0.14
625	ENSG00000170004	CHD3	chr17	+	7910427	7910591	7910846	7910973	7909142	7909384	7911463	7911815	1	0	-0.002
954	ENSG00000168411	RFWD3	chr16	-	74649131	74649202	74651919	74652122	74644540	74644735	74660931	74661451	0.265555	0.575846	0.162
627	ENSG00000277957	SENP3-EIF4A1	chr17	+	7565716	7565764	7566926	7567004	7565439	7565587	7570355	7570493	1	0	-0.026
631	ENSG00000132507	EIF5A	chr17	+	7311017	7311122	7311349	7311481	7309596	7309800	7311577	7311651	1	0	-0.005
632	ENSG00000070413	DGCR2	chr22	-	19041057	19041959	19048439	19048643	19037836	19039121	19056985	19057053	1	0	-0.025
633	ENSG00000070413	DGCR2	chr22	-	19048439	19048643	19056985	19057162	19041806	19041959	19063201	19063278	1	0	-0.011
635	ENSG00000072849	DERL2	chr17	-	5480386	5480582	5481100	5481142	5480053	5480144	5481295	5481389	1	0	-0.005
2339	ENSG00000086015	MAST2	chr1	+	46010729	46010939	46019595	46019697	46008295	46008371	46021949	46022082	0.361717	0.441632	0.16
637	ENSG00000129197	RPAIN	chr17	+	5425970	5426299	5428070	5428211	5422768	5422829	5432541	5432876	0.989548	0.00456313	-0.051
638	ENSG00000129197	RPAIN	chr17	+	5426235	5426299	5428070	5428211	5422768	5422829	5432541	5432876	0.581695	0.235305	-0.126
639	ENSG00000129197	RPAIN	chr17	+	5426235	5426299	5428070	5428211	5425970	5426082	5432541	5432876	0.915777	0.0382102	-0.078
640	ENSG00000108559	NUP88	chr17	-	5387778	5387904	5388801	5388960	5387385	5387670	5391560	5391662	1	0	0.041
641	ENSG00000108559	NUP88	chr17	-	5388801	5388960	5391560	5391662	5387778	5387904	5394890	5394979	0.834095	0.0787845	0.077
642	ENSG00000108559	NUP88	chr17	-	5399551	5399650	5404098	5404246	5394890	5394981	5405056	5405243	1	0	0.023
643	ENSG00000129250	KIF1C	chr17	+	5000219	5000352	5000771	5000848	4999849	4999970	5001221	5001401	1	0	0.035
644	ENSG00000132388	UBE2G1	chr17	-	4296716	4296814	4307020	4307123	4289229	4289408	4366270	4366628	1	0	0.042
645	ENSG00000104774	MAN2B1	chr19	-	12649135	12649216	12649340	12649428	12648174	12648402	12649912	12650014	0.767079	0.11516	-0.092
646	ENSG00000104774	MAN2B1	chr19	-	12658427	12658510	12661259	12661376	12658223	12658344	12663316	12663462	1	0	-0.015
648	ENSG00000132383	RPA1	chr17	+	1888674	1888851	1891832	1891940	1883811	1883944	1895008	1895095	0.762388	0.117824	-0.047
649	ENSG00000130402	ACTN4	chr19	+	38710256	38710342	38711275	38711361	38709394	38709476	38714468	38714561	1	0	0.002
650	ENSG00000130402	ACTN4	chr19	+	38727945	38728026	38728315	38728381	38726956	38727103	38728995	38729154	0.674079	0.171289	-0.019
651	ENSG00000174238	PITPNA	chr17	-	1541565	1541640	1543019	1543027	1538868	1538952	1548295	1548387	1	0	-0.017
652	ENSG00000174238	PITPNA	chr17	-	1541565	1541640	1548295	1548387	1538868	1538952	1553003	1553149	0.774056	0.111227	0.089
654	ENSG00000174238	PITPNA	chr17	-	1548295	1548387	1553003	1553149	1538868	1538952	1558528	1558559	1	0	-0.022
655	ENSG00000174238	PITPNA	chr17	-	1548295	1548387	1553003	1553149	1541565	1541640	1558528	1558559	1	0	-0.061
657	ENSG00000108953	YWHAE	chr17	-	1361091	1361298	1361929	1362008	1354210	1354347	1364858	1365058	0.954176	0.0203716	-0.023
658	ENSG00000108953	YWHAE	chr17	-	1361901	1362008	1364858	1365058	1361091	1361298	1400046	1400378	0.722511	0.141156	-0.034
660	ENSG00000140995	DEF8	chr16	+	89949416	89949513	89954242	89954376	89948794	89948814	89955168	89955266	1	0	0.008
672	ENSG00000103248	MTHFSD	chr16	-	86551972	86552146	86552178	86552292	86548463	86548577	86554644	86554751	0.716205	0.144963	0.141
4458	ENSG00000197969	VPS13A	chr9	+	77228121	77228264	77238271	77238386	77227390	77227485	77247258	77247395	0.311645	0.506339	0.157
678	ENSG00000131148	EMC8	chr16	-	85780378	85780473	85781210	85781280	85778623	85779867	85788973	85789050	1	0	0.018
679	ENSG00000103194	USP10	chr16	+	84733434	84733503	84744632	84745673	84699994	84700111	84759890	84759946	1	0	-0.009
680	ENSG00000103194	USP10	chr16	+	84733434	84733503	84744632	84745673	84700003	84700111	84758715	84758807	0.653517	0.184743	-0.101
683	ENSG00000141756	FKBP10	chr17	+	41819209	41819399	41820268	41820461	41818381	41818527	41820946	41821089	1	0	-0.018
684	ENSG00000141756	FKBP10	chr17	+	41819529	41819675	41820268	41820461	41819209	41819399	41820946	41821089	1	0	-0.012
685	ENSG00000141756	FKBP10	chr17	+	41819840	41820023	41820268	41820461	41819529	41819675	41820946	41821089	1	0	-0.003
688	ENSG00000196712	NF1	chr17	+	31352256	31352414	31356459	31356582	31350182	31350318	31356959	31357090	0.966125	0.0149665	-0.05
690	ENSG00000166451	CENPN	chr16	+	81017325	81017385	81017757	81017834	81014135	81014181	81020099	81020276	0.954176	0.0203716	-0.036
691	ENSG00000103121	CMC2	chr16	-	80978241	80978415	80980769	80980879	80975801	80976179	80981805	80981877	1	0	-0.016
701	ENSG00000065427	KARS	chr16	-	75636453	75636547	75640183	75640349	75635911	75636098	75641563	75641723	1	0	0.003
702	ENSG00000065427	KARS	chr16	-	75640183	75640349	75641563	75641723	75636453	75636547	75644282	75644462	1	0	-0.019
703	ENSG00000065427	KARS	chr16	-	75641563	75641723	75644282	75644462	75640183	75640349	75647463	75647655	1	0	-0.001
704	ENSG00000103091	WDR59	chr16	-	74887682	74887755	74889702	74889815	74886269	74886396	74892483	74892565	0.995774	0.001839	-0.092
705	ENSG00000103091	WDR59	chr16	-	74938149	74938266	74956474	74956610	74923925	74924003	74965772	74965822	0.799653	0.0970986	-0.091
710	ENSG00000166747	AP1G1	chr16	-	71739233	71739341	71745143	71745270	71738941	71739102	71745472	71745614	0.863116	0.063931	-0.073
711	ENSG00000166747	AP1G1	chr16	-	71748250	71748378	71749893	71749983	71746587	71746692	71750209	71750332	1	0	-0.026
712	ENSG00000166747	AP1G1	chr16	-	71789278	71789482	71807800	71808150	71774467	71774592	71808504	71808677	0.504855	0.296833	0.038
715	ENSG00000168872	DDX19A	chr16	+	70356111	70356247	70361417	70361510	70355484	70355535	70364542	70364645	1	0	-0.015
717	ENSG00000132600	PRMT7	chr16	+	68321425	68321462	68324682	68324832	68315896	68316074	68329065	68329174	1	0	0.019
719	ENSG00000167264	DUS2	chr16	+	68056363	68056424	68061065	68061113	68054573	68054617	68066316	68066373	1	0	-0.027
721	ENSG00000102898	NUTF2	chr16	+	67847277	67847456	67865101	67865229	67846934	67846985	67868339	67868411	1	0	-0.001
724	ENSG00000067955	CBFB	chr16	+	67066681	67066798	67082212	67082339	67036638	67036755	67098709	67098811	1	0	0.028
725	ENSG00000067955	CBFB	chr16	+	67066681	67066798	67082212	67082308	67036638	67036755	67098709	67101022	0.6584	0.18151	0.142
733	ENSG00000217555	CKLF	chr16	+	66558189	66558348	66563121	66563217	66552568	66552793	66565885	66566072	0.916903	0.0376767	-0.038
734	ENSG00000254788	CKLF-CMTM1	chr16	+	66558189	66558348	66563121	66563217	66552562	66552793	66577103	66577202	1	0	0.018
736	ENSG00000198231	DDX42	chr17	+	63799479	63799523	63799588	63799625	63798037	63798099	63800467	63800617	1	0	-0.005
738	ENSG00000103021	CCDC113	chr16	+	58252726	58252853	58253997	58254159	58249935	58250115	58258367	58258523	0.654274	0.18424	0.176
739	ENSG00000070770	CSNK2A2	chr16	-	58168609	58168693	58174450	58174510	58167684	58167795	58184259	58184310	1	0	-0.009
740	ENSG00000103005	USB1	chr16	+	58014272	58014326	58017333	58017439	58009928	58010112	58018971	58019055	0.954176	0.0203716	-0.058
742	ENSG00000005194	CIAPIN1	chr16	-	57431150	57431266	57432486	57432560	57430257	57430339	57434043	57434212	0.861439	0.0647752	-0.071
744	ENSG00000140848	CPNE2	chr16	+	57134774	57134826	57137148	57137282	57127848	57127903	57146084	57146321	1	0	-0.011
746	ENSG00000087263	OGFOD1	chr16	+	56467164	56467293	56467904	56468018	56466875	56466967	56470002	56470082	0.801219	0.0962489	0.056
3033	ENSG00000059588	TARBP1	chr1	-	234433409	234433571	234437274	234437372	234430086	234430301	234446802	234446975	0.361717	0.441632	0.155
750	ENSG00000091651	ORC6	chr16	+	46693092	46693182	46695561	46695674	46692381	46692545	46696016	46696085	1	0	0.021
753	ENSG00000103549	RNF40	chr16	+	30766378	30766558	30766740	30766876	30765424	30765499	30767893	30768015	1	0	0.01
754	ENSG00000080603	SRCAP	chr16	+	30720712	30720978	30721188	30721476	30720161	30720331	30722121	30722286	1	0	-0.032
755	ENSG00000149923	PPP4C	chr16	+	30082483	30082534	30083393	30083567	30076314	30076475	30083654	30083781	0.361717	0.441632	0.032
756	ENSG00000149923	PPP4C	chr16	+	30083393	30083567	30083654	30083781	30082483	30082534	30084665	30084773	0.835629	0.0779867	-0.007
757	ENSG00000149925	ALDOA	chr16	+	30065875	30065927	30066884	30067038	30064423	30064505	30067233	30067366	0.834095	0.0787845	0.017
758	ENSG00000174938	SEZ6L2	chr16	-	29872704	29872743	29873239	29873431	29872408	29872526	29873537	29873729	1	0	0.011
763	ENSG00000188603	CLN3	chr16	-	28487661	28487741	28488590	28488662	28487455	28487541	28489289	28489386	1	0	-0.081
764	ENSG00000188603	CLN3	chr16	-	28487661	28487741	28489289	28489386	28487455	28487541	28491481	28491560	1	0	-0.037
766	ENSG00000077235	GTF3C1	chr16	-	27511748	27511901	27528597	27528721	27508539	27508655	27533290	27533387	0.816316	0.0881417	0.065
767	ENSG00000130733	YIPF2	chr19	-	10924075	10924192	10925685	10925773	10923832	10923999	10927629	10927716	0.626731	0.202919	-0.105
768	ENSG00000130733	YIPF2	chr19	-	10925685	10925773	10927629	10927716	10924075	10924192	10927798	10927959	1	0	-0.046
769	ENSG00000130733	YIPF2	chr19	-	10927629	10927769	10927798	10927959	10925685	10925773	10928379	10928440	0.919667	0.0363695	0.048
773	ENSG00000140740	UQCRC2	chr16	+	21957416	21957566	21962459	21962516	21953386	21953456	21962760	21962885	1	0	-0.013
775	ENSG00000102897	LYRM1	chr16	+	20915555	20915714	20920121	20920214	20900798	20900889	20923999	20924116	1	0	0.01
779	ENSG00000157106	SMG1	chr16	-	18829925	18830115	18830218	18830369	18829285	18829755	18832939	18833166	0.724796	0.139784	0.099
780	ENSG00000157106	SMG1	chr16	-	18845428	18845651	18847452	18847607	18842207	18842454	18847815	18848033	1	0	-0.041
782	ENSG00000103222	ABCC1	chr16	+	16014490	16014628	16016495	16016621	16009775	16009901	16033108	16033170	1	0	-0.063
783	ENSG00000103222	ABCC1	chr16	+	16056091	16056295	16068155	16068302	16052723	16052816	16071641	16071729	1	0	0.031
786	ENSG00000140694	PARN	chr16	-	14586317	14586361	14593300	14593378	14584748	14584791	14599903	14599960	1	0	0.012
788	ENSG00000153066	TXNDC11	chr16	-	11730644	11730774	11733981	11734079	11721576	11721670	11736016	11736233	1	0	0.031
790	ENSG00000103274	NUBP1	chr16	+	10761756	10761859	10767948	10768032	10761363	10761474	10769046	10769351	0.916903	0.0376767	0.108
798	ENSG00000102858	MGRN1	chr16	+	4668264	4668312	4671390	4671459	4665098	4665151	4673497	4673657	1	0	0.043
801	ENSG00000005339	CREBBP	chr16	-	3782683	3782926	3791980	3792094	3781203	3781306	3793385	3793626	1	0	-0.027
802	ENSG00000005339	CREBBP	chr16	-	3810602	3810779	3850296	3851009	3793385	3793626	3879831	3880120	0.929831	0.0315961	0.073
803	ENSG00000122390	NAA60	chr16	+	3479470	3479600	3482501	3482598	3476221	3476337	3483362	3483597	0.930931	0.0310825	0.063
808	ENSG00000162066	AMDHD2	chr16	+	2527560	2527615	2527772	2527985	2520983	2521123	2528059	2528148	0.533463	0.272896	0.104
813	ENSG00000140983	RHOT2	chr16	+	672488	672566	672702	672825	672253	672384	672927	673130	0.939855	0.0269391	-0.037
814	ENSG00000161996	WDR90	chr16	+	660611	660714	661050	661172	659244	659376	661341	661501	0.948627	0.0229045	-0.037
815	ENSG00000130731	C16orf13	chr16	-	634888	634956	635280	635340	634718	634797	635611	635774	0.854249	0.0684156	0.05
816	ENSG00000130731	C16orf13	chr16	-	634888	635063	635280	635340	634718	634797	635611	635774	0.881705	0.0546769	0.052
817	ENSG00000142192	APP	chr21	-	25897572	25897673	25905023	25905077	25891721	25891868	25911740	25911962	1	0	-0.009
818	ENSG00000142192	APP	chr21	-	25997359	25997416	26000014	26000182	25982343	25982477	26021839	26022042	1	0	-0.004
819	ENSG00000090565	RAB11FIP3	chr16	+	471294	471389	482524	482736	461403	461497	488850	489000	0.772788	0.11194	0.123
820	ENSG00000103148	NPRL3	chr16	-	117300	117375	119125	119255	112621	112775	130521	130591	0.990353	0.00420982	-0.049
822	ENSG00000214078	CPNE1	chr20	-	35626562	35626803	35627279	35627413	35626043	35626381	35630438	35630456	1	0	0.016
823	ENSG00000214078	CPNE1	chr20	-	35626566	35626803	35627279	35627413	35626030	35626381	35630438	35630490	1	0	-0.019
824	ENSG00000214078	CPNE1	chr20	-	35626566	35626803	35630438	35630490	35626030	35626381	35630740	35630795	1	0	0.022
825	ENSG00000214078	CPNE1	chr20	-	35626734	35626803	35627279	35627413	35626065	35626381	35630438	35630490	1	0	-0.004
826	ENSG00000214078	CPNE1	chr20	-	35626734	35626803	35630438	35630490	35626065	35626381	35630740	35630795	0.954176	0.0203716	-0.016
827	ENSG00000214078	CPNE1	chr20	-	35627279	35627413	35630740	35630795	35626566	35626803	35630900	35631034	1	0	0.021
828	ENSG00000214078	CPNE1	chr20	-	35630438	35630490	35630900	35631034	35627279	35627413	35631113	35631173	1	0	0.012
831	ENSG00000185418	TARSL2	chr15	-	101703858	101703937	101708792	101708910	101702238	101702385	101711879	101712001	0.581695	0.235305	-0.14
832	ENSG00000140479	PCSK6	chr15	-	101393211	101393424	101398403	101398576	101389463	101389564	101427891	101427980	1	0	0.04
834	ENSG00000068305	MEF2A	chr15	+	99671322	99671454	99671519	99671657	99632977	99633173	99674392	99674612	1	0	0.004
835	ENSG00000068305	MEF2A	chr15	+	99671322	99671454	99671519	99671657	99645560	99645764	99674392	99674612	1	0	-0.017
839	ENSG00000167491	GATAD2A	chr19	+	19492580	19492712	19494293	19494383	19465339	19465614	19495753	19495885	1	0	0.003
841	ENSG00000250021	C15orf38-AP3S2	chr15	-	89871474	89871546	89888520	89888632	89837614	89837722	89889048	89889140	0.993932	0.00264321	-0.064
4172	ENSG00000136504	KAT7	chr17	+	49805362	49805445	49809118	49809208	49798318	49798558	49811475	49811574	0.224166	0.64943	0.153
843	ENSG00000157823	AP3S2	chr15	-	89871474	89871546	89877305	89877424	89837614	89837722	89888520	89888632	0.500282	0.300785	-0.03
847	ENSG00000072062	PRKACA	chr19	-	14106759	14106888	14107347	14107409	14102815	14102914	14117501	14117744	0.776253	0.109997	0.018
848	ENSG00000140600	SH3GL3	chr15	+	83576582	83576741	83586982	83587086	83572564	83572698	83588661	83588771	0.839182	0.076144	-0.087
851	ENSG00000086666	ZFAND6	chr15	+	80075163	80075242	80098415	80098578	80059567	80059809	80120327	80120498	0.980546	0.00853206	0.037
852	ENSG00000185787	MORF4L1	chr15	+	78880511	78880579	78886140	78886395	78878212	78878259	78887268	78887297	1	0	-0.001
853	ENSG00000185787	MORF4L1	chr15	+	78880511	78880579	78886140	78886227	78878212	78878259	78887268	78887349	1	0	0
854	ENSG00000185787	MORF4L1	chr15	+	78886140	78886227	78887268	78887349	78880511	78880579	78890988	78891014	1	0	0.002
856	ENSG00000166411	IDH3A	chr15	+	78157547	78157631	78160091	78160206	78155212	78155275	78161580	78161768	0.543188	0.26505	0.073
1576	ENSG00000163138	PACRGL	chr4	+	20704659	20704814	20712787	20712922	20704465	20704533	20713431	20713539	0.0898791	1.04634	0.149
858	ENSG00000140374	ETFA	chr15	-	76274411	76274494	76283756	76283825	76231332	76231398	76285636	76285738	1	0	-0.003
860	ENSG00000140367	UBE2Q2	chr15	+	75868950	75869010	75873427	75873568	75854385	75854487	75876186	75876271	0.915777	0.0382102	0.051
861	ENSG00000140367	UBE2Q2	chr15	+	75873427	75873568	75876186	75876271	75868950	75869010	75877960	75878021	1	0	-0.025
863	ENSG00000169375	SIN3A	chr15	-	75414204	75414311	75422646	75422823	75412762	75413045	75430186	75430408	0.854249	0.0684156	0.074
865	ENSG00000140365	COMMD4	chr15	+	75339263	75339344	75339701	75339878	75338984	75339104	75339964	75340273	1	0	0.011
866	ENSG00000140474	ULK3	chr15	-	74842074	74842195	74842279	74842420	74841404	74841509	74843003	74843129	1	0	-0.013
867	ENSG00000140474	ULK3	chr15	-	74842074	74842195	74842279	74842417	74841404	74841509	74843003	74843163	1	0	0.005
868	ENSG00000138629	UBL7	chr15	-	74451435	74451520	74452295	74452378	74450801	74450859	74456551	74456671	0.564186	0.248578	0.094
869	ENSG00000138629	UBL7	chr15	-	74452295	74452378	74456551	74456671	74450801	74450859	74458683	74458896	1	0	0.009
870	ENSG00000138629	UBL7	chr15	-	74452295	74452378	74456551	74456671	74451435	74451520	74458683	74458896	1	0	-0.002
871	ENSG00000067141	NEO1	chr15	+	73273810	73274005	73278130	73278199	73272454	73272562	73282963	73283111	1	0	-0.024
873	ENSG00000213614	HEXA	chr15	-	72346526	72346710	72347685	72347758	72346234	72346325	72348047	72348134	1	0	0.006
874	ENSG00000140400	MAN2C1	chr15	-	75363209	75363290	75363998	75364188	75362641	75362748	75364487	75364665	1	0	-0.009
877	ENSG00000174444	RPL4	chr15	-	66501374	66501504	66502611	66502871	66500948	66501105	66503357	66503529	1	0	0
881	ENSG00000166855	CLPX	chr15	-	65162603	65162645	65164028	65164188	65158574	65158751	65166630	65166785	0.726279	0.138897	0.089
882	ENSG00000090487	SPG21	chr15	-	64974601	64974747	64976474	64976555	64970113	64970222	64980863	64981025	1	0	-0.014
884	ENSG00000128915	ICE2	chr15	-	60456656	60456794	60466593	60466713	60455325	60455442	60468060	60468162	1	0	0.035
894	ENSG00000128918	ALDH1A2	chr15	-	57992704	57992818	57992944	57993073	57965724	57965827	57995077	57995139	1	0	0.007
896	ENSG00000137878	GCOM1	chr15	+	57674967	57675068	57711983	57712188	57661449	57661533	57714535	57714745	1	0	0.016
898	ENSG00000131473	ACLY	chr17	-	41868708	41868785	41869042	41869125	41866907	41867904	41869473	41869587	1	0	0.006
899	ENSG00000131473	ACLY	chr17	-	41869042	41869125	41869473	41869587	41868708	41868785	41871688	41871832	1	0	0.001
904	ENSG00000138592	USP8	chr15	+	50481480	50482065	50484274	50484361	50477275	50477499	50489800	50489881	1	0	-0.007
905	ENSG00000141564	RPTOR	chr17	+	80643727	80643810	80707840	80707999	80625690	80625793	80730559	80730706	0.980546	0.00853206	0.047
906	ENSG00000102901	CENPT	chr16	-	67831753	67831840	67831840	67831890	67831215	67831358	67832011	67832108	1	0	-0.005
907	ENSG00000140263	SORD	chr15	+	45043256	45043421	45061066	45061226	45040407	45040441	45065270	45065389	1	0	0.032
908	ENSG00000166783	KIAA0430	chr16	-	15615829	15616005	15617051	15617171	15612556	15612777	15617298	15617535	1	0	-0.055
909	ENSG00000166734	CASC4	chr15	+	44328684	44328787	44331987	44332078	44322964	44323019	44337762	44337907	1	0	-0.042
910	ENSG00000140264	SERF2	chr15	+	43785409	43785534	43791975	43792383	43777099	43777502	43792974	43793083	0.726279	0.138897	-0.042
912	ENSG00000067369	TP53BP1	chr15	-	43420304	43420735	43421024	43421174	43416224	43416416	43421854	43422126	0.993932	0.00264321	-0.067
914	ENSG00000137814	HAUS2	chr15	+	42559338	42559408	42560781	42560870	42558197	42558290	42561269	42561402	1	0	0.022
915	ENSG00000137814	HAUS2	chr15	+	42559338	42559408	42561269	42561402	42558197	42558290	42563748	42563857	1	0	-0.008
916	ENSG00000103994	ZNF106	chr15	-	42456957	42457158	42466052	42466114	42450977	42451954	42472235	42472321	0.732749	0.135045	-0.14
918	ENSG00000137804	NUSAP1	chr15	+	41371526	41371684	41375711	41375828	41358148	41358258	41377195	41377304	1	0	0.01
923	ENSG00000137812	CASC5	chr15	+	40629272	40629371	40640911	40641027	40628610	40628678	40644996	40645087	1	0	-0.023
924	ENSG00000137812	CASC5	chr15	+	40645655	40645772	40646986	40647074	40644996	40645087	40650300	40650378	1	0	0.034
930	ENSG00000114062	UBE3A	chr15	-	25354527	25354683	25355891	25356056	25354032	25354426	25356690	25356830	1	0	-0.032
931	ENSG00000114062	UBE3A	chr15	-	25355891	25356056	25356690	25356896	25354527	25354683	25360382	25360527	1	0	0.011
936	ENSG00000140157	NIPA2	chr15	+	22839654	22839790	22853211	22853268	22838640	22838921	22858539	22858630	0.518774	0.285022	-0.157
937	ENSG00000140157	NIPA2	chr15	+	22851638	22851870	22858539	22858630	22838686	22838921	22860628	22860789	0.921453	0.035527	0.062
938	ENSG00000140157	NIPA2	chr15	+	22851638	22851870	22858539	22858630	22839654	22839790	22860628	22860789	1	0	0.003
944	ENSG00000011052	NME2	chr17	+	51155650	51155780	51159979	51160081	51153589	51153662	51161159	51161272	1	0	-0.015
945	ENSG00000154719	MRPL39	chr21	-	25603795	25603935	25606448	25606655	25601367	25601467	25607402	25607484	1	0	0.016
951	ENSG00000185347	C14orf80	chr14	+	105492578	105492734	105493834	105493933	105492106	105492309	105497356	105497443	0.911455	0.0402646	0.078
952	ENSG00000182979	MTA1	chr14	+	105445417	105445511	105449358	105449409	105438671	105438739	105450057	105450184	1	0	-0.035
953	ENSG00000182979	MTA1	chr14	+	105466706	105466742	105468337	105468349	105466425	105466578	105469466	105469498	1	0	-0.007
4070	ENSG00000149809	TM7SF2	chr11	+	65113219	65113414	65113490	65113594	65112810	65112865	65114712	65114832	0.483943	0.315205	0.149
955	ENSG00000168411	RFWD3	chr16	-	74651919	74652122	74660931	74661451	74649131	74649202	74664623	74664745	1	0	-0.017
3726	ENSG00000164535	DAGLB	chr7	-	6434761	6435020	6436361	6436533	6432836	6432959	6445952	6446104	0.361717	0.441632	0.148
958	ENSG00000256500	KLC1	chr14	+	103571622	103571820	103574106	103574170	103562961	103563124	103587273	103587364	1	0	0.018
959	ENSG00000075413	MARK3	chr14	+	103428386	103428440	103448918	103448967	103405075	103405267	103451917	103451983	1	0	0.031
960	ENSG00000075413	MARK3	chr14	+	103465556	103465793	103465971	103466091	103462404	103462461	103466342	103466442	0.983932	0.00703491	-0.044
961	ENSG00000022976	ZNF839	chr14	+	102335688	102335838	102336634	102336719	102334553	102334646	102338815	102338953	0.949374	0.0225627	-0.04
962	ENSG00000078304	PPP2R5C	chr14	+	101786017	101786183	101818991	101819085	101762904	101762970	101856685	101856885	1	0	0.005
963	ENSG00000078304	PPP2R5C	chr14	+	101883256	101883349	101883431	101883562	101882160	101882271	101890236	101890296	1	0	0.037
964	ENSG00000078304	PPP2R5C	chr14	+	101883431	101883562	101890236	101890296	101883256	101883349	101892999	101893108	0.835629	0.0779867	-0.059
965	ENSG00000078304	PPP2R5C	chr14	+	101889981	101890192	101890236	101890296	101883431	101883562	101892999	101893108	1	0	-0.002
966	ENSG00000078304	PPP2R5C	chr14	+	101909588	101909690	101912400	101912473	101906401	101906529	101925140	101927519	1	0	-0.026
970	ENSG00000205476	CCDC85C	chr14	-	99517087	99517183	99522132	99522240	99516187	99516286	99536014	99536088	0.726279	0.138897	-0.126
2668	ENSG00000075151	EIF4G3	chr1	-	20810737	20810884	20813157	20813239	20806291	20807500	20817391	20817538	0.0903796	1.04393	0.147
975	ENSG00000100605	ITPK1	chr14	-	92962750	92962849	92993879	92993997	92962354	92962395	93016675	93016801	0.788446	0.103228	-0.06
977	ENSG00000165929	TC2N	chr14	-	91792366	91792558	91797784	91797901	91787512	91787627	91798298	91798399	1	0	0.035
978	ENSG00000105669	COPE	chr19	-	18900380	18900449	18903267	18903423	18899872	18899947	18904770	18904852	1	0	-0.018
979	ENSG00000105669	COPE	chr19	-	18905866	18905935	18906959	18907112	18905575	18905629	18910970	18911071	1	0	0.002
980	ENSG00000165914	TTC7B	chr14	-	90578105	90578308	90610741	90610839	90524563	90541589	90617928	90618045	0.930931	0.0310825	0.075
981	ENSG00000165914	TTC7B	chr14	-	90593485	90593626	90610741	90610839	90541185	90541589	90617928	90618023	0.811274	0.0908324	-0.045
982	ENSG00000165914	TTC7B	chr14	-	90593485	90593626	90610741	90610839	90578105	90578308	90617928	90618045	1	0	0.022
983	ENSG00000165914	TTC7B	chr14	-	90593485	90593626	90617928	90618045	90578105	90578308	90644047	90644208	0.796446	0.0988436	0.096
985	ENSG00000165914	TTC7B	chr14	-	90646950	90647023	90652840	90652898	90644047	90644208	90654992	90655110	1	0	0.004
986	ENSG00000165914	TTC7B	chr14	-	90730074	90730196	90744791	90744922	90695499	90695578	90780737	90780906	0.940197	0.026781	0.085
987	ENSG00000100722	ZC3H14	chr14	+	88568038	88568153	88571083	88571124	88563650	88563693	88572029	88572225	0.851651	0.0697386	-0.097
988	ENSG00000100722	ZC3H14	chr14	+	88577984	88578140	88596733	88596808	88575839	88575940	88601923	88602083	0.91112	0.0404246	0.055
989	ENSG00000100722	ZC3H14	chr14	+	88577984	88578140	88596733	88596808	88575839	88575940	88607242	88607363	1	0	0.022
991	ENSG00000171858	RPS21	chr20	+	62387842	62387914	62388308	62388364	62387610	62387674	62388456	62388519	1	0	0.001
997	ENSG00000100577	GSTZ1	chr14	+	77327471	77327552	77327911	77328037	77326837	77326905	77329122	77329201	1	0	0.039
999	ENSG00000089916	GPATCH2L	chr14	+	76177891	76177931	76177987	76178042	76176622	76176690	76180763	76180849	0.911187	0.0403923	-0.007
1000	ENSG00000133935	C14orf1	chr14	-	75654885	75654976	75657369	75657533	75651770	75651889	75660774	75661189	0.695801	0.157515	0.096
1002	ENSG00000170348	TMED10	chr14	-	75135759	75135886	75147663	75147737	75131469	75135006	75152031	75152143	1	0	-0.026
1004	ENSG00000119689	DLST	chr14	+	74882590	74882624	74889274	74889349	74881892	74882016	74889896	74889952	1	0	0.015
1005	ENSG00000119689	DLST	chr14	+	74885585	74885634	74889094	74889147	74881924	74882016	74889274	74889349	1	0	-0.016
1007	ENSG00000119688	ABCD4	chr14	-	74293153	74293248	74295147	74295198	74292747	74292869	74295853	74295979	1	0	0.059
1010	ENSG00000140043	PTGR2	chr14	+	73876997	73877168	73879095	73879305	73874022	73874214	73880054	73880176	0.640348	0.193584	-0.093
1012	ENSG00000133961	NUMB	chr14	-	73292733	73292874	73323129	73323204	73286192	73287314	73355625	73355766	1	0	-0.064
1013	ENSG00000133961	NUMB	chr14	-	73297210	73297285	73323129	73323204	73292733	73292874	73355625	73355766	0.834095	0.0787845	-0.116
1014	ENSG00000160256	FAM207A	chr21	+	44943683	44943837	44973196	44973265	44940009	44940186	44976679	44976989	1	0	0.021
1021	ENSG00000029364	SLC39A9	chr14	+	69424093	69424202	69442068	69442266	69398691	69399465	69453240	69453309	1	0	0.001
1023	ENSG00000029364	SLC39A9	chr14	+	69442068	69442266	69453240	69453309	69424093	69424202	69454811	69454897	1	0	-0.014
1024	ENSG00000081177	EXD2	chr14	+	69203916	69204000	69209423	69209803	69191765	69192039	69228815	69229072	1	0	-0.013
1032	ENSG00000087111	PIGS	chr17	-	28560048	28560191	28561421	28561629	28558501	28558590	28563430	28563522	1	0	0.025
1033	ENSG00000100714	MTHFD1	chr14	+	64411089	64411149	64412471	64412525	64400792	64400877	64415357	64415494	1	0	0.005
1034	ENSG00000100714	MTHFD1	chr14	+	64439095	64439172	64440125	64440266	64435568	64435671	64441384	64441453	1	0	-0.002
1035	ENSG00000100714	MTHFD1	chr14	+	64453753	64453861	64454722	64454875	64449444	64449622	64458213	64458307	0.881705	0.0546769	-0.035
1037	ENSG00000119537	KDSR	chr18	-	63344409	63344493	63350887	63351079	63338799	63338883	63355203	63355299	0.861439	0.0647752	-0.103
1040	ENSG00000070367	EXOC5	chr14	-	57244164	57244359	57246710	57246858	57239594	57239659	57247617	57247712	1	0	0.017
1041	ENSG00000100526	CDKN3	chr14	+	54411483	54411706	54415898	54415930	54408744	54408789	54417847	54417951	1	0	0.009
1042	ENSG00000125746	EML2	chr19	-	45617629	45617697	45619059	45619191	45616764	45616853	45621206	45621332	1	0	0.057
1043	ENSG00000125746	EML2	chr19	-	45624718	45624818	45626704	45626839	45621482	45621637	45629950	45630046	1	0	0.05
1044	ENSG00000125746	EML2	chr19	-	45626704	45626839	45629950	45630046	45624718	45624818	45632860	45632971	1	0	0.062
1047	ENSG00000152240	HAUS1	chr18	+	46122466	46122590	46123298	46123364	46105193	46105368	46124821	46124893	1	0	-0.016
1050	ENSG00000100934	SEC23A	chr14	-	39045162	39045324	39048651	39048729	39042785	39042872	39055142	39055296	1	0	-0.008
1055	ENSG00000153975	ZUFSP	chr6	-	116660735	116660846	116666633	116666912	116658802	116658924	116668565	116668794	1	0	0.022
1056	ENSG00000153975	ZUFSP	chr6	-	116660735	116660846	116666633	116667207	116658802	116658924	116668565	116668794	1	0	-0.062
1061	ENSG00000112290	WASF1	chr6	-	110127468	110127629	110160634	110160732	110113325	110113460	110177146	110177186	1	0	-0.009
3505	ENSG00000092208	GEMIN2	chr14	+	39124991	39125036	39128279	39128348	39122429	39122543	39131957	39132068	0.265555	0.575846	0.147
1063	ENSG00000112290	WASF1	chr6	-	110127468	110127629	110178597	110178742	110113325	110113460	110179840	110179923	0.971705	0.0124656	0.019
1069	ENSG00000196182	STK40	chr1	-	36358736	36358822	36361220	36361340	36358238	36358382	36385722	36385896	1	0	-0.059
1071	ENSG00000125871	MGME1	chr20	+	17975683	17975903	17988165	17988298	17969800	17970130	17989938	17991122	0.861439	0.0647752	0.015
1076	ENSG00000133706	LARS	chr5	-	146140203	146140261	146142871	146143084	146135600	146135664	146143411	146143550	0.901151	0.0452023	0.04
1077	ENSG00000133706	LARS	chr5	-	146142871	146143084	146143411	146143550	146140203	146140261	146144266	146144349	1	0	-0.016
1078	ENSG00000133706	LARS	chr5	-	146171909	146171990	146172686	146172774	146168127	146168265	146177546	146177665	0.998888	0.000482993	-0.033
4691	ENSG00000266173	STRADA	chr17	-	63704004	63704047	63704431	63704582	63703455	63703751	63706634	63706739	0.265555	0.575846	0.147
1080	ENSG00000163001	CFAP36	chr2	+	55522101	55522166	55523720	55523822	55519645	55519916	55528877	55528992	1	0	-0.041
1081	ENSG00000163001	CFAP36	chr2	+	55523720	55523822	55528877	55528992	55522101	55522166	55533872	55533960	0.919667	0.0363695	-0.08
1088	ENSG00000119899	SLC17A5	chr6	-	73600350	73600441	73610399	73610547	73593378	73595214	73615314	73615447	1	0	-0.005
1089	ENSG00000119899	SLC17A5	chr6	-	73641690	73641924	73644406	73644603	73638411	73638499	73653792	73654155	0.854249	0.0684156	0.107
1090	ENSG00000107929	LARP4B	chr10	-	842931	843068	863742	863883	836402	836506	864122	864270	0.898775	0.0463489	-0.08
1097	ENSG00000135446	CDK4	chr12	-	57750441	57750563	57750655	57750765	57749453	57749504	57750922	57751090	1	0	0.003
1103	ENSG00000101181	MTG2	chr20	+	62197851	62197967	62198633	62198852	62195801	62195949	62199118	62199257	0.722511	0.141156	-0.097
1105	ENSG00000012660	ELOVL5	chr6	-	53270592	53270727	53273219	53273344	53267397	53269270	53275089	53275261	1	0	-0.016
1108	ENSG00000254462	TMX2-CTNND1	chr11	+	57737607	57737668	57789036	57789155	57712604	57712807	57791384	57791586	0.919667	0.0363695	-0.081
1111	ENSG00000107789	MINPP1	chr10	+	87513123	87513221	87521035	87521169	87508335	87508533	87552081	87553388	0.866278	0.062343	-0.084
1112	ENSG00000112655	PTK7	chr6	+	43145199	43145432	43146617	43146698	43144450	43144606	43160720	43161712	1	0	0.013
1113	ENSG00000153044	CENPH	chr5	+	69195716	69195791	69197052	69197109	69194646	69194695	69202505	69202569	1	0	-0.001
1114	ENSG00000153044	CENPH	chr5	+	69202918	69202970	69208195	69208359	69202505	69202569	69209706	69209929	1	0	-0.002
1118	ENSG00000156639	ZFAND3	chr6	+	38082391	38082457	38116571	38116739	38061592	38061775	38152234	38154624	0.915777	0.0382102	-0.054
1119	ENSG00000137200	CMTR1	chr6	+	37461969	37462102	37462828	37463008	37461548	37461645	37471020	37471077	0.726279	0.138897	-0.07
1120	ENSG00000137200	CMTR1	chr6	+	37475320	37475412	37476125	37476194	37474523	37474646	37477591	37477639	1	0	0.047
1121	ENSG00000112081	SRSF3	chr6	+	36599820	36600276	36601151	36601190	36598848	36598983	36601707	36601794	1	0	0.002
1126	ENSG00000112062	MAPK14	chr6	+	36095986	36096066	36100187	36100267	36076536	36076608	36102570	36102649	1	0	0.026
1128	ENSG00000143379	SETDB1	chr1	+	150960562	150961191	150962129	150962158	150959177	150959347	150962586	150962719	1	0	-0.018
1129	ENSG00000065060	UHRF1BP1	chr6	+	34836155	34836348	34855616	34855703	34835293	34835464	34856238	34856409	1	0	-0.087
1130	ENSG00000272325	NUDT3	chr6	-	34293450	34293535	34295640	34295685	34279678	34288931	34341861	34341972	0.973851	0.0115076	-0.037
1132	ENSG00000101144	BMP7	chr20	-	57174930	57175007	57183721	57183919	57173199	57173310	57202474	57202623	1	0	0.04
1135	ENSG00000204387	C6orf48	chr6	+	31835410	31835451	31837235	31837435	31834907	31835200	31839542	31839761	0.818128	0.087179	-0.027
1136	ENSG00000100503	NIN	chr14	-	50821873	50822077	50830463	50830517	50806736	50806818	50831005	50831046	1	0	-0.026
1138	ENSG00000204463	BAG6	chr6	-	31644306	31644414	31644524	31644602	31644081	31644194	31644945	31645198	0.863201	0.0638882	0.026
1140	ENSG00000140391	TSPAN3	chr15	-	77055788	77055863	77056063	77056255	77054177	77054279	77070891	77071109	1	0	0.012
1141	ENSG00000196367	TRRAP	chr7	+	98881974	98882024	98890334	98890445	98881089	98881250	98892423	98892528	1	0	-0.036
1142	ENSG00000141959	PFKL	chr21	+	44311005	44311083	44312104	44312294	44306680	44306754	44312977	44313143	0.959008	0.0181776	0.034
626	ENSG00000129245	FXR2	chr17	-	7601408	7601525	7602908	7603002	7595823	7595994	7603756	7603905	0.469922	0.327974	0.144
1151	ENSG00000179364	PACS2	chr14	+	105352377	105352467	105355051	105355177	105348492	105348580	105367212	105367375	1	0	-0.045
1152	ENSG00000175061	LRRC75A-AS1	chr17	+	16439326	16439414	16439659	16439703	16439037	16439060	16440184	16440253	1	0	0.002
1153	ENSG00000175061	LRRC75A-AS1	chr17	+	16441073	16441130	16460892	16461245	16440184	16440253	16462832	16462941	1	0	0
1155	ENSG00000165097	KDM1B	chr6	+	18162834	18162924	18166266	18166378	18161326	18161454	18171362	18171479	1	0	0.031
1158	ENSG00000137210	TMEM14B	chr6	+	10749201	10749268	10755141	10755232	10747758	10747881	10756466	10756971	0.726279	0.138897	0.056
1159	ENSG00000137210	TMEM14B	chr6	+	10749621	10749698	10755141	10755232	10747772	10747881	10756466	10756958	1	0	-0.012
1160	ENSG00000137210	TMEM14B	chr6	+	10749621	10749698	10751132	10751234	10749201	10749268	10755141	10755232	1	0	0.004
1161	ENSG00000137210	TMEM14B	chr6	+	10749621	10749698	10770076	10770204	10749201	10749268	10829006	10829165	1	0	0.005
1164	ENSG00000164070	HSPA4L	chr4	+	127823516	127823624	127827304	127827424	127822768	127822894	127830637	127830799	0.834095	0.0787845	-0.076
1167	ENSG00000127603	MACF1	chr1	+	39437776	39438008	39439273	39439500	39436481	39436490	39441002	39441125	1	0	-0.008
1169	ENSG00000112679	DUSP22	chr6	+	311879	311962	335113	335163	304627	304661	345853	345928	1	0	0.023
1178	ENSG00000074317	SNCB	chr5	-	176626397	176626516	176626719	176626761	176621213	176621303	176629533	176629663	1	0	0.035
1179	ENSG00000104320	NBN	chr8	-	89937025	89937075	89943252	89943366	89933335	89935612	89946139	89946295	1	0	0.064
1181	ENSG00000104320	NBN	chr8	-	89943252	89943366	89946139	89946295	89937025	89937075	89947823	89947892	0.839409	0.0760263	-0.107
482	ENSG00000101557	USP14	chr18	+	166786	166819	178932	179037	163307	163453	180235	180339	0.265555	0.575846	0.138
1186	ENSG00000055163	CYFIP2	chr5	+	157296672	157296774	157300714	157300896	157294782	157294860	157302793	157302890	1	0	-0.002
1189	ENSG00000113719	ERGIC1	chr5	+	172897001	172897074	172909666	172909761	172888698	172888760	172914713	172914838	0.993932	0.00264321	-0.045
1190	ENSG00000185627	PSMD13	chr11	+	244040	244075	244160	244216	238997	239076	244425	244469	0.861439	0.0647752	-0.098
1200	ENSG00000164574	GALNT10	chr5	+	154329571	154329738	154376276	154376462	154297940	154298079	154380447	154380631	0.89836	0.0465496	-0.096
1202	ENSG00000168268	NT5DC2	chr3	-	52527616	52527718	52527828	52527931	52527293	52527375	52528012	52528073	0.852681	0.0692133	0.036
1205	ENSG00000132780	NASP	chr1	+	45602254	45602365	45604935	45605016	45591222	45591270	45606481	45606591	1	0	-0.017
1206	ENSG00000132780	NASP	chr1	+	45613168	45613248	45614095	45614181	45591222	45591270	45614292	45614366	1	0	0.003
1717	ENSG00000163870	TPRA1	chr3	-	127575748	127575809	127575939	127576050	127575402	127575505	127576616	127576696	0.361717	0.441632	0.138
1208	ENSG00000170144	HNRNPA3	chr2	+	177216502	177216592	177216675	177216771	177215977	177216188	177216859	177216940	0.518774	0.285022	0.018
1209	ENSG00000183763	TRAIP	chr3	-	49840984	49841072	49841825	49841939	49840283	49840373	49842452	49842547	0.992592	0.00322932	-0.074
1210	ENSG00000183763	TRAIP	chr3	-	49841825	49841939	49842452	49842547	49840984	49841072	49843800	49843928	0.573392	0.241549	-0.155
1211	ENSG00000173692	PSMD1	chr2	+	231163634	231163727	231165199	231165286	231161339	231161509	231165870	231166017	0.91112	0.0404246	-0.044
1212	ENSG00000118939	UCHL3	chr13	+	75549975	75549987	75560752	75560881	75549482	75549670	75566694	75566851	1	0	-0.001
1213	ENSG00000118939	UCHL3	chr13	+	75549975	75549987	75560752	75560881	75549790	75549862	75566694	75566851	1	0	0.025
1215	ENSG00000134644	PUM1	chr1	-	30941997	30942123	30945345	30945483	30941150	30941272	30950126	30950261	1	0	-0.033
1216	ENSG00000120705	ETF1	chr5	-	138518691	138518867	138542832	138542936	138513567	138513706	138543096	138543151	1	0	0.003
1217	ENSG00000163468	CCT3	chr1	-	156324971	156325089	156335826	156335888	156320838	156321025	156338153	156338245	1	0	-0.007
1218	ENSG00000163468	CCT3	chr1	-	156334712	156334775	156334867	156334918	156333546	156333643	156335826	156335888	1	0	-0.009
1219	ENSG00000196411	EPHB4	chr7	-	100813918	100814021	100817191	100817357	100813651	100813716	100818519	100818644	1	0	0.021
1220	ENSG00000113648	H2AFY	chr5	-	135350822	135350913	135352945	135353045	135345967	135346057	135360496	135360607	1	0	0.008
1221	ENSG00000113648	H2AFY	chr5	-	135352945	135353045	135360496	135360607	135345967	135346057	135369405	135369603	0.959008	0.0181776	0.041
1222	ENSG00000113648	H2AFY	chr5	-	135352945	135353045	135360496	135360780	135345967	135346057	135369405	135369603	1	0	-0.006
1223	ENSG00000113575	PPP2CA	chr5	-	134201847	134202021	134205921	134206131	134200984	134201074	134225759	134226142	1	0	-0.009
1226	ENSG00000092201	SUPT16H	chr14	-	21371873	21372044	21373337	21373430	21370335	21370488	21383861	21383995	0.919667	0.0363695	-0.047
1229	ENSG00000011243	AKAP8L	chr19	-	15397713	15397855	15403474	15403555	15397519	15397625	15403657	15403715	1	0	0.031
1231	ENSG00000157800	SLC37A3	chr7	-	140343411	140343563	140345215	140345263	140337283	140337349	140345868	140345970	0.910371	0.0407817	-0.108
1232	ENSG00000157800	SLC37A3	chr7	-	140352061	140352146	140355667	140355764	140351272	140351451	140358639	140358785	1	0	-0.06
1234	ENSG00000157800	SLC37A3	chr7	-	140355667	140355764	140358639	140358785	140352061	140352146	140364407	140364491	0.881705	0.0546769	-0.107
1236	ENSG00000157800	SLC37A3	chr7	-	140355667	140355764	140364407	140364491	140352061	140352146	140369589	140369682	0.989548	0.00456313	-0.071
1238	ENSG00000157800	SLC37A3	chr7	-	140358639	140358785	140364407	140364491	140355667	140355764	140369589	140369682	1	0	-0.001
1239	ENSG00000196911	KPNA5	chr6	+	116692054	116692156	116692292	116692392	116689319	116689453	116698703	116698798	0.948627	0.0229045	-0.069
1240	ENSG00000153310	FAM49B	chr8	-	129855610	129855747	129862228	129862334	129854265	129854343	129871374	129871496	1	0	0.035
1241	ENSG00000153310	FAM49B	chr8	-	129862228	129862334	129871374	129871496	129855610	129855747	129903311	129903350	0.954176	0.0203716	-0.016
1242	ENSG00000153310	FAM49B	chr8	-	129879388	129879471	129880375	129880458	129871374	129871496	129896671	129896854	1	0	-0.012
1243	ENSG00000153310	FAM49B	chr8	-	129879388	129879471	129880375	129880458	129871374	129871496	129903311	129903350	1	0	0.01
3847	ENSG00000051825	MPHOSPH9	chr12	-	123202623	123203084	123203113	123203375	123202163	123202319	123210055	123210162	0.361717	0.441632	0.138
1259	ENSG00000104671	DCTN6	chr8	+	30175084	30175190	30177125	30177214	30164110	30164175	30179407	30179455	1	0	-0.067
1261	ENSG00000147044	CASK	chrX	-	41555599	41555635	41557031	41557100	41553718	41553915	41559778	41559847	1	0	0.053
1264	ENSG00000171298	GAA	chr17	+	80111982	80112100	80112875	80113027	80110940	80111025	80113217	80113366	1	0	0.024
1267	ENSG00000105341	ATP5SL	chr19	-	41436391	41436472	41438217	41438414	41433536	41433673	41439881	41439905	1	0	0.017
1273	ENSG00000198612	COPS8	chr2	+	237089861	237089994	237094089	237094197	237088604	237088653	237095821	237095884	0.676015	0.170044	-0.072
1274	ENSG00000153113	CAST	chr5	+	96722638	96722698	96729152	96729209	96695784	96695907	96729611	96729725	1	0	-0.006
1275	ENSG00000153113	CAST	chr5	+	96727488	96727530	96729152	96729209	96722638	96722698	96729611	96729725	1	0	-0.036
1280	ENSG00000013306	SLC25A39	chr17	-	44321699	44321767	44322418	44322552	44320628	44321558	44323283	44323343	1	0	0
1281	ENSG00000013306	SLC25A39	chr17	-	44321699	44321767	44322418	44322528	44321433	44321558	44323283	44323343	0.818128	0.087179	0.011
1282	ENSG00000013306	SLC25A39	chr17	-	44322418	44322528	44323283	44323343	44321699	44321767	44323477	44323577	0.452719	0.344172	0.046
1283	ENSG00000013306	SLC25A39	chr17	-	44323283	44323343	44323477	44323577	44322418	44322528	44324710	44324827	1	0	-0.006
1285	ENSG00000140854	KATNB1	chr16	+	57744393	57744511	57750826	57750927	57741686	57741817	57751260	57751302	0.843663	0.0738309	-0.06
1286	ENSG00000116062	MSH6	chr2	+	47795893	47796063	47798610	47801155	47790926	47791123	47803419	47803685	1	0	0.011
1304	ENSG00000131844	MCCC2	chr5	+	71636103	71636167	71641002	71641075	71635150	71635246	71643818	71643895	1	0	-0.007
636	ENSG00000129197	RPAIN	chr17	+	5425970	5426082	5426235	5426299	5422768	5422829	5428070	5428211	0.410972	0.386188	0.135
1309	ENSG00000082397	EPB41L3	chr18	-	5394676	5394793	5395066	5395147	5392380	5393478	5395608	5395707	1	0	0.031
1315	ENSG00000100320	RBFOX2	chr22	-	35768256	35768349	35778024	35778078	35765422	35765483	35781599	35781743	1	0	0.05
1316	ENSG00000100320	RBFOX2	chr22	-	35809779	35810004	35938846	35938897	35781599	35781746	36028239	36028425	1	0	0.049
1323	ENSG00000186470	BTN3A2	chr6	+	26370321	26370603	26372896	26373097	26368720	26368912	26373275	26373296	1	0	-0.024
1329	ENSG00000049883	PTCD2	chr5	+	72326611	72326741	72331257	72331375	72322171	72322264	72335017	72335096	1	0	0.006
2093	ENSG00000143363	PRUNE	chr1	+	151024610	151024795	151025514	151025673	151018466	151018669	151027232	151027327	0.416443	0.380444	0.135
1333	ENSG00000129493	HEATR5A	chr14	-	31302294	31302519	31304904	31305177	31295908	31296063	31306731	31306879	0.543243	0.265005	0.144
1334	ENSG00000172239	PAIP1	chr5	-	43538923	43539035	43543003	43543116	43536818	43536944	43547727	43547913	1	0	-0.019
1338	ENSG00000172262	ZNF131	chr5	+	43139164	43139309	43161248	43161931	43123208	43123310	43173317	43173448	0.596152	0.224643	-0.116
1339	ENSG00000083312	TNPO1	chr5	+	72851237	72851319	72855773	72855923	72848384	72848498	72861807	72861914	1	0	0.011
1340	ENSG00000083312	TNPO1	chr5	+	72851243	72851319	72855773	72855923	72848384	72848498	72861807	72861914	0.984009	0.00700083	0.037
1341	ENSG00000083312	TNPO1	chr5	+	72893615	72893703	72896457	72896556	72893376	72893535	72897055	72897151	1	0	0.01
1342	ENSG00000083312	TNPO1	chr5	+	72896457	72896556	72897055	72897151	72893615	72893703	72900005	72900081	1	0	0.005
1343	ENSG00000083312	TNPO1	chr5	+	72897055	72897151	72900005	72900081	72896457	72896556	72900973	72901073	0.884576	0.053265	0.042
1345	ENSG00000108039	XPNPEP1	chr10	-	109893011	109893075	109907690	109907815	109891721	109891826	109915010	109915099	1	0	0.036
1346	ENSG00000112983	BRD8	chr5	-	138161795	138161864	138162053	138162146	138160890	138161068	138163129	138163344	0.67939	0.167881	-0.085
1347	ENSG00000112983	BRD8	chr5	-	138162053	138162146	138163129	138163344	138161795	138161864	138163586	138163643	1	0	-0.011
1349	ENSG00000074696	PTPLAD1	chr15	+	65556738	65556903	65558679	65558731	65554886	65554960	65562773	65562884	0.835629	0.0779867	0.048
1351	ENSG00000074696	PTPLAD1	chr15	+	65558679	65558731	65562773	65562884	65556738	65556903	65564214	65564342	0.832005	0.0798742	0.06
1356	ENSG00000165416	SUGT1	chr13	+	52653045	52653103	52657531	52657622	52652838	52652958	52658398	52658468	1	0	-0.001
1366	ENSG00000119522	DENND1A	chr9	-	123557569	123557695	123583168	123583270	123457792	123457897	123609435	123609453	0.88189	0.0545856	0.114
3296	ENSG00000082781	ITGB5	chr3	-	124817620	124817710	124819738	124819834	124809021	124809156	124821312	124821474	0.361717	0.441632	0.135
1378	ENSG00000160783	PMF1	chr1	+	156232319	156232425	156233627	156233728	156225556	156225668	156236287	156236483	0.666495	0.176203	0.025
1379	ENSG00000056097	ZFR	chr5	-	32417647	32417792	32419820	32420103	32414968	32415187	32444228	32444328	1	0	-0.005
1380	ENSG00000146282	RARS2	chr6	-	87541917	87541994	87555407	87555505	87530783	87530942	87562701	87562785	0.854249	0.0684156	0.074
2333	ENSG00000110074	FOXRED1	chr11	+	126274926	126275021	126275326	126275428	126273335	126273454	126275793	126275870	0.467179	0.330517	0.132
4838	ENSG00000158402	CDC25C	chr5	-	138319218	138319374	138325814	138325904	138291969	138292116	138326020	138326054	0.279875	0.553036	0.129
1384	ENSG00000048028	USP28	chr11	-	113815173	113815382	113817657	113817837	113813884	113813955	113823604	113823700	1	0	0.042
1385	ENSG00000048028	USP28	chr11	-	113852500	113852633	113854257	113854335	113841662	113841768	113875444	113875528	0.451354	0.345482	0.128
1386	ENSG00000132952	USPL1	chr13	+	30630834	30631474	30637743	30637857	30621763	30621892	30642627	30642757	1	0	0.041
1390	ENSG00000057935	MTA3	chr2	+	42579106	42579200	42609457	42609584	42570436	42570504	42640172	42640236	0.677123	0.169333	-0.105
1391	ENSG00000057935	MTA3	chr2	+	42609457	42609584	42640172	42640236	42579106	42579200	42644126	42644244	1	0	0.039
1392	ENSG00000037474	NSUN2	chr5	-	6625563	6625669	6631872	6631977	6623213	6623285	6632598	6632756	1	0	0.002
1394	ENSG00000007923	DNAJC11	chr1	-	6651528	6651602	6652828	6652951	6645788	6645978	6653910	6654039	1	0	0.007
1396	ENSG00000248672	LY75-CD302	chr2	-	159777937	159777964	159780004	159780178	159771850	159772053	159780881	159780998	0.919667	0.0363695	0.112
3441	ENSG00000260238	PMF1-BGLAP	chr1	+	156232319	156232425	156233627	156233728	156212981	156213176	156236287	156236483	0.266828	0.573769	0.128
1401	ENSG00000109762	SNX25	chr4	+	185351444	185351609	185353484	185353602	185346536	185346650	185357670	185357737	1	0	-0.043
1408	ENSG00000129116	PALLD	chr4	+	168894578	168894677	168898492	168898714	168890921	168891057	168903756	168903906	1	0	0.049
1417	ENSG00000198707	CEP290	chr12	-	88059897	88060020	88060829	88060994	88058847	88059020	88062691	88062778	1	0	-0.068
1429	ENSG00000049656	CLPTM1L	chr5	-	1323786	1323869	1324762	1324813	1322833	1322911	1325750	1325816	1	0	0.034
1430	ENSG00000157593	SLC35B2	chr6	-	44256341	44256496	44256684	44256878	44254095	44255644	44257399	44257554	1	0	0.032
1431	ENSG00000187742	SECISBP2	chr9	+	89319651	89319797	89325426	89325676	89318505	89318612	89325896	89326038	0.906243	0.0427554	0.059
1432	ENSG00000187742	SECISBP2	chr9	+	89319651	89319797	89325547	89325676	89318518	89318612	89325896	89326038	0.772042	0.112359	0.08
1433	ENSG00000020426	MNAT1	chr14	+	60879713	60879835	60968228	60968397	60818721	60818847	60968558	60968680	1	0	-0.021
1434	ENSG00000125166	GOT2	chr16	-	58719195	58719255	58722149	58722278	58718526	58718688	58723745	58723902	0.861439	0.0647752	0.048
1437	ENSG00000106070	GRB10	chr7	-	50703820	50703908	50732271	50732368	50674435	50674658	50755886	50756056	0.91112	0.0404246	0.045
1438	ENSG00000106070	GRB10	chr7	-	50703820	50703908	50755886	50756056	50674435	50674658	50780626	50780736	1	0	-0.004
1441	ENSG00000100650	SRSF5	chr14	+	69768137	69768282	69769181	69769251	69766113	69767255	69770466	69770540	0.617934	0.209058	-0.043
1444	ENSG00000138107	ACTR1A	chr10	-	102481131	102481172	102483010	102483103	102479228	102480965	102484159	102484376	1	0	-0.009
1445	ENSG00000155189	AGPAT5	chr8	+	6741660	6741751	6747669	6747828	6732560	6732650	6755050	6755174	1	0	0
1452	ENSG00000198060	2005-03-01	chr10	+	92311134	92311337	92340672	92340803	92291162	92291529	92349348	92349532	0.665308	0.176977	0.094
1454	ENSG00000141562	NARF	chr17	+	82472563	82472698	82478570	82478667	82468763	82468896	82478799	82478918	1	0	0.01
1456	ENSG00000241258	CRCP	chr7	+	66130743	66130842	66134279	66134374	66127703	66127740	66145442	66145500	1	0	-0.08
1458	ENSG00000241258	CRCP	chr7	+	66134279	66134374	66145442	66145500	66130743	66130842	66152207	66154561	0.700787	0.154414	0.159
1462	ENSG00000137713	PPP2R1B	chr11	-	111760818	111761051	111761118	111761291	111759803	111759951	111764804	111764905	1	0	-0.006
1463	ENSG00000112357	PEX7	chr6	+	136845614	136845692	136866626	136866733	136826318	136826469	136869889	136870003	0.623094	0.205447	0.121
1466	ENSG00000070756	PABPC1	chr8	-	100718086	100718280	100721390	100721452	100717772	100717888	100721728	100722087	1	0	-0.003
1467	ENSG00000055211	GINM1	chr6	+	149572506	149572603	149578821	149578973	149572284	149572344	149579833	149579990	1	0	0.01
1468	ENSG00000055211	GINM1	chr6	+	149580592	149580723	149582439	149582603	149579833	149579990	149590726	149591748	1	0	-0.022
1472	ENSG00000278535	DHRS11	chr17	+	36594970	36595180	36598162	36598257	36591797	36592156	36598920	36599050	1	0	-0.022
1473	ENSG00000278535	DHRS11	chr17	+	36595026	36595180	36598162	36598257	36591886	36592156	36598920	36599050	1	0	-0.013
1481	ENSG00000151247	EIF4E	chr4	-	98891236	98891332	98901875	98901982	98887888	98887952	98929094	98929101	1	0	0.006
1482	ENSG00000138698	RAP1GDS1	chr4	+	98343138	98343261	98352475	98352601	98293407	98293515	98391951	98392080	1	0	0
1483	ENSG00000138698	RAP1GDS1	chr4	+	98379016	98379163	98391951	98392080	98352475	98352601	98404476	98404602	1	0	-0.028
1494	ENSG00000163629	PTPN13	chr4	+	86693586	86693674	86701240	86701801	86689004	86689190	86716529	86716625	0.923926	0.0343628	-0.071
1495	ENSG00000163629	PTPN13	chr4	+	86741633	86741816	86744965	86745128	86735593	86735746	86750469	86750887	1	0	0.051
1496	ENSG00000163629	PTPN13	chr4	+	86744965	86745128	86750469	86750887	86741633	86741816	86751026	86751124	0.862556	0.0642129	-0.081
1497	ENSG00000121064	SCPEP1	chr17	+	56981081	56981230	56985377	56985467	56978133	56978235	56987694	56987850	0.900214	0.0456541	0.065
1500	ENSG00000152795	HNRNPDL	chr4	-	82425562	82425667	82426036	82426129	82424628	82424883	82426462	82426633	0.993932	0.00264321	0.008
1501	ENSG00000152795	HNRNPDL	chr4	-	82425562	82425667	82426462	82426633	82424628	82424883	82427189	82427304	1	0	0.001
1502	ENSG00000152795	HNRNPDL	chr4	-	82426036	82426129	82426462	82426633	82422564	82424883	82427189	82427304	1	0	-0.003
1503	ENSG00000152795	HNRNPDL	chr4	-	82427432	82427564	82428017	82428179	82427189	82427304	82428277	82428446	1	0	0.008
4733	ENSG00000118894	FAM86A	chr16	-	5091793	5091895	5093483	5093564	5090431	5090565	5095451	5095514	0.469922	0.327974	0.128
1510	ENSG00000196510	ANAPC7	chr12	-	110376065	110376216	110381751	110381948	110372899	110374333	110382842	110382960	1	0	0.005
1511	ENSG00000196510	ANAPC7	chr12	-	110377392	110377617	110382842	110382960	110375476	110376216	110386326	110386469	1	0	0.017
1512	ENSG00000134153	EMC7	chr15	-	34088052	34088133	34090316	34090455	34084016	34084486	34095894	34096014	0.835629	0.0779867	0.064
1513	ENSG00000134153	EMC7	chr15	-	34088052	34088133	34090316	34090455	34084329	34084486	34101603	34101807	1	0	-0.016
1515	ENSG00000145907	G3BP1	chr5	+	151786602	151786715	151790322	151790404	151771953	151772036	151790888	151791062	0.726279	0.138897	0.028
1517	ENSG00000132466	ANKRD17	chr4	-	73085248	73085446	73090666	73092300	73078641	73078890	73094078	73094228	0.911455	0.0402646	0.065
1520	ENSG00000113522	RAD50	chr5	+	132591223	132591406	132591876	132592034	132589630	132589837	132594868	132595044	0.89836	0.0465496	-0.052
1521	ENSG00000083896	YTHDC1	chr4	-	68330001	68330119	68330201	68330310	68324138	68324223	68332102	68332197	0.92502	0.0338489	0.04
1525	ENSG00000205726	ITSN1	chr21	+	33735043	33735204	33750142	33750322	33722587	33722651	33751809	33751906	0.628196	0.201905	-0.131
1526	ENSG00000066735	KIF26A	chr14	+	104152014	104152461	104157754	104157942	104139039	104139288	104166858	104167048	1	0	-0.003
1527	ENSG00000066735	KIF26A	chr14	+	104152014	104152461	104166858	104167048	104139039	104139288	104171722	104171935	1	0	-0.023
1534	ENSG00000122008	POLK	chr5	+	75590343	75590440	75593877	75594049	75587025	75587058	75596221	75597178	0.980546	0.00853206	-0.075
1535	ENSG00000122008	POLK	chr5	+	75590343	75590440	75593965	75594049	75587025	75587058	75596221	75597178	1	0	0.026
1537	ENSG00000122008	POLK	chr5	+	75590343	75590440	75596221	75597178	75587025	75587058	75597746	75597789	0.506066	0.295792	-0.168
1539	ENSG00000122008	POLK	chr5	+	75593877	75594049	75596221	75597178	75590343	75590440	75597746	75597789	1	0	-0.043
747	ENSG00000140718	FTO	chr16	+	53825863	53826491	53844154	53844298	53810139	53810217	53873785	53873865	0.492646	0.307465	0.126
1546	ENSG00000168397	ATG4B	chr2	+	241651883	241651974	241653306	241653369	241651263	241651335	241653511	241653610	1	0	0.013
1549	ENSG00000124702	KLHDC3	chr6	+	43017518	43017695	43017852	43017968	43017133	43017346	43018144	43018216	0.533463	0.272896	0.06
1551	ENSG00000138101	DTNB	chr2	-	25455404	25455494	25482795	25482873	25451547	25451635	25531472	25531597	1	0	0.055
1552	ENSG00000138101	DTNB	chr2	-	25596085	25596240	25607235	25607321	25580720	25580826	25628170	25628384	0.861439	0.0647752	-0.082
1553	ENSG00000164190	NIPBL	chr5	+	36984675	36986301	36995621	36995804	36975775	36976402	37000372	37000570	0.835629	0.0779867	0.096
1554	ENSG00000163281	GNPDA2	chr4	-	44710952	44711137	44717112	44717295	44707751	44707926	44722083	44722242	1	0	-0.012
1555	ENSG00000014824	SLC30A9	chr4	+	42001615	42001780	42018110	42018170	41990471	41990760	42020415	42020515	0.919667	0.0363695	0.051
1556	ENSG00000014824	SLC30A9	chr4	+	42049376	42049479	42060190	42060246	42038985	42039053	42062985	42063121	0.971705	0.0124656	0.097
1557	ENSG00000014824	SLC30A9	chr4	+	42075656	42075786	42078211	42078325	42070525	42070691	42086081	42086369	1	0	-0.04
1567	ENSG00000065882	TBC1D1	chr4	+	38115709	38115954	38118032	38118192	38102998	38103157	38124961	38125131	0.811274	0.0908324	-0.081
1571	ENSG00000116237	ICMT	chr1	-	6233473	6233643	6234404	6234511	6231901	6232119	6234885	6234974	0.959008	0.0181776	-0.017
1572	ENSG00000155508	CNOT8	chr5	+	154865191	154865385	154870660	154870822	154863206	154863395	154871729	154871874	0.854249	0.0684156	0.063
3604	ENSG00000116698	SMG7	chr1	+	183545965	183546337	183549207	183549288	183544929	183545312	183549763	183549923	0.407231	0.390159	0.125
1579	ENSG00000145147	SLIT2	chr4	+	20268809	20268881	20467751	20467823	20257867	20257939	20480715	20480787	0.755279	0.121892	0.077
1581	ENSG00000165475	CRYL1	chr13	-	20432101	20432296	20439592	20439754	20413281	20413387	20489369	20489496	1	0	-0.037
1582	ENSG00000173660	UQCRH	chr1	+	46309100	46309127	46310154	46310316	46303630	46303820	46316551	46316776	0.839714	0.0758686	0.012
1583	ENSG00000137807	KIF23	chr15	+	69440767	69441079	69444789	69445041	69440307	69440487	69446008	69446091	1	0	-0.021
1584	ENSG00000001629	ANKIB1	chr7	+	92319329	92319512	92327782	92327900	92307358	92307656	92343023	92343117	1	0	0.017
1587	ENSG00000110958	PTGES3	chr12	-	56666203	56666266	56670274	56670364	56664775	56664800	56671748	56671847	0.818128	0.087179	-0.059
1588	ENSG00000110958	PTGES3	chr12	-	56670274	56670364	56671748	56671847	56666203	56666266	56672739	56672809	0.762388	0.117824	-0.027
1589	ENSG00000110958	PTGES3	chr12	-	56671748	56671809	56672739	56672809	56670274	56670364	56672951	56673065	0.63327	0.198411	0.047
1590	ENSG00000144659	SLC25A38	chr3	+	39391440	39391620	39391852	39392021	39390422	39390507	39394409	39394576	1	0	-0.032
1591	ENSG00000144659	SLC25A38	chr3	+	39391852	39392021	39394409	39394576	39391440	39391620	39396397	39397351	0.901151	0.0452023	0.054
1596	ENSG00000178950	GAK	chr4	-	898032	898158	904636	904779	896459	896549	911672	911787	1	0	0.035
1597	ENSG00000198586	TLK1	chr2	-	171082780	171082852	171117738	171117857	171061080	171061156	171160289	171160564	0.564461	0.248366	0.134
1598	ENSG00000157426	AASDH	chr4	-	56378147	56378464	56382476	56382597	56371450	56371643	56384069	56384341	1	0	-0.002
1599	ENSG00000148110	HIATL1	chr9	+	94440984	94441099	94444963	94445182	94438400	94438528	94446822	94446936	0.838682	0.0764025	-0.074
1600	ENSG00000148110	HIATL1	chr9	+	94453957	94454070	94456239	94456337	94451455	94451527	94458321	94458464	1	0	0.038
1601	ENSG00000148110	HIATL1	chr9	+	94456239	94456337	94458321	94458464	94453957	94454070	94459160	94461042	0.954176	0.0203716	-0.06
1604	ENSG00000075711	DLG1	chr3	-	197075836	197075870	197076585	197076682	197069218	197069260	197081050	197081117	0.975213	0.0109004	0.077
1605	ENSG00000075711	DLG1	chr3	-	197075836	197075870	197076585	197076685	197069218	197069260	197081050	197081117	1	0	-0.042
1606	ENSG00000075711	DLG1	chr3	-	197076585	197076685	197081050	197081117	197075836	197075870	197085579	197085756	1	0	0.009
1607	ENSG00000075711	DLG1	chr3	-	197149742	197149796	197161639	197161738	197142717	197142768	197194424	197194589	0.726279	0.138897	-0.12
1609	ENSG00000161217	PCYT1A	chr3	-	196257787	196257887	196270414	196270541	196247366	196248323	196287614	196287752	0.674079	0.171289	-0.136
1614	ENSG00000103064	SLC7A6	chr16	+	68290395	68290540	68291208	68291332	68287745	68287871	68291557	68291661	0.897097	0.0471606	-0.085
1618	ENSG00000159147	DONSON	chr21	-	33583487	33583666	33584589	33584768	33582164	33582246	33585977	33586181	1	0	0.032
1619	ENSG00000114867	EIF4G1	chr3	+	184315488	184315545	184315762	184315856	184314494	184314674	184316131	184316218	1	0	-0.017
1622	ENSG00000114867	EIF4G1	chr3	+	184315762	184315856	184316131	184316218	184314494	184314674	184317320	184317497	1	0	0.009
1623	ENSG00000114867	EIF4G1	chr3	+	184315762	184315856	184316131	184316218	184315165	184315545	184317320	184317497	1	0	0.022
1624	ENSG00000114867	EIF4G1	chr3	+	184315762	184315856	184316131	184316218	184315488	184315545	184317716	184317816	1	0	0.003
1626	ENSG00000114867	EIF4G1	chr3	+	184316131	184316218	184317320	184317497	184315762	184315856	184317716	184317816	0.670672	0.17349	0.02
1627	ENSG00000114867	EIF4G1	chr3	+	184316131	184316218	184317716	184317816	184315762	184315856	184319688	184319801	0.92975	0.0316339	0.022
1632	ENSG00000184470	TXNRD2	chr22	-	19880621	19880717	19883324	19883461	19880178	19880271	19895406	19895581	1	0	0.026
1637	ENSG00000068650	ATP11A	chr13	+	112860286	112860414	112862439	112862575	112859392	112859452	112871734	112871800	0.835629	0.0779867	0.117
1638	ENSG00000116191	RALGPS2	chr1	+	178821611	178821704	178833423	178833550	178811314	178811404	178877497	178877635	1	0	0.023
1639	ENSG00000116191	RALGPS2	chr1	+	178833423	178833550	178877497	178877635	178821611	178821704	178878901	178878992	1	0	0.024
540	ENSG00000108840	HDAC5	chr17	-	44092171	44092284	44092380	44092527	44091699	44091831	44092675	44092806	0.143462	0.843264	0.124
1641	ENSG00000123737	EXOSC9	chr4	+	121809833	121809916	121809966	121810099	121807539	121807622	121811582	121811671	0.469922	0.327974	-0.018
2135	ENSG00000058673	ZC3H11A	chr1	+	203831660	203831771	203833790	203833853	203830122	203830203	203837965	203838064	0.38574	0.413706	0.124
1662	ENSG00000240303	ACAD11	chr3	-	132630436	132630558	132631340	132631479	132628339	132628446	132639491	132639656	0.884576	0.053265	0.085
1663	ENSG00000093144	ECHDC1	chr6	-	127314815	127314896	127327001	127327144	127289266	127290277	127343335	127343549	1	0	-0.007
1666	ENSG00000188313	PLSCR1	chr3	-	146521832	146522053	146525604	146525647	146521543	146521705	146533469	146533550	1	0	-0.028
1667	ENSG00000152952	PLOD2	chr3	-	146076781	146076895	146077861	146077924	146073286	146073352	146079115	146079257	0.835629	0.0779867	0.049
1675	ENSG00000187514	PTMA	chr2	+	231711347	231711419	231711889	231711983	231708508	231708751	231712442	231712516	0.919667	0.0363695	0.025
1680	ENSG00000041357	PSMA4	chr15	+	78542176	78542219	78542482	78542645	78541904	78541930	78544189	78544267	1	0	0.012
1681	ENSG00000041357	PSMA4	chr15	+	78542176	78542219	78542575	78542645	78541904	78541930	78544189	78544267	1	0	-0.006
1682	ENSG00000041357	PSMA4	chr15	+	78542482	78542645	78544189	78544267	78542176	78542219	78544868	78544957	1	0	0.022
1683	ENSG00000051382	PIK3CB	chr3	-	138684624	138684803	138688874	138688974	138683677	138683787	138690999	138691143	1	0	0.003
1684	ENSG00000051382	PIK3CB	chr3	-	138704442	138704493	138707158	138707289	138698906	138699095	138712207	138712304	1	0	-0.03
1685	ENSG00000116604	MEF2D	chr1	-	156475107	156475237	156477011	156477202	156468779	156469020	156479289	156479346	1	0	-0.077
1687	ENSG00000116604	MEF2D	chr1	-	156480642	156480777	156480833	156480971	156479585	156479796	156482436	156482640	1	0	-0.061
1690	ENSG00000176261	ZBTB8OS	chr1	-	32627507	32627544	32631826	32631879	32621829	32621948	32633644	32633727	1	0	-0.03
1692	ENSG00000176261	ZBTB8OS	chr1	-	32631826	32631879	32632207	32632345	32627507	32627544	32633644	32633727	1	0	0.002
1693	ENSG00000176261	ZBTB8OS	chr1	-	32631826	32631879	32633261	32633354	32627507	32627544	32633644	32633727	1	0	-0.018
1700	ENSG00000183624	HMCES	chr3	+	129288853	129288997	129290678	129290804	129279709	129279915	129298353	129298535	1	0	0.015
1704	ENSG00000175792	RUVBL1	chr3	-	128082482	128082574	128087705	128087808	128080959	128081409	128097299	128097498	1	0	-0.02
1705	ENSG00000175792	RUVBL1	chr3	-	128082482	128082574	128087705	128087844	128081181	128081409	128097299	128097498	0.0973953	1.01146	-0.04
1707	ENSG00000131323	TRAF3	chr14	+	102886188	102886269	102891324	102891417	102876357	102876525	102897260	102897401	1	0	-0.045
1708	ENSG00000073111	MCM2	chr3	+	127617278	127617405	127617968	127618081	127616867	127617118	127619026	127619278	1	0	0
1709	ENSG00000073792	IGF2BP2	chr3	-	185649402	185649534	185652093	185652168	185647024	185647138	185657285	185657402	1	0	-0.032
1710	ENSG00000073792	IGF2BP2	chr3	-	185689354	185689627	185692698	185692762	185687056	185687191	185696611	185696663	1	0	0.007
1711	ENSG00000073792	IGF2BP2	chr3	-	185689354	185689627	185692698	185692780	185687056	185687191	185696611	185696663	1	0	0.007
1712	ENSG00000073792	IGF2BP2	chr3	-	185698298	185698347	185823152	185823213	185696414	185696663	185824782	185824892	0.585605	0.232396	-0.152
1713	ENSG00000163870	TPRA1	chr3	-	127575402	127575505	127575748	127575809	127575184	127575265	127575939	127576050	1	0	0.031
1714	ENSG00000163870	TPRA1	chr3	-	127575402	127575505	127575748	127575809	127575184	127575265	127576616	127576696	1	0	-0.001
1715	ENSG00000163870	TPRA1	chr3	-	127575402	127575505	127575939	127576050	127575184	127575265	127576616	127576696	1	0	0.05
1716	ENSG00000163870	TPRA1	chr3	-	127575748	127575809	127575939	127576050	127575184	127575265	127576616	127576696	1	0	0.012
2924	ENSG00000011376	LARS2	chr3	+	45458742	45458886	45474242	45474350	45446890	45446980	45476467	45476627	0.309255	0.509684	0.115
1718	ENSG00000163870	TPRA1	chr3	-	127576820	127576893	127576989	127577076	127576615	127576696	127579739	127579872	0.990353	0.00420982	-0.078
4215	ENSG00000108010	GLRX3	chr10	+	130174996	130175089	130179341	130179420	130174866	130174906	130180112	130180321	0.071047	1.14845	0.115
1720	ENSG00000175054	ATR	chr3	-	142465096	142465240	142466323	142466533	142461939	142462090	142467933	142468068	1	0	-0.064
1721	ENSG00000151726	ACSL1	chr4	-	184770254	184770332	184770398	184770476	184768315	184768450	184773080	184773154	1	0	0.021
1723	ENSG00000175455	CCDC14	chr3	-	123955842	123955965	123956045	123956115	123948895	123949132	123956354	123956427	1	0	-0.027
1381	ENSG00000143889	HNRNPLL	chr2	-	38591529	38591648	38602437	38602600	38585643	38585881	38602856	38602929	0.0533368	1.27297	0.114
3220	ENSG00000053371	AKR7A2	chr1	-	19307001	19307101	19308157	19308262	19306017	19306147	19308454	19308642	0.29846	0.525114	0.114
1727	ENSG00000136819	C9orf78	chr9	-	129833657	129833709	129834706	129834766	129833446	129833517	129835138	129835281	0.878861	0.0560797	-0.079
1728	ENSG00000121578	B4GALT4	chr3	-	119229846	119230244	119235144	119235227	119226808	119227041	119236852	119237070	1	0	0.007
3938	ENSG00000205060	SLC35B4	chr7	-	134304804	134304854	134306671	134306774	134302028	134302110	134309365	134309479	0.279875	0.553036	0.11
1730	ENSG00000144848	ATG3	chr3	-	112550191	112550262	112553279	112553329	112548532	112548640	112558375	112558417	1	0	-0.022
1731	ENSG00000128973	CLN6	chr15	-	68211648	68211863	68214289	68214388	68211262	68211318	68218535	68218650	1	0	0.022
1732	ENSG00000128973	CLN6	chr15	-	68211674	68211863	68214289	68214388	68211262	68211318	68218535	68218650	1	0	-0.005
1733	ENSG00000128973	CLN6	chr15	-	68214289	68214388	68218535	68218650	68211262	68211318	68229501	68229718	1	0	0.014
1734	ENSG00000128973	CLN6	chr15	-	68214289	68214388	68218535	68218650	68211648	68211863	68229501	68229709	1	0	0
1735	ENSG00000181450	ZNF678	chr1	+	227582513	227582606	227646543	227646670	227563542	227563724	227650955	227651076	0.86805	0.0614554	0.098
1737	ENSG00000163507	KIAA1524	chr3	-	108582107	108582202	108582976	108583083	108581414	108581511	108585064	108585212	0.835629	0.0779867	-0.116
1739	ENSG00000100372	SLC25A17	chr22	-	40784512	40784604	40792524	40792676	40779008	40779125	40794513	40794580	1	0	-0.008
1740	ENSG00000100372	SLC25A17	chr22	-	40792524	40792676	40794513	40794580	40779008	40779125	40799022	40799083	1	0	0.021
1741	ENSG00000100372	SLC25A17	chr22	-	40792524	40792676	40797283	40797336	40779008	40779125	40799022	40799083	1	0	0.016
1745	ENSG00000081154	PCNP	chr3	+	101585436	101585511	101590214	101590270	101579588	101580004	101592626	101592771	1	0	0.003
1750	ENSG00000138757	G3BP2	chr4	-	75657556	75657730	75658842	75658924	75656923	75657014	75661930	75662049	1	0	-0.019
1753	ENSG00000166352	C11orf74	chr11	+	36610080	36610239	36633283	36633438	36594500	36594592	36636050	36636117	1	0	0.027
1754	ENSG00000166352	C11orf74	chr11	+	36610080	36610239	36648015	36648155	36594500	36594592	36659018	36659268	0.919667	0.0363695	0.05
1755	ENSG00000166352	C11orf74	chr11	+	36610080	36610239	36633283	36633438	36594512	36594641	36636050	36636117	0.839182	0.076144	0.083
1756	ENSG00000166352	C11orf74	chr11	+	36610080	36610239	36648015	36648155	36594512	36594641	36659018	36659062	0.64954	0.187394	0.093
1757	ENSG00000166352	C11orf74	chr11	+	36633283	36633438	36636050	36636117	36610080	36610239	36648015	36648155	0.834095	0.0787845	-0.077
2270	ENSG00000117419	ERI3	chr1	-	44284834	44284907	44308309	44308401	44247938	44248038	44313168	44313228	0.279875	0.553036	0.105
1767	ENSG00000079819	EPB41L2	chr6	-	130867458	130867581	130869811	130870126	130865535	130865634	130885095	130885268	0.919667	0.0363695	0.032
1770	ENSG00000153815	CMIP	chr16	+	81607566	81607692	81620875	81620926	81445169	81445541	81652202	81652364	0.96905	0.0136538	0.071
1771	ENSG00000146063	TRIM41	chr5	+	181232658	181232889	181233412	181233435	181230743	181230839	181233635	181233763	1	0	0.066
1778	ENSG00000148459	PDSS1	chr10	+	26704676	26704741	26705285	26705394	26702161	26702194	26709637	26709768	0.919939	0.0362408	-0.101
1781	ENSG00000197822	OCLN	chr5	+	69509140	69509819	69513947	69514109	69504176	69504294	69534693	69534839	1	0	-0.046
3651	ENSG00000177479	ARIH2	chr3	+	48927461	48927813	48961611	48961679	48922747	48922811	48964918	48964982	0.390477	0.408404	0.103
1785	ENSG00000172986	GXYLT2	chr3	+	72955097	72955349	72957228	72957352	72922203	72922335	72967546	72967719	1	0	0.048
1786	ENSG00000115750	TAF1B	chr2	+	9868275	9868429	9875864	9876018	9854325	9854421	9882705	9882805	1	0	0.049
1787	ENSG00000127483	HP1BP3	chr1	-	20765376	20765531	20767583	20767664	20757165	20757256	20770929	20771073	1	0	-0.042
1792	ENSG00000169826	CSGALNACT2	chr10	+	43158714	43158931	43163865	43164044	43154896	43155810	43167003	43167098	1	0	-0.041
1897	ENSG00000143486	EIF2D	chr1	-	206608235	206608326	206609375	206609459	206605399	206605507	206611183	206611374	0.422171	0.374511	0.102
1795	ENSG00000136933	RABEPK	chr9	+	125207563	125207721	125220538	125220700	125203007	125203066	125227909	125228059	1	0	0.077
1796	ENSG00000136933	RABEPK	chr9	+	125213369	125213522	125220538	125220700	125207563	125207721	125227909	125228059	1	0	0.055
1797	ENSG00000136933	RABEPK	chr9	+	125220538	125220700	125227909	125228059	125207563	125207721	125232595	125232745	1	0	0.029
1798	ENSG00000136933	RABEPK	chr9	+	125220538	125220700	125227909	125228059	125213369	125213522	125232595	125232745	1	0	0.03
1799	ENSG00000168615	ADAM9	chr8	+	39082967	39083073	39090046	39090188	39082640	39082721	39091258	39091346	1	0	0.028
1802	ENSG00000144747	TMF1	chr3	-	69029814	69029977	69033547	69033704	69028225	69028295	69035022	69035115	1	0	-0.002
1804	ENSG00000164258	NDUFS4	chr5	+	53646232	53646405	53658550	53658624	53603451	53603530	53683117	53683338	1	0	-0.021
1813	ENSG00000168374	ARF4	chr3	-	57575547	57575673	57583897	57584007	57571391	57572298	57597073	57597325	1	0	-0.002
1814	ENSG00000278259	MYO19	chr17	-	36515112	36515182	36515857	36515990	36514445	36514548	36525227	36525341	1	0	-0.025
1815	ENSG00000163939	PBRM1	chr3	-	52554723	52554879	52558248	52558413	52550746	52550817	52561766	52561968	1	0	-0.044
1816	ENSG00000163939	PBRM1	chr3	-	52641953	52642045	52643247	52643343	52634601	52634815	52644703	52644789	1	0	0.033
1817	ENSG00000163930	BAP1	chr3	-	52405109	52405294	52405764	52405912	52404452	52404586	52406252	52406322	0.966663	0.0147248	-0.035
1818	ENSG00000163930	BAP1	chr3	-	52408473	52408606	52409553	52409608	52407957	52408077	52409713	52409743	1	0	-0.005
1822	ENSG00000243989	ACY1	chr3	+	51986987	51987061	51987308	51987453	51986604	51986661	51987555	51987624	0.853209	0.0689445	0.11
1823	ENSG00000248487	ABHD14A	chr3	+	51977870	51978082	51978258	51978374	51975067	51975204	51980392	51980628	1	0	-0.111
1824	ENSG00000248487	ABHD14A	chr3	+	51978258	51978374	51980392	51980628	51977870	51978082	51980835	51981196	0.881705	0.0546769	-0.09
1827	ENSG00000139719	VPS33A	chr12	-	122232799	122232968	122235785	122235923	122229563	122232427	122238586	122238724	1	0	0.021
1828	ENSG00000139719	VPS33A	chr12	-	122235785	122235923	122238586	122238724	122232799	122232968	122239877	122239945	0.798102	0.0979413	-0.086
1830	ENSG00000164081	TEX264	chr3	+	51674270	51674562	51684412	51684634	51671174	51671288	51699405	51699574	0.973851	0.0115076	-0.028
1831	ENSG00000015479	MATR3	chr5	+	139293452	139293575	139307238	139308327	139279050	139279129	139314674	139314736	0.469922	0.327974	-0.033
1832	ENSG00000136731	UGGT1	chr2	+	128174772	128174858	128176813	128176898	128173780	128173939	128177831	128177920	1	0	-0.039
4259	ENSG00000120992	LYPLA1	chr8	-	54052654	54052756	54055059	54055133	54051011	54051188	54062253	54062324	0.452719	0.344172	0.102
1836	ENSG00000179222	MAGED1	chrX	+	51898284	51898327	51898580	51898643	51897794	51898193	51900181	51900296	1	0	-0.042
1837	ENSG00000164068	RNF123	chr3	+	49705981	49706065	49706790	49706898	49705533	49705679	49712478	49712656	1	0	-0.012
1843	ENSG00000137776	SLTM	chr15	-	58912562	58912610	58913498	58913696	58901259	58901287	58916934	58916999	1	0	-0.006
1845	ENSG00000143643	TTC13	chr1	-	230936157	230936264	230939385	230939496	230933778	230933861	230940439	230940556	0.525791	0.279187	-0.095
1848	ENSG00000135776	ABCB10	chr1	-	229542236	229542371	229547498	229547701	229540605	229540752	229549233	229549434	0.919667	0.0363695	-0.048
1849	ENSG00000115760	BIRC6	chr2	+	32463193	32463381	32464508	32464823	32453807	32453942	32465064	32465164	0.776253	0.109997	-0.107
1850	ENSG00000115760	BIRC6	chr2	+	32547849	32548014	32549312	32549481	32545642	32545860	32575155	32575366	0.533463	0.272896	0.131
1852	ENSG00000078140	UBE2K	chr4	+	39745751	39745810	39774833	39774933	39737419	39737513	39777681	39777810	0.674079	0.171289	0.073
1853	ENSG00000121940	CLCC1	chr1	-	108940044	108940142	108941404	108941498	108939635	108939782	108943474	108943615	0.811274	0.0908324	-0.088
1854	ENSG00000158864	NDUFS2	chr1	+	161203436	161203543	161206406	161206597	161202045	161202480	161209192	161209313	1	0	-0.02
1856	ENSG00000164828	SUN1	chr7	+	848417	848615	849519	849603	843340	843520	849922	850033	1	0	0.006
1859	ENSG00000083444	PLOD1	chr1	+	11956916	11957014	11957089	11957193	11954829	11954893	11957841	11957943	1	0	-0.015
1860	ENSG00000135069	PSAT1	chr9	+	78300601	78300662	78301953	78302023	78297142	78297270	78304734	78304940	1	0	0.009
1861	ENSG00000143815	LBR	chr1	-	225410290	225410416	225411336	225411440	225406663	225406832	225412453	225412645	0.722511	0.141156	-0.045
1863	ENSG00000114650	SCAP	chr3	-	47428512	47428670	47435007	47435137	47427446	47427667	47442871	47443091	0.930931	0.0310825	0.048
1865	ENSG00000114650	SCAP	chr3	-	47435007	47435137	47442871	47443091	47428512	47428670	47475798	47475955	0.55778	0.253537	0.113
1869	ENSG00000137312	FLOT1	chr6	-	30741189	30741333	30741613	30741704	30740678	30740798	30741791	30741867	1	0	-0.021
1870	ENSG00000137312	FLOT1	chr6	-	30741613	30741704	30741791	30741867	30741189	30741333	30742146	30742203	1	0	0.022
1871	ENSG00000137312	FLOT1	chr6	-	30741661	30741704	30741791	30741867	30741189	30741333	30742146	30742203	1	0	-0.012
1872	ENSG00000143353	LYPLAL1	chr1	+	219179399	219179426	219193081	219193251	219179146	219179246	219210531	219210647	1	0	0.02
1874	ENSG00000013573	DDX11	chr12	+	31084582	31084669	31084968	31085126	31083812	31084061	31087937	31087983	0.835909	0.077841	-0.08
1875	ENSG00000117020	AKT3	chr1	-	243572925	243573048	243613670	243613739	243563719	243563848	243615095	243615161	1	0	0.041
1876	ENSG00000117020	AKT3	chr1	-	243664771	243664883	243695590	243695716	243645892	243646037	243843124	243843236	1	0	0.024
1877	ENSG00000117020	AKT3	chr1	-	243695590	243695716	243843124	243843282	243664771	243664883	243850039	243850128	1	0	0.024
1878	ENSG00000049541	RFC2	chr7	-	74246661	74246763	74249011	74249118	74243145	74243246	74249738	74249780	0.915777	0.0382102	0.045
1879	ENSG00000049541	RFC2	chr7	-	74246661	74246763	74249011	74249220	74243145	74243246	74249738	74249780	0.641006	0.193138	-0.039
1881	ENSG00000082146	STRADB	chr2	+	201478356	201478601	201479488	201479531	201478086	201478191	201480031	201480846	1	0	0.038
3238	ENSG00000164172	MOCS2	chr5	-	53101358	53101509	53102096	53102224	53100410	53100534	53107076	53107221	0.392302	0.406379	0.1
1884	ENSG00000100075	SLC25A1	chr22	-	19177119	19177204	19178132	19178240	19176845	19176950	19178579	19178739	1	0	0.01
1891	ENSG00000054116	TRAPPC3	chr1	-	36139719	36139819	36140068	36140166	36137795	36137978	36149336	36149469	1	0	-0.043
1892	ENSG00000117335	CD46	chr1	+	207767778	207767823	207770320	207770362	207767012	207767195	207783291	207783330	0.726279	0.138897	-0.095
1893	ENSG00000160679	CHTOP	chr1	+	153636571	153636653	153638294	153638448	153633981	153634343	153642242	153642429	0.835629	0.0779867	-0.061
1894	ENSG00000160679	CHTOP	chr1	+	153636571	153636653	153638294	153638448	153634048	153634343	153642245	153642429	1	0	-0.027
1895	ENSG00000143486	EIF2D	chr1	-	206605399	206605507	206608235	206608326	206600262	206600308	206609375	206609459	1	0	-0.01
1896	ENSG00000143486	EIF2D	chr1	-	206605399	206605507	206608235	206608326	206602950	206603204	206609375	206609459	1	0	-0.012
3636	ENSG00000108641	B9D1	chr17	-	19347783	19347880	19357839	19357951	19347198	19347331	19360319	19360388	0.484951	0.314302	0.1
1901	ENSG00000239900	ADSL	chr22	+	40349831	40350035	40353072	40353117	40346499	40346711	40354247	40354327	1	0	-0.025
1903	ENSG00000239900	ADSL	chr22	+	40353072	40353117	40354247	40354327	40349831	40350035	40358863	40359035	1	0	0.018
1905	ENSG00000163444	TMEM183A	chr1	+	203014888	203015048	203015959	203016140	203008642	203008810	203017755	203017919	0.855472	0.067794	-0.018
1907	ENSG00000077152	UBE2T	chr1	-	202333009	202333093	202333236	202333335	202331656	202331960	202333449	202333555	1	0	0.005
1908	ENSG00000064961	HMG20B	chr19	+	3575501	3575660	3576260	3576307	3574369	3574586	3576552	3576625	1	0	-0.002
1909	ENSG00000064961	HMG20B	chr19	+	3575539	3575660	3576260	3576307	3573691	3574586	3576552	3576625	0.63334	0.198363	-0.063
1910	ENSG00000176393	RNPEP	chr1	+	201989382	201989531	201996146	201996263	201988903	201989044	201997318	201997554	1	0	-0.008
1911	ENSG00000176393	RNPEP	chr1	+	201989382	201989531	201996146	201996409	201988903	201989044	201997318	201997554	0.823471	0.0843517	0.027
1912	ENSG00000176393	RNPEP	chr1	+	201996146	201996263	201997318	201997554	201989382	201989531	201999901	202000015	1	0	0.04
1913	ENSG00000151893	CACUL1	chr10	-	118691264	118691403	118695140	118695230	118686597	118686641	118701305	118701408	1	0	-0.006
1916	ENSG00000175309	PHYKPL	chr5	-	178224615	178224729	178229939	178230099	178222851	178222934	178231404	178231523	1	0	0.047
1917	ENSG00000175309	PHYKPL	chr5	-	178224641	178224729	178225354	178225429	178224447	178224564	178229939	178230099	1	0	-0.08
1918	ENSG00000175309	PHYKPL	chr5	-	178225354	178225429	178229939	178230099	178224641	178224729	178231404	178231523	1	0	-0.035
1919	ENSG00000175309	PHYKPL	chr5	-	178229939	178230099	178231404	178231523	178225354	178225429	178232491	178232785	1	0	-0.003
1922	ENSG00000137996	RTCA	chr1	+	100285227	100285322	100287098	100287203	100277257	100277316	100291402	100291771	1	0	0.03
1926	ENSG00000158019	BRE	chr2	+	28237201	28237301	28241322	28241393	28129270	28129380	28244779	28244862	0.726279	0.138897	0.094
1927	ENSG00000158019	BRE	chr2	+	28241322	28241393	28244779	28244862	28237201	28237301	28298337	28298491	1	0	0.039
1928	ENSG00000158019	BRE	chr2	+	28244779	28244862	28298337	28298491	28241322	28241393	28338449	28338901	0.62484	0.204231	-0.095
1931	ENSG00000117593	DARS2	chr1	+	173828332	173828399	173830659	173830761	173826686	173826786	173831534	173831630	1	0	-0.012
1932	ENSG00000117593	DARS2	chr1	+	173830659	173830761	173831534	173831630	173828332	173828399	173833375	173833499	1	0	-0.043
1933	ENSG00000117593	DARS2	chr1	+	173840865	173840973	173845228	173845291	173839366	173839546	173850326	173850479	1	0	-0.011
1934	ENSG00000117593	DARS2	chr1	+	173845228	173845291	173850326	173850479	173840865	173840973	173853348	173853567	0.992592	0.00322932	-0.039
1935	ENSG00000117593	DARS2	chr1	+	173845228	173845291	173853348	173853567	173840912	173840973	173856665	173856741	1	0	-0.004
1936	ENSG00000078618	NRD1	chr1	-	51789567	51789657	51790532	51790649	51789190	51789433	51790899	51790990	1	0	0.009
1937	ENSG00000078618	NRD1	chr1	-	51823663	51823786	51825286	51825382	51821497	51821555	51827795	51827869	0.938647	0.0274979	-0.046
1938	ENSG00000071894	CPSF1	chr8	-	144398957	144399038	144399127	144399202	144398778	144398868	144399275	144399373	1	0	0.026
1939	ENSG00000117054	ACADM	chr1	+	75745805	75745914	75749418	75749559	75739979	75740110	75750450	75750546	0.853209	0.0689445	0.064
1940	ENSG00000117054	ACADM	chr1	+	75749418	75749559	75750450	75750546	75745476	75745914	75761121	75761208	0.782004	0.106791	-0.082
1941	ENSG00000135535	CD164	chr6	-	109368921	109369017	109376073	109376112	109366513	109368325	109377899	109377971	1	0	0.009
1942	ENSG00000135535	CD164	chr6	-	109370410	109370467	109376073	109376112	109366517	109369017	109377899	109377971	0.577339	0.238569	-0.086
4557	ENSG00000175287	PHYHD1	chr9	+	128937756	128937778	128940368	128940497	128936582	128936645	128940598	128940715	0.143462	0.843264	0.093
1951	ENSG00000134744	ZCCHC11	chr1	-	52497005	52497183	52509595	52509712	52495426	52495515	52515890	52516054	1	0	0.034
1957	ENSG00000197530	MIB2	chr1	+	1625545	1625653	1626649	1626754	1625285	1625428	1626836	1626999	1	0	0.001
1958	ENSG00000169241	SLC50A1	chr1	+	155136827	155136951	155137560	155137722	155136298	155136376	155137978	155138098	1	0	0.007
1959	ENSG00000160058	BSDC1	chr1	-	32381213	32381268	32386778	32386895	32378723	32378839	32394079	32394140	0.851898	0.0696122	-0.064
1960	ENSG00000160058	BSDC1	chr1	-	32383829	32383939	32386778	32386895	32381213	32381268	32394079	32394140	1	0	0.015
1961	ENSG00000160058	BSDC1	chr1	-	32383829	32383997	32386778	32386895	32381213	32381268	32394079	32394140	1	0	-0.006
1962	ENSG00000007264	MATK	chr19	-	3778508	3778595	3778991	3779187	3777969	3778422	3779377	3779451	0.726279	0.138897	-0.085
1965	ENSG00000141384	TAF4B	chr18	+	26285881	26286499	26292245	26292381	26281970	26282060	26293425	26293531	0.998843	0.000502634	0.078
1966	ENSG00000169379	ARL13B	chr3	+	93996562	93996684	94003658	94003908	93995873	93995944	94035330	94035436	0.726279	0.138897	-0.064
1970	ENSG00000050748	MAPK9	chr5	-	180247438	180247510	180247854	180247926	180242572	180242755	180248972	180249138	1	0	-0.006
1975	ENSG00000183856	IQGAP3	chr1	-	156527951	156528060	156528508	156528610	156525404	156526599	156528915	156529082	1	0	-0.029
1976	ENSG00000111843	TMEM14C	chr6	+	10725906	10726008	10728639	10728727	10723108	10723241	10730614	10730763	0.919667	0.0363695	-0.014
1977	ENSG00000256269	HMBS	chr11	+	119092124	119092163	119092403	119092523	119091412	119091526	119092757	119092811	1	0	-0.04
1978	ENSG00000163466	ARPC2	chr2	+	218234351	218234397	218245419	218245546	218228737	218228850	218249363	218249464	1	0	0
1979	ENSG00000163466	ARPC2	chr2	+	218239390	218239484	218245419	218245546	218238663	218238850	218249363	218249464	0.906023	0.0428606	0.032
1997	ENSG00000067606	PRKCZ	chr1	+	2144209	2144341	2146026	2146108	2135261	2135347	2148871	2148924	1	0	-0.034
2004	ENSG00000143164	DCAF6	chr1	+	168022987	168023047	168038370	168038488	168004532	168004793	168043024	168043140	1	0	0.03
2006	ENSG00000143190	POU2F1	chr1	+	167374107	167374296	167376028	167376155	167371916	167372036	167383856	167383951	1	0	-0.013
2008	ENSG00000114098	ARMC8	chr3	+	138239467	138239528	138241782	138241983	138237481	138237572	138245087	138245183	0.57256	0.242179	0.135
2009	ENSG00000143179	UCK2	chr1	+	165896189	165896332	165903181	165903279	165891225	165891322	165905920	165905969	1	0	0.001
2010	ENSG00000143179	UCK2	chr1	+	165903181	165903279	165905920	165905969	165895584	165896332	165907683	165907871	0.834095	0.0787845	-0.052
2015	ENSG00000255154	RPP14	chr3	+	58315721	58315819	58316514	58316591	58310506	58310591	58316914	58316993	1	0	0.005
2016	ENSG00000133789	SWAP70	chr11	+	9713465	9713639	9724657	9724885	9694145	9694286	9728052	9728199	1	0	-0.016
2017	ENSG00000117543	DPH5	chr1	-	100992636	100992740	101021640	101021765	100990062	100990631	101025308	101025466	1	0	0.034
2019	ENSG00000117543	DPH5	chr1	-	101001466	101001544	101013709	101013818	100995109	100995149	101021640	101021765	0.881705	0.0546769	0.066
2020	ENSG00000117543	DPH5	chr1	-	101001466	101001587	101013709	101013818	100995109	100995149	101021640	101021765	0.834095	0.0787845	0.064
2021	ENSG00000176890	TYMS	chr18	+	662145	662320	669071	669173	657742	657947	670691	670867	1	0	-0.01
2025	ENSG00000076685	NT5C2	chr10	-	103106588	103106706	103111744	103111805	103105705	103105801	103139405	103139479	1	0	0.025
2026	ENSG00000076685	NT5C2	chr10	-	103106588	103106706	103139405	103139479	103105705	103105801	103174857	103174982	0.940197	0.026781	-0.12
2028	ENSG00000260537	RP11-529K1.3	chr16	+	70315968	70316104	70324584	70324687	70299193	70299354	70325573	70325688	1	0	0.026
2030	ENSG00000096080	MRPS18A	chr6	-	43678517	43678625	43681088	43681120	43675201	43675617	43687667	43687791	0.998492	0.000655467	0.009
2031	ENSG00000117523	PRRC2C	chr1	+	171566591	171566843	171574926	171575128	171566232	171566421	171577433	171577637	0.517203	0.286339	0.074
2032	ENSG00000117523	PRRC2C	chr1	+	171568246	171568339	171571319	171571421	171566591	171566843	171574926	171575128	0.88189	0.0545856	0.075
2033	ENSG00000117523	PRRC2C	chr1	+	171574926	171575128	171577433	171577637	171566591	171566843	171579353	171579466	0.835629	0.0779867	0.019
2037	ENSG00000125037	EMC3	chr3	-	9974383	9974488	9976956	9977050	9973505	9973709	9977388	9977446	0.91112	0.0404246	0.057
2040	ENSG00000076321	KLHL20	chr1	+	173766145	173766289	173774304	173774438	173756975	173757159	173775633	173775842	1	0	-0.014
2041	ENSG00000121851	POLR3GL	chr1	+	145975306	145975436	145977083	145977152	145974824	145974991	145977482	145977539	1	0	-0.035
2044	ENSG00000162337	LRP5	chr11	+	68347846	68348243	68357649	68357847	68312608	68312805	68363746	68363943	1	0	0.044
2045	ENSG00000163374	YY1AP1	chr1	-	155670319	155670464	155672559	155672731	155668626	155668777	155675009	155675096	1	0	0.047
2057	ENSG00000072682	P4HA2	chr5	-	132198205	132198271	132198320	132198380	132195411	132195480	132198878	132198932	0.749251	0.125373	0.116
2059	ENSG00000160917	CPSF4	chr7	+	99450275	99450371	99450701	99450795	99448120	99448273	99452367	99452440	0.835629	0.0779867	-0.056
2060	ENSG00000109445	ZNF330	chr4	+	141230165	141230270	141231438	141231485	141229570	141229697	141232524	141232589	0.89836	0.0465496	0.113
5268	ENSG00000148840	PPRC1	chr10	+	102144249	102144307	102146671	102147392	102139099	102142004	102148371	102148521	0.0964016	1.01592	0.093
2068	ENSG00000138382	METTL5	chr2	-	169812456	169812506	169815476	169815528	169811756	169811858	169819560	169819643	0.774056	0.111227	0.065
2069	ENSG00000138382	METTL5	chr2	-	169812456	169812524	169815476	169815528	169811756	169811858	169819560	169819643	1	0	0.003
2070	ENSG00000138382	METTL5	chr2	-	169819560	169819643	169821091	169821273	169812456	169812506	169821942	169822057	0.753351	0.123003	0.015
2072	ENSG00000131725	WDR44	chrX	+	118436701	118436824	118441367	118441559	118432780	118432894	118442243	118442345	0.839182	0.076144	-0.071
2074	ENSG00000136231	IGF2BP3	chr7	-	23319137	23319254	23342063	23342189	23317638	23317713	23343717	23343853	0.870801	0.060081	-0.059
2075	ENSG00000136231	IGF2BP3	chr7	-	23342063	23342189	23343717	23343853	23319137	23319254	23345939	23346062	1	0	0.012
2080	ENSG00000143811	PYCR2	chr1	-	225921551	225921644	225921857	225922079	225921207	225921371	225922203	225922383	0.55778	0.253537	-0.07
2081	ENSG00000178035	IMPDH2	chr3	-	49027709	49027916	49028247	49028322	49026959	49027047	49028430	49028532	1	0	0.015
2082	ENSG00000143416	SELENBP1	chr1	-	151369003	151369189	151369441	151369554	151368198	151368319	151369712	151369769	0.839182	0.076144	0.075
1794	ENSG00000152102	FAM168B	chr2	-	131055552	131055695	131071854	131071938	131055271	131055449	131082576	131082657	0.469922	0.327974	0.089
4160	ENSG00000117143	UAP1	chr1	+	162590322	162590511	162592731	162592782	162588692	162588833	162597791	162597858	0.363865	0.43906	0.084
2085	ENSG00000143363	PRUNE	chr1	+	151018466	151018669	151024610	151024795	151017811	151017904	151025514	151025673	1	0	0.011
2087	ENSG00000143363	PRUNE	chr1	+	151018466	151018669	151025514	151025673	151017811	151017904	151027232	151027327	1	0	0.038
2088	ENSG00000143363	PRUNE	chr1	+	151018556	151018669	151024610	151024795	151017811	151017904	151025514	151025673	0.788446	0.103228	0.039
2090	ENSG00000143363	PRUNE	chr1	+	151018556	151018669	151025514	151025673	151017811	151017904	151027232	151027327	0.716928	0.144525	0.08
2091	ENSG00000143363	PRUNE	chr1	+	151024610	151024795	151025514	151025673	151017811	151017904	151027232	151027327	1	0	0.009
1079	ENSG00000126777	KTN1	chr14	+	55663954	55664041	55667240	55667330	55661521	55661612	55670728	55670809	0.410972	0.386188	0.081
2095	ENSG00000143457	GOLPH3L	chr1	-	150661813	150661928	150663631	150663763	150646224	150648748	150694655	150694850	0.991528	0.00369497	0.078
2097	ENSG00000196821	C6orf106	chr6	-	34606554	34606904	34646600	34646798	34587287	34590600	34654624	34654779	1	0	-0.025
2099	ENSG00000171863	RPS7	chr2	+	3575591	3575684	3575816	3575888	3575204	3575350	3576486	3576630	1	0	-0.001
2100	ENSG00000173039	RELA	chr11	-	65660123	65660215	65661686	65661835	65659665	65659797	65661936	65662088	1	0	-0.03
2101	ENSG00000173039	RELA	chr11	-	65661686	65661835	65661936	65662088	65660123	65660215	65662178	65662205	0.881705	0.0546769	-0.062
2107	ENSG00000269713	NBPF9	chr1	-	149082276	149082430	149090204	149090428	149081964	149082174	149090752	149090894	0.989583	0.00454771	0.072
2111	ENSG00000096093	EFHC1	chr6	+	52438303	52438591	52452687	52454287	52423945	52424167	52464894	52465115	0.835629	0.0779867	0.113
2112	ENSG00000096093	EFHC1	chr6	+	52452687	52454287	52464894	52465115	52438303	52438591	52469332	52469473	1	0	-0.05
2115	ENSG00000160688	FLAD1	chr1	+	154992564	154992673	154992712	154992786	154990158	154990257	154992901	154993111	1	0	0.02
2116	ENSG00000160688	FLAD1	chr1	+	154992564	154992673	154992712	154992786	154990338	154990528	154992901	154993111	0.898775	0.0463489	-0.024
2117	ENSG00000088682	COQ9	chr16	+	57456930	57457015	57458245	57458350	57456503	57456646	57459564	57459720	1	0	-0.012
2121	ENSG00000096060	FKBP5	chr6	-	35619095	35619210	35637013	35637158	35597247	35597404	35642719	35642843	0.769875	0.11358	-0.072
2128	ENSG00000258644	SYNJ2BP-COX16	chr14	-	70329173	70329236	70342657	70342729	70326351	70326449	70416899	70416984	1	0	-0.001
2129	ENSG00000258644	SYNJ2BP-COX16	chr14	-	70342657	70342729	70373032	70373131	70329173	70329236	70375675	70375771	0.768237	0.114505	-0.081
160	ENSG00000105048	TNNT1	chr19	-	55141185	55141302	55141856	55141920	55140882	55140960	55145543	55145565	0.265555	0.575846	0.079
2136	ENSG00000058673	ZC3H11A	chr1	+	203847183	203847687	203848330	203848407	203840305	203840374	203849710	203850026	1	0	-0.007
1725	ENSG00000143612	C1orf43	chr1	-	154213892	154213946	154219835	154219937	154212457	154212624	154220341	154220533	0.347055	0.459602	0.078
2140	ENSG00000135679	MDM2	chr12	+	68813553	68813628	68816811	68816945	68809207	68809292	68820324	68820374	0.854249	0.0684156	-0.084
2143	ENSG00000135679	MDM2	chr12	+	68816811	68816945	68820324	68820374	68813553	68813628	68824362	68824430	0.969171	0.0135994	0.099
2145	ENSG00000135679	MDM2	chr12	+	68824554	68824651	68828770	68828931	68824362	68824430	68839273	68839849	1	0	0.01
2148	ENSG00000161618	ALDH16A1	chr19	+	49461618	49461800	49461883	49462036	49460821	49460899	49462569	49462755	0.990353	0.00420982	0.07
2150	ENSG00000113810	SMC4	chr3	+	160400627	160400965	160401914	160402093	160399668	160399749	160402675	160402867	1	0	-0.006
2151	ENSG00000113810	SMC4	chr3	+	160411919	160412084	160412325	160412453	160404327	160404504	160413472	160413484	1	0	0.001
2152	ENSG00000113810	SMC4	chr3	+	160411919	160412084	160412325	160412849	160404327	160404504	160413472	160413613	1	0	0.008
2153	ENSG00000074603	DPP8	chr15	-	65454262	65454415	65456224	65456371	65451959	65452102	65463760	65463906	1	0	-0.04
2157	ENSG00000116830	TTF2	chr1	+	117097350	117097433	117098205	117098238	117096148	117096299	117098832	117098907	1	0	0.014
2158	ENSG00000138443	ABI2	chr2	+	203366876	203367044	203380207	203380384	203328238	203328631	203391045	203391143	0.670672	0.17349	-0.074
2159	ENSG00000138443	ABI2	chr2	+	203366880	203367044	203380207	203380384	203328238	203328631	203391045	203391143	0.630046	0.200628	0.025
2160	ENSG00000138443	ABI2	chr2	+	203380207	203380384	203391045	203391143	203366876	203367044	203394699	203394846	1	0	0.045
2161	ENSG00000138443	ABI2	chr2	+	203391045	203391143	203394699	203394846	203380207	203380384	203395655	203395780	1	0	0.013
2163	ENSG00000145740	SLC30A5	chr5	+	69116393	69116602	69117238	69117396	69115925	69116214	69118498	69118628	0.863201	0.0638882	-0.074
2166	ENSG00000063978	RNF4	chr4	+	2497006	2497121	2500658	2500738	2490336	2490502	2511955	2511965	1	0	0.067
2167	ENSG00000009307	CSDE1	chr1	-	114730507	114730648	114732603	114732816	114730257	114730422	114733731	114733857	1	0	0.007
2168	ENSG00000213281	NRAS	chr1	-	114709568	114709728	114713799	114713978	114708530	114708654	114716049	114716177	1	0	-0.019
2169	ENSG00000126016	AMOT	chrX	-	112825071	112825220	112832293	112832370	112823136	112823188	112840451	112840683	1	0	-0.026
2170	ENSG00000143398	PIP5K1A	chr1	+	151224244	151224279	151227319	151227400	151198551	151199081	151231670	151231801	1	0	-0.032
2171	ENSG00000143398	PIP5K1A	chr1	+	151224247	151224279	151227319	151227400	151198550	151199081	151231670	151231801	1	0	0.024
2172	ENSG00000143398	PIP5K1A	chr1	+	151239954	151240039	151242437	151242567	151239129	151239178	151246919	151246965	0.839182	0.076144	0.069
2173	ENSG00000013441	CLK1	chr2	-	200856890	200856985	200857717	200857884	200856681	200856811	200857972	200858089	0.992592	0.00322932	0.079
2174	ENSG00000127054	CPSF3L	chr1	-	1312592	1312700	1312786	1312949	1312225	1312368	1313034	1313124	1	0	0.017
2177	ENSG00000160049	DFFA	chr1	-	10467189	10467332	10469176	10469338	10462987	10463209	10472322	10472479	1	0	-0.003
2178	ENSG00000160049	DFFA	chr1	-	10467189	10467332	10469176	10469338	10463430	10463620	10472322	10472488	1	0	0.007
2179	ENSG00000138069	RAB1A	chr2	-	65088938	65089070	65090982	65091078	65086854	65088690	65097970	65098066	1	0	-0.019
2180	ENSG00000138069	RAB1A	chr2	-	65090982	65091078	65097970	65098066	65087870	65088690	65104733	65104806	1	0	-0.003
2181	ENSG00000138069	RAB1A	chr2	-	65090982	65091078	65097970	65098066	65088938	65089070	65104733	65104806	1	0	-0.016
2400	ENSG00000168118	RAB4A	chr1	+	229286485	229286566	229288728	229288843	229271131	229271370	229295847	229295910	0.279875	0.553036	0.077
2183	ENSG00000143401	ANP32E	chr1	-	150229071	150229237	150230570	150230693	150226607	150226795	150231776	150231926	0.726279	0.138897	-0.061
2202	ENSG00000249915	PDCD6	chr5	+	272710	272772	311292	311402	271620	271821	314416	314974	0.90795	0.0419382	0.049
2203	ENSG00000160310	PRMT2	chr21	+	46649574	46649739	46658744	46658920	46648457	46648619	46660832	46660962	1	0	-0.038
2204	ENSG00000160310	PRMT2	chr21	+	46649574	46649739	46658744	46658920	46648457	46648619	46664294	46665117	1	0	0
4545	ENSG00000136811	ODF2	chr9	+	128494509	128494668	128496040	128496297	128492793	128492805	128498412	128498575	0.0146274	1.83483	0.076
2206	ENSG00000048162	NOP16	chr5	-	176385220	176385327	176388234	176388343	176383945	176384283	176388432	176388762	1	0	-0.001
2207	ENSG00000176148	TCP11L1	chr11	+	33043749	33043936	33054592	33054725	33039416	33039792	33057114	33057235	1	0	-0.059
2209	ENSG00000107625	DDX50	chr10	+	68906710	68907007	68910306	68910382	68901277	68901471	68911067	68911246	1	0	-0.024
2210	ENSG00000107625	DDX50	chr10	+	68936005	68936079	68941059	68941194	68934798	68934918	68943212	68943257	0.834095	0.0787845	-0.057
2216	ENSG00000206195	DUXAP8	chr22	+	15787171	15787282	15788551	15788699	15784962	15785057	15788819	15788931	0.835629	0.0779867	-0.09
2217	ENSG00000163719	MTMR14	chr3	+	9653620	9653769	9662266	9662375	9649432	9649742	9668718	9668794	1	0	0.033
2219	ENSG00000163719	MTMR14	chr3	+	9662266	9662375	9668718	9668794	9653620	9653769	9669431	9669492	1	0	-0.002
2225	ENSG00000117602	RCAN3	chr1	+	24531217	24531391	24533082	24533254	24514313	24514567	24535092	24537019	0.946662	0.023805	-0.124
2229	ENSG00000143393	PI4KB	chr1	-	151306135	151306363	151307573	151307801	151303540	151303650	151315572	151316509	1	0	-0.016
2230	ENSG00000143393	PI4KB	chr1	-	151307573	151307801	151315572	151316509	151306135	151306363	151326171	151326373	1	0	0
2235	ENSG00000117620	SLC35A3	chr1	+	99999260	99999415	100007033	100007156	99993536	99993741	100011364	100011533	1	0	0.038
2237	ENSG00000035928	RFC1	chr4	-	39321286	39321374	39323339	39323417	39320382	39320669	39326562	39326640	0.971705	0.0124656	-0.048
2239	ENSG00000135637	CCDC142	chr2	-	74472357	74472470	74472568	74472796	74471985	74472252	74474915	74475115	0.29846	0.525114	0.023
2240	ENSG00000145979	TBC1D7	chr6	-	13307599	13307745	13316570	13316708	13306397	13306527	13320907	13321095	1	0	-0.051
64	ENSG00000159131	GART	chr21	-	33505973	33506104	33509782	33509920	33505560	33505702	33511251	33511458	0.305255	0.515337	0.074
2244	ENSG00000112039	FANCE	chr6	+	35460551	35460618	35462788	35462914	35459681	35459760	35466243	35467103	1	0	0.015
2246	ENSG00000072274	TFRC	chr3	-	196073929	196074125	196075158	196075360	196072002	196072152	196077063	196077122	1	0	-0.004
2248	ENSG00000133773	CCDC59	chr12	-	82354494	82354594	82356959	82357269	82352846	82353312	82358678	82358786	1	0	-0.009
2252	ENSG00000117682	DHDDS	chr1	+	26442730	26442873	26446315	26446432	26438167	26438284	26447558	26447660	0.948627	0.0229045	-0.118
2254	ENSG00000117682	DHDDS	chr1	+	26446315	26446432	26447558	26447660	26442730	26442873	26457790	26457905	1	0	0.013
2256	ENSG00000112339	HBS1L	chr6	-	135039572	135039767	135042000	135042126	135002733	135002842	135050581	135050647	1	0	0.002
2257	ENSG00000114982	KANSL3	chr2	-	96602115	96602338	96602752	96602862	96601642	96601776	96604249	96604380	0.585605	0.232396	0.111
2259	ENSG00000081870	HSPB11	chr1	-	53928371	53928440	53930038	53930145	53923532	53923947	53939984	53940097	0.928837	0.0320604	0.06
5097	ENSG00000050426	LETMD1	chr12	+	51053811	51053860	51056143	51056245	51049033	51049185	51056349	51056502	0.361717	0.441632	0.074
2262	ENSG00000136717	BIN1	chr2	-	127051153	127051243	127057472	127057601	127050801	127050912	127059010	127059155	0.964768	0.0155769	0.065
2265	ENSG00000153774	CFDP1	chr16	-	75305023	75305182	75395089	75395209	75293709	75294042	75411824	75411952	0.998888	0.000482993	0.04
2266	ENSG00000153774	CFDP1	chr16	-	75395089	75395209	75411824	75411952	75305023	75305182	75412534	75412754	1	0	0.037
2267	ENSG00000081760	AACS	chr12	+	125118640	125118765	125124704	125125024	125114476	125114557	125128160	125128274	0.995372	0.00201437	-0.082
2268	ENSG00000081760	AACS	chr12	+	125118640	125118765	125129334	125129460	125114476	125114557	125134002	125134072	1	0	-0.015
2269	ENSG00000117419	ERI3	chr1	-	44247938	44248038	44284834	44284907	44221069	44221640	44308309	44308401	0.881705	0.0546769	-0.075
1724	ENSG00000143612	C1orf43	chr1	-	154213892	154213946	154214456	154214574	154212457	154212624	154219835	154219937	0.321439	0.492902	0.073
2271	ENSG00000117419	ERI3	chr1	-	44308309	44308401	44313168	44313228	44284829	44284907	44319627	44319744	0.925488	0.0336291	0.047
2272	ENSG00000135919	SERPINE2	chr2	-	223998114	223998342	224001641	224001922	223991802	223992000	224039098	224039288	1	0	0.013
2273	ENSG00000149554	CHEK1	chr11	+	125627606	125627830	125629231	125629296	125626748	125626833	125633162	125633351	1	0	0.003
2277	ENSG00000163946	FAM208A	chr3	-	56666259	56666384	56668396	56668558	56663540	56663572	56669699	56669791	1	0	-0.024
2284	ENSG00000271723	MROH7-TTC4	chr1	+	54733628	54733710	54737581	54737664	54731485	54731700	54741410	54742231	1	0	0.044
2286	ENSG00000095906	NUBP2	chr16	+	1786536	1786655	1787676	1787831	1782900	1783036	1787940	1788051	1	0	-0.004
2289	ENSG00000134684	YARS	chr1	-	32791161	32791254	32797762	32797843	32786939	32787075	32806481	32806611	1	0	0.009
2290	ENSG00000134684	YARS	chr1	-	32797762	32797843	32806481	32806611	32791161	32791254	32810590	32810766	0.890433	0.0503986	-0.034
2291	ENSG00000162623	TYW3	chr1	+	74738689	74738788	74748750	74748822	74736541	74736622	74752291	74752425	1	0	-0.012
2297	ENSG00000138750	NUP54	chr4	-	76134174	76134362	76136185	76136412	76132522	76132719	76144148	76144292	1	0	-0.004
2299	ENSG00000138750	NUP54	chr4	-	76136185	76136412	76144148	76144292	76134174	76134362	76144389	76144473	0.762998	0.117476	-0.134
2301	ENSG00000165244	ZNF367	chr9	-	96392397	96392536	96394822	96394942	96385940	96388459	96398163	96398314	1	0	0.007
2304	ENSG00000131370	SH3BP5	chr3	-	15269712	15269877	15304102	15304299	15262157	15262289	15330503	15330566	1	0	0.006
2305	ENSG00000131370	SH3BP5	chr3	-	15269712	15269877	15304102	15304231	15262158	15262289	15330503	15330566	0.835629	0.0779867	0.067
2307	ENSG00000010810	FYN	chr6	-	111699514	111699670	111700103	111700268	111696276	111696456	111702884	111703034	1	0	-0.003
2308	ENSG00000053254	FOXN3	chr14	-	89280949	89281014	89350671	89350808	89180700	89180806	89411933	89412476	1	0	0.03
2311	ENSG00000160741	CRTC2	chr1	-	153951259	153951666	153952017	153952262	153949114	153949384	153952396	153952446	1	0	0.039
2313	ENSG00000121753	BAI2	chr1	-	31742837	31743002	31744192	31744357	31742052	31742217	31744647	31744731	1	0	-0.004
2319	ENSG00000163319	MRPS18C	chr4	+	83458345	83458429	83459739	83459797	83456908	83456958	83460972	83461032	1	0	0.029
2320	ENSG00000135766	EGLN1	chr1	-	231367568	231367636	231370561	231370698	231363750	231366475	231373979	231374099	0.861439	0.0647752	-0.071
2321	ENSG00000060971	ACAA1	chr3	-	38127785	38127866	38129289	38129388	38126509	38126700	38131595	38131638	0.935955	0.0287452	0.064
2323	ENSG00000060971	ACAA1	chr3	-	38129289	38129388	38131595	38131638	38127785	38127866	38131925	38132005	0.749251	0.125373	0.15
2327	ENSG00000058056	USP13	chr3	+	179681877	179682003	179701007	179701129	179652754	179653393	179706933	179707076	1	0	-0.037
597	ENSG00000007202	KIAA0100	chr17	-	28633282	28633401	28633548	28633751	28632941	28633162	28633894	28634086	0.496806	0.303813	0.072
2334	ENSG00000110074	FOXRED1	chr11	+	126274930	126275021	126275326	126275428	126273335	126273454	126275793	126275870	1	0	0.045
2335	ENSG00000243449	C4orf48	chr4	+	2042326	2042484	2042735	2042824	2041992	2042068	2043860	2043970	1	0	0.047
2336	ENSG00000180098	TRNAU1AP	chr1	+	28567293	28567413	28571175	28571338	28564702	28564834	28571866	28571900	0.993932	0.00264321	-0.041
2338	ENSG00000066136	NFYC	chr1	+	40749572	40749686	40753150	40753246	40747533	40747605	40758120	40758294	1	0	-0.003
4036	ENSG00000163682	RPL9	chr4	-	39456405	39456538	39457585	39457681	39454863	39454944	39458193	39458309	0.272447	0.564719	0.072
2341	ENSG00000143797	MBOAT2	chr2	-	8862270	8862322	8862589	8862722	8860612	8860764	8864169	8864234	1	0	-0.003
2343	ENSG00000181817	LSM10	chr1	-	36392357	36392487	36393765	36394153	36391237	36391604	36397766	36397887	0.555421	0.255378	-0.027
2347	ENSG00000151503	NCAPD3	chr11	-	134210269	134210454	134220571	134220726	134209312	134209477	134223862	134223941	1	0	0.01
2349	ENSG00000116171	SCP2	chr1	+	52948008	52948080	52950754	52950886	52941795	52941853	52954739	52954804	0.788446	0.103228	0.096
2351	ENSG00000116171	SCP2	chr1	+	53027968	53028071	53038916	53039046	53014965	53015043	53047857	53047937	1	0	-0.003
2354	ENSG00000171943	SRGAP2C	chr1	+	121324477	121324640	121365292	121365355	121284802	121284995	121373970	121374186	0.99898	0.000443384	-0.1
2356	ENSG00000141556	TBCD	chr17	+	82900650	82900731	82903404	82903478	82893546	82893632	82905935	82906053	0.576627	0.239105	0.141
2358	ENSG00000146842	TMEM209	chr7	-	130175511	130175609	130178401	130178527	130173824	130173939	130181622	130181719	1	0	0
2359	ENSG00000270800	RPS10-NUDT3	chr6	-	34295640	34295685	34341861	34341972	34293450	34293535	34418368	34418424	0.726279	0.138897	0.023
2360	ENSG00000270800	RPS10-NUDT3	chr6	-	34341861	34341972	34418368	34418424	34295640	34295685	34421729	34421807	1	0	0
2361	ENSG00000270800	RPS10-NUDT3	chr6	-	34418368	34418424	34421729	34421807	34341861	34341972	34424668	34424840	1	0	0.001
2362	ENSG00000171824	EXOSC10	chr1	-	11079710	11079822	11080498	11080514	11076841	11077651	11080763	11080912	1	0	-0.009
2363	ENSG00000171824	EXOSC10	chr1	-	11079710	11079822	11080498	11080549	11077600	11077651	11080763	11080912	0.940197	0.026781	-0.055
2364	ENSG00000127463	EMC1	chr1	-	19222623	19222834	19223395	19223569	19220763	19220848	19227312	19227450	0.861439	0.0647752	-0.059
2365	ENSG00000127463	EMC1	chr1	-	19223395	19223569	19227312	19227450	19222623	19222834	19230843	19230963	1	0	0.028
2374	ENSG00000136628	EPRS	chr1	-	220025131	220025258	220030385	220030480	220024263	220024456	220032386	220032526	1	0	0.028
2376	ENSG00000175215	CTDSP2	chr12	-	57826345	57826402	57826995	57827097	57824226	57824319	57827551	57827590	0.835629	0.0779867	0.091
4704	ENSG00000100461	RBM23	chr14	-	22908332	22908380	22909482	22909595	22906194	22906368	22911327	22911403	0.334693	0.475353	0.069
2379	ENSG00000101003	GINS1	chr20	+	25417103	25417202	25441701	25441776	25413789	25413854	25445922	25448555	1	0	-0.026
2380	ENSG00000101003	GINS1	chr20	+	25418104	25418195	25425210	25425327	25417103	25417202	25441701	25441776	0.726279	0.138897	-0.097
2385	ENSG00000136279	DBNL	chr7	+	44051829	44051942	44052866	44052941	44050224	44050280	44056756	44056903	0.971705	0.0124656	-0.062
2386	ENSG00000136279	DBNL	chr7	+	44052866	44052941	44056756	44056903	44051829	44051942	44057781	44057859	1	0	0.039
2388	ENSG00000182134	TDRKH	chr1	-	151774412	151774504	151774709	151774806	151770106	151770562	151775064	151775166	1	0	-0.037
2390	ENSG00000204410	MSH5	chr6	+	31760689	31760839	31761187	31761262	31760089	31760216	31761471	31761615	0.688572	0.16205	-0.118
2392	ENSG00000204410	MSH5	chr6	+	31761817	31761865	31761865	31761955	31761471	31761615	31762111	31762185	1	0	-0.006
2394	ENSG00000171612	SLC25A33	chr1	+	9567283	9567361	9570257	9570358	9553625	9553805	9573345	9573412	1	0	0.041
2397	ENSG00000100316	RPL3	chr22	-	39313190	39313310	39313633	39313729	39312881	39312984	39314106	39314208	1	0	-0.006
1207	ENSG00000132780	NASP	chr1	+	45616625	45616703	45617462	45617591	45616336	45616393	45618060	45618247	0.361717	0.441632	0.067
2401	ENSG00000107185	RGP1	chr9	+	35749736	35749871	35750242	35750379	35749286	35749408	35750657	35750741	1	0	0.008
2405	ENSG00000169398	PTK2	chr8	-	140675459	140675499	140686631	140686694	140674297	140674404	140700890	140701022	1	0	0.032
2406	ENSG00000169398	PTK2	chr8	-	140746759	140746860	140752231	140752316	140744651	140744767	140761164	140761262	1	0	-0.009
2411	ENSG00000126226	PCID2	chr13	-	113185484	113185560	113190871	113190975	113184345	113184487	113195070	113195125	1	0	0.007
4055	ENSG00000126756	UXT	chrX	-	47657182	47657290	47657571	47657639	47652080	47652144	47657781	47657863	0.46684	0.330832	0.067
2416	ENSG00000131374	TBC1D5	chr3	-	17214206	17214370	17238162	17238419	17184576	17185208	17258505	17258591	0.846827	0.0722051	-0.099
2429	ENSG00000062485	CS	chr12	-	56283791	56283857	56285915	56286023	56282859	56282991	56286594	56286645	0.774056	0.111227	0.042
2434	ENSG00000143157	POGK	chr1	+	166846611	166846738	166848937	166850423	166840954	166841088	166852584	166856344	0.989583	0.00454771	-0.048
2435	ENSG00000261236	BOP1	chr8	-	144263691	144263761	144263830	144263911	144263477	144263610	144263980	144264142	1	0	0.008
2436	ENSG00000131375	CAPN7	chr3	+	15240753	15240853	15242177	15242253	15240472	15240617	15245525	15245671	0.89875	0.0463613	-0.105
2437	ENSG00000131375	CAPN7	chr3	+	15241452	15241588	15242177	15242253	15240753	15240853	15245525	15245671	1	0	-0.024
1332	ENSG00000038427	VCAN	chr5	+	83519348	83522309	83537006	83542268	83512102	83512396	83545536	83545650	0.265555	0.575846	0.063
2439	ENSG00000131375	CAPN7	chr3	+	15242177	15242253	15245525	15245671	15241452	15241588	15246731	15246794	0.545794	0.262972	-0.143
2440	ENSG00000111445	RFC5	chr12	+	118026888	118027018	118029770	118029825	118025746	118025828	118031181	118031792	0.919667	0.0363695	0.024
2443	ENSG00000111481	COPZ1	chr12	+	54342205	54342287	54345459	54345515	54340546	54340615	54347766	54347844	1	0	0.026
2444	ENSG00000111481	COPZ1	chr12	+	54343224	54343316	54345459	54345515	54342205	54342287	54347766	54347844	0.74712	0.12661	0.046
2445	ENSG00000111481	COPZ1	chr12	+	54345459	54345515	54347766	54347844	54340546	54340615	54347999	54348051	1	0	0.01
2446	ENSG00000111481	COPZ1	chr12	+	54345459	54345515	54347766	54347844	54342205	54342287	54347999	54348051	1	0	-0.014
2554	ENSG00000137513	NARS2	chr11	-	78478584	78478683	78493062	78493195	78469246	78469313	78528841	78528936	0.0973953	1.01146	0.063
2448	ENSG00000083845	RPS5	chr19	+	58388417	58388480	58392975	58393185	58388136	58388245	58393358	58393487	1	0	0
2449	ENSG00000083845	RPS5	chr19	+	58388417	58388480	58392975	58393185	58388136	58388245	58394496	58394595	1	0	0
2450	ENSG00000083845	RPS5	chr19	+	58388417	58388480	58393358	58393487	58388136	58388245	58394496	58394595	1	0	0
2451	ENSG00000083845	RPS5	chr19	+	58392975	58393185	58393358	58393487	58388136	58388245	58394496	58394595	1	0	-0.003
2452	ENSG00000083845	RPS5	chr19	+	58392975	58393185	58393358	58393487	58388417	58388480	58394496	58394595	1	0	-0.001
2455	ENSG00000116288	PARK7	chr1	+	7965323	7965425	7969344	7969404	7962762	7962875	7970893	7970963	1	0	0.009
2456	ENSG00000116288	PARK7	chr1	+	7970893	7970963	7977651	7977738	7965323	7965425	7984893	7985281	1	0	0.006
2457	ENSG00000117139	KDM5B	chr1	-	202766925	202767060	202773117	202773288	202764048	202764145	202774612	202774735	0.993932	0.00264321	0.07
2462	ENSG00000187634	SAMD11	chr1	+	931038	931089	935771	935896	930154	930336	939039	939129	0.818128	0.087179	0.091
2463	ENSG00000187634	SAMD11	chr1	+	939274	939412	941143	941306	939039	939129	942135	942251	1	0	-0.045
2464	ENSG00000187634	SAMD11	chr1	+	939274	939460	941143	941306	939039	939129	942135	942251	0.971705	0.0124656	-0.048
4132	ENSG00000179195	ZNF664	chr12	+	123988042	123988138	124003422	124003540	123973122	123974020	124004877	124004935	0.469922	0.327974	0.06
2468	ENSG00000116688	MFN2	chr1	+	11989164	11989343	11992554	11992690	11981969	11982114	11996155	11996318	1	0	0.016
2469	ENSG00000133657	ATP13A3	chr3	-	194419878	194419967	194425341	194425529	194413758	194413839	194427074	194427252	0.993932	0.00264321	-0.046
2470	ENSG00000085999	RAD54L	chr1	+	46258685	46258746	46261260	46261385	46249999	46250119	46267458	46267609	1	0	-0.041
2471	ENSG00000085999	RAD54L	chr1	+	46273354	46273465	46273623	46273747	46272671	46272802	46274137	46274216	1	0	-0.041
2472	ENSG00000089327	FXYD5	chr19	+	35160708	35160801	35164155	35164245	35158343	35158400	35166141	35166171	1	0	0.008
2474	ENSG00000118007	STAG1	chr3	-	136359147	136359296	136363365	136363467	136357719	136357848	136366942	136367082	1	0	0.015
2477	ENSG00000114354	TFG	chr3	+	100713642	100713869	100719974	100720058	100709330	100709721	100728711	100728858	1	0	-0.04
2478	ENSG00000114354	TFG	chr3	+	100713642	100713869	100719974	100720058	100709360	100709431	100728711	100728858	1	0	0.017
2482	ENSG00000185104	FAF1	chr1	-	50596120	50596216	50655441	50655528	50584684	50584811	50705785	50705891	0.913093	0.039485	0.071
2483	ENSG00000181523	SGSH	chr17	-	80214614	80214765	80215032	80215138	80214171	80214328	80217031	80217192	1	0	0.017
2484	ENSG00000065243	PKN2	chr1	+	88813556	88813733	88821940	88822003	88807683	88807775	88824309	88824386	1	0	-0.073
2486	ENSG00000168243	GNG4	chr1	-	235583739	235583848	235595399	235595511	235547686	235552237	235649661	235649993	1	0	-0.028
2487	ENSG00000115947	ORC4	chr2	-	147938145	147938213	147938297	147938393	147930396	147935698	147939139	147939248	0.834095	0.0787845	0.083
3786	ENSG00000146729	GBAS	chr7	+	55981472	55981567	55982209	55982280	55978125	55978265	55983727	55983868	0.132139	0.878969	0.058
1383	ENSG00000170142	UBE2E1	chr3	+	23811459	23811510	23887566	23887699	23807236	23807421	23890508	23891316	0.362415	0.440794	0.057
2490	ENSG00000116962	NID1	chr1	-	235993644	235993872	236011920	236012043	235990885	235991058	236013410	236013560	1	0	-0.024
2491	ENSG00000116962	NID1	chr1	-	236011920	236012043	236013410	236013560	235993644	235993872	236017147	236017273	0.898581	0.0464427	0.051
2492	ENSG00000116962	NID1	chr1	-	236011920	236012043	236017147	236017273	235993644	235993872	236024069	236024213	0.861439	0.0647752	0.067
2493	ENSG00000116962	NID1	chr1	-	236013410	236013560	236017147	236017273	236011920	236012043	236024069	236024213	0.919667	0.0363695	0.05
2494	ENSG00000116962	NID1	chr1	-	236038103	236038253	236041909	236042292	236032400	236032652	236045456	236045683	0.912018	0.0399965	0.051
2495	ENSG00000151092	NGLY1	chr3	-	25736003	25736149	25736308	25736400	25733871	25733982	25737333	25737455	1	0	-0.003
2496	ENSG00000155363	MOV10	chr1	+	112691664	112691799	112692760	112692929	112689839	112690098	112694017	112694172	0.930931	0.0310825	-0.06
2500	ENSG00000121774	KHDRBS1	chr1	+	32036909	32037043	32037834	32038036	32033187	32033334	32038551	32038619	1	0	0.017
2501	ENSG00000121774	KHDRBS1	chr1	+	32036909	32037043	32037834	32038119	32033187	32033334	32038551	32038619	1	0	-0.001
2503	ENSG00000043514	TRIT1	chr1	-	39844530	39844640	39847219	39847297	39844100	39844218	39847547	39847660	0.881705	0.0546769	0.08
2504	ENSG00000043514	TRIT1	chr1	-	39847219	39847297	39847547	39847660	39844530	39844640	39847985	39848097	1	0	-0.041
2506	ENSG00000248710	RP11-432B6.3	chr3	-	160280666	160280814	160282477	160282613	160279192	160279364	160285803	160285868	0.55778	0.253537	-0.123
2507	ENSG00000248710	RP11-432B6.3	chr3	-	160307662	160307781	160319759	160319939	160303914	160303989	160356012	160356150	1	0	-0.015
2508	ENSG00000158161	EYA3	chr1	-	28027788	28027926	28035543	28035680	28017153	28017239	28038838	28038905	1	0	0.011
2509	ENSG00000147099	HDAC8	chrX	-	72490928	72491006	72495155	72495268	72488932	72489041	72567888	72568030	1	0	0.007
2510	ENSG00000147099	HDAC8	chrX	-	72495155	72495268	72567888	72568030	72490928	72491006	72572056	72572109	0.998843	0.000502634	-0.026
2511	ENSG00000147099	HDAC8	chrX	-	72567888	72568030	72568753	72568884	72495155	72495268	72572056	72572109	0.722511	0.141156	-0.115
2517	ENSG00000134697	GNL2	chr1	-	37587310	37587495	37590705	37590845	37583866	37583933	37592711	37592806	1	0	0.018
2518	ENSG00000215305	VPS16	chr20	+	2861614	2861704	2862806	2862934	2861224	2861280	2863064	2863100	1	0	0.062
2519	ENSG00000073578	SDHA	chr5	+	223481	223568	224359	224521	218240	218418	225418	225486	1	0	0.022
2520	ENSG00000073578	SDHA	chr5	+	224359	224521	225418	225562	223481	223568	225882	226047	1	0	-0.003
2521	ENSG00000138802	SEC24B	chr4	+	109473003	109473186	109481676	109481781	109462900	109463644	109491326	109491407	1	0	-0.024
2522	ENSG00000138802	SEC24B	chr4	+	109481676	109481781	109491326	109491407	109473003	109473186	109494614	109494856	1	0	-0.016
2526	ENSG00000143224	PPOX	chr1	+	161169905	161170024	161170408	161170519	161169659	161169720	161170619	161170769	0.853209	0.0689445	-0.078
2527	ENSG00000128513	POT1	chr7	-	124863349	124863640	124870910	124871041	124858956	124859112	124892265	124892380	1	0	-0.021
2529	ENSG00000225470	JPX	chrX	+	73946998	73947374	73994839	73994961	73944583	73944662	73998767	73998844	1	0	-0.006
2530	ENSG00000225470	JPX	chrX	+	73994839	73994961	74062035	74062148	73944583	73944662	74069168	74070408	1	0	-0.037
2541	ENSG00000134352	IL6ST	chr5	-	55964145	55964312	55968275	55968396	55963351	55963506	55969549	55969855	1	0	0.024
2542	ENSG00000134352	IL6ST	chr5	-	55968275	55968396	55969549	55969855	55964145	55964312	55976214	55976278	0.79657	0.0987761	0.108
2544	ENSG00000159692	CTBP1	chr4	-	1213477	1213605	1214342	1214473	1212912	1213030	1215990	1216205	0.762042	0.118021	0.051
2545	ENSG00000159692	CTBP1	chr4	-	1238182	1238337	1241324	1241519	1228198	1228343	1248660	1248740	0.744227	0.128295	-0.012
2546	ENSG00000174574	AKIRIN1	chr1	+	38998170	38998311	39000971	39001106	38991287	38991600	39003346	39003418	1	0	-0.037
2547	ENSG00000009413	REV3L	chr6	-	111311068	111311259	111313351	111313489	111309852	111310099	111315266	111315381	1	0	-0.01
2466	ENSG00000077782	FGFR1	chr8	-	38421796	38421941	38423024	38423175	38419532	38419735	38424508	38424699	0.0652638	1.18533	0.057
2561	ENSG00000164332	UBLCP1	chr5	+	159274584	159274622	159275147	159275246	159272022	159272121	159278237	159278354	0.867575	0.0616929	-0.082
2564	ENSG00000100380	ST13	chr22	-	40848293	40848369	40850822	40850880	40844838	40844909	40856430	40856565	1	0	0.015
2568	ENSG00000159023	EPB41	chr1	+	28993329	28993542	28997214	28997319	28987430	28987905	29011864	29011907	0.811274	0.0908324	0.093
2569	ENSG00000159023	EPB41	chr1	+	29097806	29097935	29109335	29109437	29064981	29065158	29112367	29112448	0.956483	0.0193227	0.04
2571	ENSG00000138138	ATAD1	chr10	-	87770951	87771041	87776320	87776427	87767672	87767723	87784469	87784670	1	0	-0.021
2572	ENSG00000138138	ATAD1	chr10	-	87776320	87776427	87784469	87784670	87770951	87771041	87790309	87790430	1	0	-0.016
2577	ENSG00000176095	IP6K1	chr3	-	49732790	49732972	49738211	49738422	49728102	49728278	49786353	49786540	0.55778	0.253537	0.108
2579	ENSG00000102158	MAGT1	chrX	-	77853900	77853964	77855500	77855590	77841245	77841320	77856732	77856873	0.716928	0.144525	-0.108
2581	ENSG00000001497	LAS1L	chrX	-	65514822	65514973	65517986	65518465	65512581	65512901	65523559	65523707	0.654274	0.18424	-0.099
2582	ENSG00000001497	LAS1L	chrX	-	65524055	65524262	65524563	65524614	65523559	65523707	65524964	65525050	1	0	-0.036
2583	ENSG00000149311	ATM	chr11	+	108293312	108293477	108294926	108295059	108292618	108292793	108297286	108297382	1	0	-0.018
2584	ENSG00000151694	ADAM17	chr2	-	9535833	9535922	9543152	9543285	9527500	9527954	9555508	9555774	1	0	-0.006
2585	ENSG00000185630	PBX1	chr1	+	164811989	164812149	164821536	164821626	164807541	164807677	164846583	164848522	1	0	-0.025
2586	ENSG00000135241	PNPLA8	chr7	-	108479183	108479379	108487944	108487953	108470421	108472675	108491409	108491467	0.954176	0.0203716	0.063
2587	ENSG00000071462	WBSCR22	chr7	+	73686998	73687095	73690915	73691012	73686817	73686900	73692595	73692646	1	0	0.019
2588	ENSG00000141552	ANAPC11	chr17	+	81893551	81893614	81894466	81894586	81893103	81893187	81899919	81900159	1	0	0.012
2589	ENSG00000078142	PIK3C3	chr18	+	42057882	42058051	42067387	42067513	42049530	42049605	42081122	42081479	1	0	0.022
2590	ENSG00000265491	RNF115	chr1	-	145751437	145751510	145752977	145753049	145750406	145750500	145771710	145771919	0.874594	0.0581935	0.097
2592	ENSG00000097033	SH3GLB1	chr1	+	86715723	86715865	86719506	86719635	86704569	86704971	86722539	86722673	0.854249	0.0684156	-0.069
2596	ENSG00000108021	FAM208B	chr10	+	5714134	5714207	5717658	5717750	5712822	5712918	5720543	5720668	1	0	-0.01
2599	ENSG00000072736	NFATC3	chr16	+	68181474	68181530	68183239	68183366	68174373	68174514	68190767	68191775	0.726279	0.138897	-0.149
2601	ENSG00000175662	TOM1L2	chr17	-	17884633	17884768	17893660	17893810	17882704	17882863	17898595	17898674	1	0	-0.018
2603	ENSG00000138074	SLC5A6	chr2	-	27211466	27211533	27212019	27212146	27207534	27207790	27212628	27212777	1	0	-0.005
2607	ENSG00000119725	ZNF410	chr14	+	73909340	73909430	73920979	73921105	73904901	73905083	73922065	73922206	1	0	-0.038
2608	ENSG00000138709	LARP1B	chr4	+	128082164	128082305	128091000	128091144	128077787	128077962	128098185	128098330	1	0	-0.002
2610	ENSG00000028528	SNX1	chr15	+	64123502	64123546	64126078	64126220	64118787	64118854	64127173	64127252	0.862556	0.0642129	-0.113
2612	ENSG00000162521	RBBP4	chr1	+	32657426	32657572	32668224	32668398	32651913	32652061	32668738	32668854	1	0	0.002
2613	ENSG00000162521	RBBP4	chr1	+	32657426	32657572	32668319	32668398	32651913	32652061	32668738	32668854	1	0	-0.011
2614	ENSG00000162521	RBBP4	chr1	+	32668224	32668398	32668738	32668854	32657426	32657572	32668971	32669132	1	0	-0.001
2617	ENSG00000141127	PRPSAP2	chr17	+	18859339	18859475	18865468	18865564	18856341	18856476	18865801	18865952	1	0	0.015
2618	ENSG00000141127	PRPSAP2	chr17	+	18867281	18867334	18872582	18872649	18865801	18865952	18877697	18877870	1	0	0.062
2619	ENSG00000172939	OXSR1	chr3	+	38183002	38183115	38190730	38190839	38165504	38165946	38198721	38198863	1	0	0.057
2620	ENSG00000090989	EXOC1	chr4	+	55891314	55891422	55892634	55892711	55890222	55890386	55893551	55893627	1	0	-0.076
2623	ENSG00000130695	CEP85	chr1	+	26244165	26244318	26255170	26255865	26239761	26239838	26257596	26257730	1	0	0.053
2624	ENSG00000130695	CEP85	chr1	+	26272020	26272071	26274963	26275071	26271013	26271107	26276534	26276760	1	0	0.019
2625	ENSG00000109255	NMU	chr4	-	55605274	55605349	55607297	55607348	55600521	55600575	55607436	55607466	1	0	-0.041
2627	ENSG00000134759	ELP2	chr18	+	36138794	36138872	36139418	36139613	36138269	36138426	36141136	36141201	1	0	0.007
2628	ENSG00000134759	ELP2	chr18	+	36141136	36141201	36142280	36142347	36138269	36138426	36142825	36142857	1	0	0.004
2629	ENSG00000134759	ELP2	chr18	+	36142280	36142347	36142825	36142966	36141136	36141201	36144938	36145034	1	0	0.018
2630	ENSG00000134759	ELP2	chr18	+	36145947	36146048	36146249	36146381	36144938	36145034	36154849	36154999	0.564461	0.248366	0.072
2631	ENSG00000134759	ELP2	chr18	+	36146249	36146381	36154849	36154999	36145947	36146048	36156465	36156654	1	0	-0.004
2632	ENSG00000134759	ELP2	chr18	+	36159957	36160015	36170062	36170196	36159734	36159830	36171046	36171160	1	0	0.028
2633	ENSG00000134759	ELP2	chr18	+	36160931	36161004	36167100	36167222	36159957	36160015	36171046	36171160	1	0	-0.016
2634	ENSG00000213160	KLHL23	chr2	+	169697892	169697982	169735012	169736227	169697360	169697531	169741384	169741537	1	0	-0.012
2635	ENSG00000187446	CHP1	chr15	+	41262755	41262883	41270556	41270618	41256909	41256990	41278766	41278889	0.726279	0.138897	0.083
2636	ENSG00000126012	KDM5C	chrX	-	53218275	53218398	53220838	53220916	53217795	53217966	53224739	53225422	0.585605	0.232396	0.121
2641	ENSG00000259522	RP11-468E2.2	chr14	-	24182277	24182403	24182791	24182842	24181954	24182163	24182975	24183169	1	0	-0.023
2642	ENSG00000113761	ZNF346	chr5	+	177041777	177041870	177044391	177044533	177041125	177041229	177050750	177050936	1	0	0.034
2643	ENSG00000113761	ZNF346	chr5	+	177041777	177041870	177044391	177044533	177041125	177041229	177062057	177062151	0.413927	0.383077	-0.03
2644	ENSG00000113761	ZNF346	chr5	+	177044388	177044533	177050702	177050936	177041777	177041870	177062057	177062151	0.835629	0.0779867	0.109
2645	ENSG00000113761	ZNF346	chr5	+	177044388	177044533	177050750	177050936	177041777	177041870	177062057	177062151	0.834095	0.0787845	0.109
2646	ENSG00000165458	INPPL1	chr11	+	72228726	72228847	72229089	72229230	72228347	72228498	72229464	72229558	0.919405	0.0364931	0.062
2647	ENSG00000149657	LSM14B	chr20	+	62126225	62126439	62129784	62129952	62124616	62124780	62130218	62130296	1	0	-0.028
2648	ENSG00000149657	LSM14B	chr20	+	62126303	62126439	62129784	62129952	62124616	62124780	62130218	62130296	1	0	-0.012
2649	ENSG00000149657	LSM14B	chr20	+	62127584	62127701	62129784	62129952	62126303	62126439	62130218	62130296	1	0	0.019
2650	ENSG00000162441	LZIC	chr1	-	9936518	9936627	9942623	9942782	9935491	9935627	9943248	9943329	1	0	-0.016
2652	ENSG00000270106	TSNAX-DISC1	chr1	+	231561127	231561255	231616643	231616906	231542480	231542611	231693825	231694805	1	0	0.005
2658	ENSG00000119912	IDE	chr10	-	92534577	92534785	92537365	92537550	92531747	92531917	92573921	92574076	1	0	-0.027
842	ENSG00000157823	AP3S2	chr15	-	89871474	89871546	89877305	89877424	89837614	89837722	89878264	89878300	0.452719	0.344172	0.056
2662	ENSG00000170606	HSPA4	chr5	+	133067416	133067557	133070373	133070496	133064979	133065037	133073229	133073329	1	0	0.018
2663	ENSG00000100644	HIF1A	chr14	+	61738086	61738373	61740504	61740627	61736888	61737109	61740754	61741188	1	0	0.009
2664	ENSG00000110700	RPS13	chr11	-	17075096	17075197	17075453	17075623	17074388	17074466	17077167	17077246	0.919667	0.0363695	-0.011
2665	ENSG00000110700	RPS13	chr11	-	17075453	17075623	17077167	17077246	17075096	17075197	17077428	17077473	1	0	0.005
2666	ENSG00000164151	ICE1	chr5	+	5447840	5447897	5454551	5454638	5447720	5447760	5457331	5457741	1	0	0.026
2805	ENSG00000257379	RP11-793H13.8	chr12	+	53455884	53456001	53459271	53459403	53455460	53455493	53461014	53461143	0.409711	0.387523	0.054
2669	ENSG00000075151	EIF4G3	chr1	-	20941490	20942330	20950002	20950111	20904882	20904971	20969473	20969596	1	0	0.01
2673	ENSG00000136240	KDELR2	chr7	-	6469595	6469754	6474183	6474284	6466070	6466323	6483966	6484242	0.950189	0.0221901	-0.03
2674	ENSG00000141446	ESCO1	chr18	-	21536041	21536185	21560858	21560990	21532472	21532660	21564202	21564317	0.916903	0.0376767	0.09
2675	ENSG00000141446	ESCO1	chr18	-	21539919	21540009	21560858	21560990	21536041	21536185	21564202	21564317	1	0	-0.005
2680	ENSG00000065526	SPEN	chr1	+	15876201	15876678	15909320	15909481	15872815	15873136	15911100	15911301	1	0	0.051
2682	ENSG00000117016	RIMS3	chr1	-	40641708	40641956	40647667	40647842	40635915	40636057	40665393	40665657	0.811274	0.0908324	0.111
2683	ENSG00000205323	SARNP	chr12	-	55757382	55757553	55760550	55760640	55752462	55752840	55789074	55789143	0.726279	0.138897	-0.033
2685	ENSG00000116984	MTR	chr1	+	236803427	236803642	236806143	236806233	236795280	236795737	236808703	236808773	1	0	-0.041
2686	ENSG00000116984	MTR	chr1	+	236806143	236806233	236808703	236808773	236803427	236803642	236810502	236810595	1	0	0.056
2687	ENSG00000123552	USP45	chr6	-	99445796	99446463	99464603	99464747	99443564	99443662	99465079	99465136	0.768237	0.114505	0.079
2688	ENSG00000175581	MRPL48	chr11	+	73789334	73789490	73808312	73808350	73787894	73787992	73825707	73825796	1	0	0.002
2689	ENSG00000175581	MRPL48	chr11	+	73808312	73808350	73825707	73825796	73805026	73805079	73844806	73844976	1	0	-0.032
2691	ENSG00000175581	MRPL48	chr11	+	73825707	73825796	73844806	73844976	73808312	73808350	73863171	73863261	0.518556	0.285205	-0.027
2692	ENSG00000186010	NDUFA13	chr19	+	19526024	19526260	19527280	19527352	19515735	19516332	19527700	19527770	1	0	0.006
2693	ENSG00000186010	NDUFA13	chr19	+	19526181	19526260	19527280	19527352	19515754	19516332	19527700	19527770	1	0	0.005
2694	ENSG00000186010	NDUFA13	chr19	+	19526181	19526260	19527280	19527372	19516260	19516332	19527700	19527770	1	0	0.005
2698	ENSG00000058804	NDC1	chr1	-	53793228	53793279	53800692	53800848	53789132	53789196	53803927	53804009	0.726279	0.138897	-0.038
3793	ENSG00000129103	SUMF2	chr7	+	56068481	56068638	56072996	56073111	56064223	56064378	56074173	56074218	0.0413059	1.38399	0.054
2700	ENSG00000142687	KIAA0319L	chr1	-	35466607	35466695	35470862	35470960	35462620	35462713	35474804	35474906	1	0	-0.024
2701	ENSG00000142687	KIAA0319L	chr1	-	35470862	35470960	35474804	35474906	35466607	35466695	35478965	35479212	1	0	0.05
2702	ENSG00000142687	KIAA0319L	chr1	-	35478965	35479212	35506611	35507135	35474804	35474906	35554349	35554519	1	0	0.001
2704	ENSG00000169682	SPNS1	chr16	+	28981469	28981615	28981900	28982056	28979404	28979471	28982355	28982545	1	0	-0.025
2706	ENSG00000154174	TOMM70A	chr3	-	100375017	100375152	100377704	100377912	100373537	100373645	100381614	100381763	1	0	-0.036
2707	ENSG00000265818	EEF1E1-BLOC1S5	chr6	-	8026366	8026425	8041138	8041268	8015725	8015828	8062533	8062616	1	0	-0.031
2709	ENSG00000056050	C4orf27	chr4	-	169748743	169748842	169750535	169750725	169741956	169742107	169753675	169753835	0.768643	0.114275	-0.062
2713	ENSG00000069248	NUP133	chr1	-	229460610	229460769	229463542	229463676	229458160	229458296	229464623	229464875	1	0	-0.022
2714	ENSG00000100462	PRMT5	chr14	-	22927525	22927614	22928125	22928211	22924878	22925040	22928496	22928615	0.834095	0.0787845	-0.038
2715	ENSG00000100462	PRMT5	chr14	-	22927525	22927614	22928125	22928211	22926701	22926814	22928496	22928615	0.980546	0.00853206	0.034
2723	ENSG00000024526	DEPDC1	chr1	-	68482045	68482897	68483272	68483305	68481439	68481612	68483949	68484090	1	0	0.003
2726	ENSG00000177556	ATOX1	chr5	-	151746278	151746449	151751703	151751779	151742821	151742959	151758545	151758779	1	0	0.001
2728	ENSG00000107643	MAPK8	chr10	+	48424087	48424159	48424513	48424585	48420154	48420320	48425887	48426070	1	0	-0.007
2729	ENSG00000203705	TATDN3	chr1	+	212797111	212797196	212802700	212802763	212796516	212796590	212804319	212804429	0.726279	0.138897	0.116
2731	ENSG00000163904	SENP2	chr3	+	185598411	185598545	185598957	185599024	185590113	185590169	185600764	185600855	1	0	-0.04
2732	ENSG00000163904	SENP2	chr3	+	185617479	185617611	185619298	185619502	185614563	185614740	185621825	185621905	0.988725	0.00492448	0.034
2733	ENSG00000163904	SENP2	chr3	+	185623997	185624082	185626297	185626393	185621825	185621905	185629781	185630405	1	0	-0.051
2734	ENSG00000095564	BTAF1	chr10	+	91956527	91956657	91957224	91957293	91953736	91953873	91959064	91959154	1	0	-0.023
2738	ENSG00000010803	SCMH1	chr1	-	41151613	41151684	41159724	41159933	41142877	41143112	41160874	41160898	1	0	0.008
2739	ENSG00000010803	SCMH1	chr1	-	41152598	41152741	41159724	41159933	41151613	41151684	41160874	41160898	1	0	0.063
2741	ENSG00000115524	SF3B1	chr2	-	197421028	197421133	197423807	197423974	197418795	197420542	197434971	197435079	1	0	0.026
5248	ENSG00000168883	USP39	chr2	+	85619219	85619289	85621484	85621579	85602855	85603081	85623645	85623782	0.202624	0.693309	0.05
2748	ENSG00000185480	PARPBP	chr12	+	102148229	102148463	102164437	102164608	102123885	102124041	102165728	102165883	1	0	-0.045
2750	ENSG00000185480	PARPBP	chr12	+	102148234	102148463	102164437	102164608	102123885	102124041	102165728	102165883	1	0	-0.1
2754	ENSG00000116649	SRM	chr1	-	11054961	11055084	11055780	11055926	11054588	11054885	11056010	11056094	1	0	0.015
2755	ENSG00000066557	LRRC40	chr1	-	70159329	70159438	70173464	70173510	70155688	70155796	70173621	70173709	0.971705	0.0124656	-0.062
2756	ENSG00000066557	LRRC40	chr1	-	70173464	70173510	70173621	70173709	70159329	70159438	70175809	70175982	0.550824	0.258987	0.177
2757	ENSG00000066557	LRRC40	chr1	-	70184784	70184914	70189091	70189273	70181085	70181209	70205389	70205620	0.930931	0.0310825	0.051
2758	ENSG00000116221	MRPL37	chr1	+	54209945	54210131	54212500	54212658	54205294	54205410	54216140	54216344	0.854249	0.0684156	0.035
2759	ENSG00000066322	ELOVL1	chr1	-	43364927	43365008	43365185	43365376	43364737	43364794	43365563	43365623	1	0	-0.01
2760	ENSG00000136122	BORA	chr13	+	72728925	72729093	72731280	72731387	72727922	72728007	72734959	72735005	1	0	0.054
2761	ENSG00000136122	BORA	chr13	+	72731280	72731387	72734959	72735005	72728925	72729093	72737961	72738043	0.765073	0.116297	-0.108
2763	ENSG00000132768	DPH2	chr1	+	43970965	43971189	43971386	43972070	43970595	43970708	43972157	43972334	1	0	-0.081
2767	ENSG00000120805	ARL1	chr12	-	101401061	101401173	101402864	101402946	101396142	101396577	101405843	101405981	0.911455	0.0402646	-0.038
2768	ENSG00000120805	ARL1	chr12	-	101401061	101401173	101405843	101405981	101396142	101396577	101407641	101407753	1	0	-0.024
2769	ENSG00000120805	ARL1	chr12	-	101401061	101401173	101402864	101402946	101396398	101396577	101407641	101407746	1	0	-0.024
2770	ENSG00000120805	ARL1	chr12	-	101402864	101402946	101405843	101405981	101401061	101401173	101407641	101407746	0.881705	0.0546769	0.056
2771	ENSG00000163918	RFC4	chr3	-	186794657	186794777	186797534	186797614	186792803	186792947	186801116	186801195	1	0	-0.008
2773	ENSG00000135932	CAB39	chr2	+	230814048	230814114	230817753	230817897	230810262	230810322	230818515	230818704	0.898775	0.0463489	-0.044
2776	ENSG00000127314	RAP1B	chr12	+	68651994	68652051	68654111	68654252	68650399	68650468	68656305	68656449	0.749251	0.125373	0.047
2777	ENSG00000127314	RAP1B	chr12	+	68654111	68654252	68656305	68656449	68651994	68652051	68657100	68657217	1	0	0.029
2779	ENSG00000115020	PIKFYVE	chr2	+	208277536	208277708	208285725	208285933	208276711	208276830	208288728	208288818	0.683949	0.164977	0.155
2780	ENSG00000134602	MST4	chrX	+	132054630	132054861	132063432	132063489	132023507	132023659	132068214	132068323	1	0	0.026
2781	ENSG00000138078	PREPL	chr2	-	44332458	44332656	44338350	44338536	44328936	44329112	44339146	44339363	0.839182	0.076144	0.051
2782	ENSG00000136877	FPGS	chr9	+	127804635	127804700	127806991	127807087	127804498	127804552	127807208	127807286	1	0	-0.013
2783	ENSG00000136877	FPGS	chr9	+	127806972	127807087	127807208	127807286	127804635	127804700	127807420	127807482	1	0	-0.03
2784	ENSG00000171067	C11orf24	chr11	-	68263572	68263714	68268053	68268251	68262462	68262918	68271856	68272001	1	0	0.013
2786	ENSG00000185808	PIGP	chr21	-	37067261	37067380	37069551	37069624	37065373	37065712	37072144	37072310	0.674079	0.171289	-0.084
2787	ENSG00000185808	PIGP	chr21	-	37067261	37067380	37069551	37069624	37065373	37065712	37072433	37072537	0.919667	0.0363695	0.037
1640	ENSG00000123737	EXOSC9	chr4	+	121809833	121809916	121809966	121810073	121807539	121807622	121811582	121811671	0.22759	0.642847	-0.05
2242	ENSG00000142208	AKT1	chr14	-	104780087	104780216	104792597	104792722	104776658	104776770	104795483	104795679	0.0461753	1.33559	-0.051
957	ENSG00000156411	C14orf2	chr14	-	103913960	103913984	103915065	103915189	103912301	103912694	103920939	103921208	0.370251	0.431503	-0.056
2791	ENSG00000117360	PRPF3	chr1	+	150346017	150346136	150346407	150346491	150344375	150344547	150349156	150349218	1	0	0.022
2792	ENSG00000154380	ENAH	chr1	-	225514595	225514900	225517195	225517306	225512870	225513016	225519197	225519565	1	0	-0.014
2793	ENSG00000100591	AHSA1	chr14	+	77462641	77462759	77468082	77468184	77462159	77462242	77469076	77469470	1	0	-0.003
2794	ENSG00000091127	PUS7	chr7	-	105462620	105462750	105465312	105465414	105459167	105459259	105468336	105468463	1	0	0.023
2795	ENSG00000091127	PUS7	chr7	-	105502419	105502564	105505954	105506056	105495141	105495253	105506188	105506273	0.930931	0.0310825	0.077
2796	ENSG00000137275	RIPK1	chr6	+	3080978	3081116	3083084	3083313	3077778	3077935	3085258	3085408	1	0	0.019
2798	ENSG00000140416	TPM1	chr15	+	63061197	63061273	63061712	63061788	63060868	63060939	63062214	63062277	0.73508	0.133666	-0.017
2799	ENSG00000077254	USP33	chr1	-	77714613	77714783	77715741	77715868	77713199	77713281	77717866	77718047	1	0	0.024
2800	ENSG00000077254	USP33	chr1	-	77736055	77736158	77739264	77739417	77734346	77734416	77740876	77740939	1	0	-0.027
2801	ENSG00000077254	USP33	chr1	-	77739264	77739417	77740876	77740939	77736055	77736158	77741375	77741429	1	0	-0.048
3648	ENSG00000177479	ARIH2	chr3	+	48927461	48927813	48945135	48945181	48918820	48918998	48961611	48961679	0.492646	0.307465	-0.057
2804	ENSG00000257379	RP11-793H13.8	chr12	+	53455460	53455493	53455884	53456001	53455346	53455370	53459271	53459403	0.540228	0.267423	0.036
3136	ENSG00000169599	NFU1	chr2	-	69415184	69415299	69419537	69419604	69406021	69406082	69431901	69432005	0.451354	0.345482	-0.058
2806	ENSG00000257379	RP11-793H13.8	chr12	+	53464759	53464852	53465931	53465973	53462492	53462567	53467220	53467528	0.884576	0.053265	-0.047
2807	ENSG00000142864	SERBP1	chr1	-	67420008	67420186	67424199	67424277	67415165	67415339	67424887	67424959	0.911455	0.0402646	-0.025
2808	ENSG00000142864	SERBP1	chr1	-	67420008	67420186	67424199	67424322	67415165	67415339	67424887	67424959	1	0	0.018
2809	ENSG00000142864	SERBP1	chr1	-	67424199	67424277	67424887	67424977	67419764	67420186	67425082	67425120	0.884576	0.053265	-0.027
2810	ENSG00000142864	SERBP1	chr1	-	67424199	67424277	67424887	67424959	67420008	67420186	67425082	67425223	1	0	0.015
2811	ENSG00000171103	TRMT61B	chr2	-	28861117	28861308	28865016	28865119	28852407	28852499	28869578	28870295	1	0	-0.093
2812	ENSG00000160746	ANO10	chr3	-	43576691	43577261	43580352	43580472	43574808	43574864	43598531	43598666	1	0	0.055
2815	ENSG00000270757	HSPE1-MOB4	chr2	+	197501073	197501238	197523623	197523686	197500412	197500439	197535529	197535630	1	0	0.007
2816	ENSG00000065135	GNAI3	chr1	+	109573736	109573779	109579203	109579361	109548610	109548838	109582436	109582565	0.818128	0.087179	0.075
2818	ENSG00000075702	WDR62	chr19	+	36071555	36071716	36073341	36073531	36067827	36068010	36081432	36081570	1	0	0.065
2827	ENSG00000108061	SHOC2	chr10	+	110985627	110985765	111000414	111000545	110964124	110965061	111004605	111004794	1	0	-0.043
2828	ENSG00000146457	WTAP	chr6	+	159736257	159736295	159738989	159739045	159725584	159727333	159742087	159742146	1	0	0.034
2831	ENSG00000223546	LINC00630	chrX	+	102816991	102817082	102825992	102826169	102770351	102770420	102826968	102827144	1	0	0.036
2839	ENSG00000132128	LRRC41	chr1	-	46281124	46281385	46285361	46286499	46280395	46280560	46297562	46297633	0.774056	0.111227	0.076
2840	ENSG00000157216	SSBP3	chr1	-	54257126	54257186	54258068	54258149	54251793	54251860	54281437	54281527	0.855472	0.067794	0.059
2847	ENSG00000143543	JTB	chr1	-	153975825	153975905	153976692	153976775	153974268	153974835	153976975	153977013	0.835629	0.0779867	-0.047
2848	ENSG00000143543	JTB	chr1	-	153975825	153975905	153976692	153977013	153974511	153974835	153977169	153977389	1	0	-0.023
2849	ENSG00000143543	JTB	chr1	-	153976692	153976775	153976975	153977013	153975816	153975905	153977169	153977389	1	0	-0.005
2850	ENSG00000071994	PDCD2	chr6	-	170580001	170580105	170583056	170583188	170578856	170578970	170583504	170583747	1	0	-0.002
2852	ENSG00000159079	C21orf59	chr21	-	32602271	32602367	32603160	32603292	32601666	32601973	32604124	32604283	1	0	0.014
2853	ENSG00000092020	PPP2R3C	chr14	-	35109818	35109847	35109847	35109931	35108138	35108236	35110524	35110629	1	0	-0.074
2854	ENSG00000083720	OXCT1	chr5	-	41749526	41749607	41762110	41762200	41739389	41739491	41794002	41794078	0.581695	0.235305	0.121
2855	ENSG00000100271	TTLL1	chr22	-	43070170	43070242	43075473	43075590	43069635	43069844	43079901	43079986	1	0	-0.051
2859	ENSG00000103351	CLUAP1	chr16	+	3506330	3506415	3508288	3508468	3504719	3504831	3512382	3512478	0.797915	0.0980434	-0.126
2862	ENSG00000162433	AK4	chr1	+	65148277	65148552	65190709	65190829	65147548	65147665	65218753	65218926	0.689397	0.161531	-0.04
2863	ENSG00000162433	AK4	chr1	+	65148277	65148552	65190709	65190829	65147668	65148057	65218753	65218926	0.796602	0.0987584	0.02
2870	ENSG00000196975	ANXA4	chr2	+	69788053	69788141	69803392	69803515	69781519	69781574	69804532	69804627	1	0	-0.012
2871	ENSG00000198755	RPL10A	chr6	+	35468798	35468873	35468946	35469027	35468407	35468439	35469380	35469529	1	0	0
2872	ENSG00000198755	RPL10A	chr6	+	35468798	35468873	35468946	35469285	35468419	35468439	35469380	35469529	1	0	-0.009
2875	ENSG00000243943	ZNF512	chr2	+	27599969	27600053	27600690	27600815	27599582	27599678	27601355	27601442	1	0	-0.038
2878	ENSG00000116761	CTH	chr1	+	70415955	70416037	70417936	70418032	70411271	70411583	70421565	70421675	0.964442	0.0157239	0.057
2880	ENSG00000198836	OPA1	chr3	+	193615673	193615770	193617177	193617285	193593143	193593409	193618868	193618936	0.839182	0.076144	-0.057
1258	ENSG00000126456	IRF3	chr19	-	49664442	49664673	49664673	49664846	49663342	49663514	49665630	49665705	0.0722088	1.14141	-0.063
2882	ENSG00000104419	NDRG1	chr8	-	133264546	133264652	133280231	133280267	133262046	133262167	133284248	133284329	1	0	0.019
2883	ENSG00000104419	NDRG1	chr8	-	133280231	133280267	133284248	133284329	133264546	133264652	133297133	133297256	0.843663	0.0738309	0.091
2884	ENSG00000143727	ACP1	chr2	+	272036	272150	272191	272305	271865	271939	275139	275201	1	0	-0.005
2885	ENSG00000143727	ACP1	chr2	+	272036	272150	272191	272305	271865	271939	276979	277085	1	0	0.001
2886	ENSG00000143727	ACP1	chr2	+	272036	272150	275139	275201	271865	271939	276979	277085	0.811274	0.0908324	-0.042
2887	ENSG00000143727	ACP1	chr2	+	272036	272150	276979	277085	271865	271939	277226	277261	1	0	-0.015
2888	ENSG00000143727	ACP1	chr2	+	272191	272305	275139	275201	271865	271939	276979	277085	0.930931	0.0310825	-0.03
2890	ENSG00000023318	ERP44	chr9	-	100052416	100052532	100060099	100060172	100022041	100022226	100098783	100099040	1	0	0.027
2891	ENSG00000156642	NPTN	chr15	-	73573661	73573795	73587523	73587618	73570149	73570423	73591965	73592137	1	0	0.036
2892	ENSG00000156642	NPTN	chr15	-	73587523	73587618	73591965	73592069	73573661	73573795	73633124	73633227	1	0	0.001
3533	ENSG00000157985	AGAP1	chr2	+	235908737	235908906	235930764	235930923	235883344	235883449	235968461	235968623	0.361717	0.441632	-0.063
2895	ENSG00000196262	PPIA	chr7	+	44799246	44799277	44799391	44799480	44796679	44796793	44799701	44799874	1	0	-0.003
2896	ENSG00000196262	PPIA	chr7	+	44799246	44799277	44799701	44799874	44796679	44796793	44801286	44803117	1	0	-0.001
2897	ENSG00000196262	PPIA	chr7	+	44799391	44799480	44799701	44799874	44799246	44799277	44800423	44800543	1	0	-0.001
2898	ENSG00000196262	PPIA	chr7	+	44799391	44799480	44799701	44799874	44799246	44799277	44801286	44801630	1	0	-0.001
2899	ENSG00000115204	MPV17	chr2	-	27311898	27311951	27312213	27312246	27309491	27309981	27312493	27312589	1	0	-0.011
2900	ENSG00000115204	MPV17	chr2	-	27312213	27312246	27312493	27312589	27311898	27311951	27312679	27312772	1	0	-0.017
2901	ENSG00000115204	MPV17	chr2	-	27312993	27313074	27317077	27317234	27312679	27312772	27322447	27322522	1	0	-0.005
2902	ENSG00000115204	MPV17	chr2	-	27312993	27313109	27317077	27317173	27312213	27312246	27322447	27322522	1	0	0.008
2903	ENSG00000115204	MPV17	chr2	-	27312993	27313109	27317077	27317234	27312213	27312246	27322447	27322522	1	0	-0.005
2904	ENSG00000115204	MPV17	chr2	-	27312993	27313109	27317077	27317234	27312679	27312772	27322447	27322522	1	0	-0.003
2905	ENSG00000115204	MPV17	chr2	-	27312993	27313154	27317077	27317234	27312679	27312772	27322447	27322522	1	0	-0.006
2907	ENSG00000071054	MAP4K4	chr2	+	101855976	101856138	101858995	101859082	101844100	101844311	101859642	101859864	0.846577	0.0723337	0.076
2908	ENSG00000071054	MAP4K4	chr2	+	101855976	101856138	101859642	101859864	101844100	101844311	101864929	101865036	1	0	0.025
2910	ENSG00000065978	YBX1	chr1	+	42696198	42696288	42696641	42696944	42693489	42693523	42697179	42697262	1	0	-0.005
2911	ENSG00000008869	HEATR5B	chr2	-	36988645	36988859	36990647	36990799	36980896	36981794	37000585	37000813	1	0	-0.012
2912	ENSG00000135250	SRPK2	chr7	-	105203627	105203785	105388647	105388702	105169156	105169265	105388790	105388894	1	0	-0.012
2914	ENSG00000164091	WDR82	chr3	-	52260384	52260501	52261379	52261479	52259716	52259872	52266951	52267018	1	0	-0.023
2915	ENSG00000108561	C1QBP	chr17	-	5433668	5433767	5434872	5434966	5433292	5433415	5438122	5438273	1	0	0.018
2920	ENSG00000121766	ZCCHC17	chr1	+	31310043	31310164	31319108	31319166	31296981	31297075	31337174	31337275	1	0	-0.043
2921	ENSG00000121766	ZCCHC17	chr1	+	31319108	31319166	31337174	31337275	31296981	31297075	31338956	31339048	1	0	0.023
2922	ENSG00000121766	ZCCHC17	chr1	+	31319108	31319166	31337174	31337275	31310043	31310164	31338956	31339048	1	0	0.047
2923	ENSG00000011376	LARS2	chr3	+	45446890	45446980	45458742	45458886	45419668	45419729	45474242	45474350	1	0	-0.035
3785	ENSG00000146729	GBAS	chr7	+	55978349	55978395	55981472	55981567	55978125	55978265	55983727	55983868	0.0611363	1.2137	-0.065
2926	ENSG00000120798	NR2C1	chr12	-	95031348	95031488	95049067	95049233	95028386	95028524	95051761	95051943	1	0	0.049
2927	ENSG00000166025	AMOTL1	chr11	+	94799389	94800311	94821529	94821821	94768341	94768560	94830049	94830194	0.998888	0.000482993	0.038
2932	ENSG00000141524	TMC6	chr17	-	78120652	78120832	78121012	78121164	78119296	78119392	78121555	78121711	1	0	0.069
2936	ENSG00000134058	CDK7	chr5	+	69252417	69252451	69254601	69254669	69235393	69235453	69255459	69255528	1	0	-0.054
2939	ENSG00000134058	CDK7	chr5	+	69255459	69255528	69258042	69258153	69254601	69254669	69259817	69259936	1	0	0.004
2940	ENSG00000134058	CDK7	chr5	+	69258042	69258153	69259817	69259936	69255459	69255528	69262204	69262304	1	0	0.03
2942	ENSG00000134574	DDB2	chr11	+	47216857	47217049	47232813	47232959	47216335	47216472	47234572	47234672	0.700787	0.154414	0.116
2943	ENSG00000069275	NUCKS1	chr1	-	205723925	205723981	205727699	205727805	205720500	205720653	205729571	205729621	0.921453	0.035527	-0.027
2944	ENSG00000069275	NUCKS1	chr1	-	205727699	205727805	205729571	205729621	205723925	205723981	205749956	205750276	1	0	-0.001
2945	ENSG00000164062	APEH	chr3	+	49676055	49676219	49676377	49676515	49675890	49675966	49676608	49676700	1	0	-0.035
2946	ENSG00000095321	CRAT	chr9	-	129103012	129103066	129104187	129104306	129102399	129102565	129107813	129108077	1	0	-0.004
2947	ENSG00000148908	RGS10	chr10	-	119515508	119515652	119526031	119526118	119499827	119500259	119527305	119527424	0.862556	0.0642129	-0.039
2950	ENSG00000162607	USP1	chr1	+	62443158	62443319	62444737	62445429	62442194	62442299	62447340	62447511	0.948422	0.0229984	0.038
2951	ENSG00000162607	USP1	chr1	+	62444737	62445429	62447340	62447511	62443158	62443319	62448464	62448666	1	0	0.012
2953	ENSG00000163624	CDS1	chr4	+	84643023	84643143	84645221	84645325	84640837	84640990	84648556	84651338	1	0	0.053
2954	ENSG00000135829	DHX9	chr1	+	182842544	182842677	182843293	182843434	182839368	182839456	182852232	182852344	0.762042	0.118021	-0.048
2955	ENSG00000142327	RNPEPL1	chr2	+	240573774	240573891	240574112	240574348	240573109	240573261	240574514	240574628	0.852681	0.0692133	0.097
2957	ENSG00000072422	RHOBTB1	chr10	-	60892809	60892995	60910886	60910990	60888211	60889185	60911350	60911552	1	0	0.04
2962	ENSG00000137944	CCBL2	chr1	-	88955148	88955225	88961380	88961506	88953062	88953152	88962058	88962145	1	0	0.033
2969	ENSG00000077097	TOP2B	chr3	-	25626559	25626674	25626771	25626864	25624681	25624803	25627186	25627296	1	0	-0.006
2970	ENSG00000168924	LETM1	chr4	-	1825563	1825683	1832743	1832947	1823643	1823775	1834844	1834982	1	0	0.034
2972	ENSG00000174371	EXO1	chr1	+	241849111	241849216	241850408	241850586	241848730	241849027	241852291	241852411	1	0	-0.005
2973	ENSG00000174371	EXO1	chr1	+	241850408	241850586	241852291	241852411	241848730	241849027	241853357	241853481	0.935955	0.0287452	0.039
2974	ENSG00000142655	PEX14	chr1	+	10599237	10599366	10618331	10618417	10536212	10536297	10623018	10623121	0.980342	0.00862232	-0.085
2975	ENSG00000109381	ELF2	chr4	-	139061864	139062057	139067683	139067770	139060323	139060674	139071865	139072039	1	0	0.007
2976	ENSG00000109381	ELF2	chr4	-	139116648	139116807	139125163	139125329	139101590	139102353	139137629	139137867	1	0	-0.015
2977	ENSG00000125686	MED1	chr17	-	39427700	39427790	39431114	39431188	39424626	39424738	39431941	39432016	0.834095	0.0787845	0.11
2978	ENSG00000125686	MED1	chr17	-	39431114	39431188	39431941	39432016	39427700	39427790	39434248	39434320	0.992592	0.00322932	0.054
2979	ENSG00000125686	MED1	chr17	-	39431941	39432016	39434248	39434320	39431114	39431188	39439164	39439193	0.835629	0.0779867	0.104
2980	ENSG00000125686	MED1	chr17	-	39443549	39443628	39447797	39447904	39440622	39440677	39451037	39451268	0.749251	0.125373	0.083
2989	ENSG00000187741	FANCA	chr16	-	89749729	89749902	89752137	89752222	89748658	89748767	89758576	89758705	1	0	-0.017
2990	ENSG00000187741	FANCA	chr16	-	89752137	89752222	89758576	89758705	89749729	89749902	89761948	89762022	0.891972	0.0496487	0.083
2991	ENSG00000187741	FANCA	chr16	-	89808293	89808367	89810706	89810802	89805279	89805392	89810928	89811071	1	0	-0.016
2994	ENSG00000168028	RPSA	chr3	+	39408605	39408724	39410753	39410999	39407602	39407786	39411648	39411777	1	0	-0.009
2995	ENSG00000168028	RPSA	chr3	+	39410753	39410999	39411648	39411777	39408536	39408724	39411895	39412061	1	0	-0.011
2996	ENSG00000115042	FAHD2A	chr2	+	95405552	95405803	95406940	95407157	95402725	95402872	95410526	95410586	1	0	0.015
2997	ENSG00000044459	CNTLN	chr9	+	17298189	17298352	17309057	17309252	17273732	17273866	17330631	17330808	0.581872	0.235172	-0.138
3018	ENSG00000116752	BCAS2	chr1	-	114575589	114575751	114576687	114576758	114570699	114570750	114581298	114581391	0.596152	0.224643	0.09
3024	ENSG00000118961	C2orf43	chr2	-	20790254	20790398	20801291	20801465	20774809	20774979	20823036	20823130	1	0	0.01
3026	ENSG00000140612	SEC11A	chr15	-	84680712	84680832	84687624	84687774	84670724	84670782	84691534	84691644	1	0	0.015
3027	ENSG00000114120	SLC25A36	chr3	+	140966347	140966434	140966933	140967036	140963126	140963227	140970926	140970993	1	0	-0.026
3031	ENSG00000145736	GTF2H2	chr5	-	71045443	71045507	71048005	71048113	71042180	71042284	71048761	71048849	1	0	0.006
3032	ENSG00000059588	TARBP1	chr1	-	234398381	234398553	234400852	234400948	234393645	234393837	234401180	234401262	1	0	-0.001
1062	ENSG00000112290	WASF1	chr6	-	110127468	110127629	110160634	110160732	110113325	110113460	110178597	110178742	0.197364	0.704733	-0.067
3034	ENSG00000164902	PHAX	chr5	+	126603569	126604183	126608363	126608484	126600267	126601058	126617249	126617333	0.904018	0.043823	0.092
3035	ENSG00000164902	PHAX	chr5	+	126608363	126608484	126617249	126617333	126603569	126604183	126624574	126627252	0.91112	0.0404246	-0.069
3036	ENSG00000142892	PIGK	chr1	-	77169259	77169395	77206639	77206731	77166718	77166830	77210435	77210489	1	0	0.009
3037	ENSG00000142892	PIGK	chr1	-	77169259	77169395	77210435	77210489	77166718	77166830	77219309	77219426	1	0	0.055
3038	ENSG00000142892	PIGK	chr1	-	77206639	77206731	77210435	77210489	77169259	77169395	77219309	77219426	1	0	0.042
3039	ENSG00000115761	NOL10	chr2	-	10644319	10644372	10657741	10657891	10607184	10607311	10659171	10659250	0.906023	0.0428606	0.074
3040	ENSG00000115761	NOL10	chr2	-	10675793	10675871	10681970	10682069	10673519	10673557	10684566	10684612	1	0	0.031
3043	ENSG00000197451	HNRNPAB	chr5	+	178209329	178209432	178210131	178210272	178207093	178207225	178210552	178211155	0.911455	0.0402646	0.029
3044	ENSG00000197451	HNRNPAB	chr5	+	178209329	178209447	178210131	178210272	178207093	178207225	178210552	178211142	0.846577	0.0723337	0.033
3051	ENSG00000175575	PAAF1	chr11	+	73900269	73900420	73914412	73914504	73899145	73899244	73916544	73916660	0.954176	0.0203716	-0.072
3054	ENSG00000111275	ALDH2	chr12	+	111783157	111783298	111785266	111785346	111781917	111782022	111789822	111789934	0.73508	0.133666	-0.069
3058	ENSG00000143537	ADAM15	chr1	+	155060762	155060832	155061417	155061489	155060204	155060343	155062244	155062369	1	0	-0.004
3062	ENSG00000105671	DDX49	chr19	+	18924852	18924979	18926302	18926377	18924622	18924699	18927765	18927854	1	0	-0.014
3063	ENSG00000105671	DDX49	chr19	+	18924881	18924979	18926302	18926377	18924622	18924699	18927765	18927843	1	0	-0.029
3065	ENSG00000198740	ZNF652	chr17	-	49311311	49311456	49311926	49312042	49294564	49298924	49312697	49312845	0.919667	0.0363695	-0.096
3067	ENSG00000152942	RAD17	chr5	+	69371453	69371557	69372033	69372217	69371034	69371171	69373829	69374087	0.516843	0.286642	-0.041
3068	ENSG00000152942	RAD17	chr5	+	69372033	69372217	69373829	69374087	69371034	69371171	69374627	69374711	0.834095	0.0787845	0.091
3069	ENSG00000152942	RAD17	chr5	+	69396396	69396546	69400048	69400169	69393353	69393500	69410492	69410550	0.774056	0.111227	-0.093
3070	ENSG00000162961	DPY30	chr2	-	31869847	31869952	31883385	31883462	31867808	31868492	31891991	31892134	0.749251	0.125373	-0.121
3071	ENSG00000162961	DPY30	chr2	-	31883385	31883462	31891991	31892134	31869847	31869952	31917925	31918037	0.568034	0.245626	-0.161
2083	ENSG00000068078	FGFR3	chr4	+	1802913	1803064	1803691	1803836	1801834	1802025	1804329	1804520	0.0634106	1.19784	-0.067
3077	ENSG00000148690	FRA10AC1	chr10	-	93692008	93692093	93692645	93692729	93687403	93687449	93694860	93694937	0.700787	0.154414	0.095
3080	ENSG00000138018	EPT1	chr2	+	26373366	26373629	26383298	26383347	26367145	26367220	26384958	26385139	1	0	-0.088
3088	ENSG00000084774	CAD	chr2	+	27221217	27221347	27222193	27222336	27217876	27218016	27222518	27222660	1	0	-0.004
3089	ENSG00000084774	CAD	chr2	+	27222193	27222336	27222518	27222660	27221217	27221347	27222865	27223037	1	0	0.005
3090	ENSG00000084774	CAD	chr2	+	27222518	27222660	27222865	27223037	27222193	27222336	27223562	27223748	1	0	0.002
3092	ENSG00000115234	SNX17	chr2	+	27372622	27372740	27373039	27373113	27371268	27371343	27373246	27373311	0.861439	0.0647752	-0.026
3093	ENSG00000115234	SNX17	chr2	+	27374688	27374758	27375060	27375153	27374345	27374433	27375505	27375709	1	0	-0.045
3095	ENSG00000163806	SPDYA	chr2	+	28788657	28788809	28793862	28793997	28783906	28783978	28799198	28799299	1	0	-0.013
3096	ENSG00000096384	HSP90AB1	chr6	+	44248616	44248776	44249376	44249583	44247086	44247195	44249674	44249834	1	0	-0.002
3097	ENSG00000096384	HSP90AB1	chr6	+	44248629	44248776	44249376	44249583	44247086	44247195	44249674	44249834	1	0	-0.002
3098	ENSG00000168958	MFF	chr2	+	227342744	227342819	227347225	227347384	227340291	227340380	227355676	227355761	1	0	0.058
3099	ENSG00000168958	MFF	chr2	+	227342744	227342819	227352513	227352573	227340291	227340380	227355676	227355761	1	0	-0.025
3100	ENSG00000168958	MFF	chr2	+	227347225	227347384	227352513	227352573	227340291	227340380	227355676	227355761	0.881705	0.0546769	-0.086
3101	ENSG00000068878	PSME4	chr2	-	53869375	53869538	53874338	53874494	53866746	53866880	53875626	53875755	1	0	-0.018
3102	ENSG00000121211	MND1	chr4	+	153355653	153355711	153358473	153358622	153350062	153350129	153394261	153394336	1	0	-0.012
3103	ENSG00000121211	MND1	chr4	+	153358473	153358622	153394261	153394336	153355653	153355711	153397218	153397333	0.940197	0.026781	-0.046
3104	ENSG00000121211	MND1	chr4	+	153358473	153358622	153394261	153394336	153355653	153355711	153408970	153409015	1	0	-0.008
3105	ENSG00000121211	MND1	chr4	+	153394261	153394336	153397218	153397333	153358473	153358622	153408970	153409015	1	0	0.054
3106	ENSG00000121211	MND1	chr4	+	153394261	153394336	153408970	153409015	153358473	153358622	153414750	153415095	0.920043	0.0361917	-0.048
3107	ENSG00000021574	SPAST	chr2	+	32098795	32098891	32114637	32114825	32089521	32089605	32115701	32115835	1	0	0.032
3111	ENSG00000119820	YIPF4	chr2	+	32292176	32292348	32298233	32298311	32290482	32290636	32301381	32301495	0.818128	0.087179	-0.08
3112	ENSG00000135624	CCT7	chr2	+	73240436	73240543	73243045	73243129	73239642	73239796	73244543	73244715	1	0	0.001
3113	ENSG00000138363	ATIC	chr2	+	215325240	215325329	215325986	215326138	215319664	215319731	215326821	215326978	1	0	0.014
3114	ENSG00000138363	ATIC	chr2	+	215325986	215326138	215326821	215326978	215325240	215325329	215332381	215332507	1	0	0.022
3115	ENSG00000119787	ATL2	chr2	-	38318884	38319019	38343267	38343512	38318534	38318639	38377142	38377273	0.940197	0.026781	-0.079
3116	ENSG00000119787	ATL2	chr2	-	38343267	38343512	38354066	38354177	38318884	38319019	38377142	38377262	1	0	0.004
3118	ENSG00000114388	NPRL2	chr3	-	50348123	50348241	50348316	50348410	50347758	50347901	50348526	50348563	1	0	0.012
3119	ENSG00000114388	NPRL2	chr3	-	50349385	50349494	50349664	50349833	50348873	50349010	50349912	50350022	1	0	0.045
3120	ENSG00000114388	NPRL2	chr3	-	50349385	50349494	50349664	50349828	50348873	50349010	50349930	50350022	0.878395	0.05631	-0.045
3121	ENSG00000114388	NPRL2	chr3	-	50349385	50349494	50349664	50349833	50348873	50349010	50349930	50350022	0.516843	0.286642	0.116
3122	ENSG00000112877	CEP72	chr5	+	624470	624579	633768	633947	620068	620261	635371	635584	1	0	-0.043
3123	ENSG00000115970	THADA	chr2	-	43428099	43428231	43485233	43485325	43397970	43398139	43498832	43498955	0.766195	0.115661	-0.133
3126	ENSG00000143545	RAB13	chr1	-	153982534	153982600	153982718	153982808	153982390	153982444	153983218	153983296	1	0	0.021
3127	ENSG00000143545	RAB13	chr1	-	153982718	153982808	153983218	153983296	153982534	153982600	153983520	153983581	1	0	0.05
3128	ENSG00000068784	SRBD1	chr2	-	45476992	45477075	45488239	45488331	45419787	45419894	45546731	45546839	0.51699	0.286518	0.192
4083	ENSG00000116754	SRSF11	chr1	+	70231094	70231203	70231858	70231975	70228421	70228555	70232267	70232377	0.223308	0.651096	-0.068
3650	ENSG00000177479	ARIH2	chr3	+	48927461	48927813	48945135	48945181	48922747	48922811	48961611	48961679	0.193579	0.713141	-0.07
857	ENSG00000136425	CIB2	chr15	-	78109234	78109509	78123704	78123739	78105853	78105934	78131164	78131235	0.0964016	1.01592	-0.071
3134	ENSG00000163902	RPN1	chr3	-	128629950	128630143	128631947	128632157	128626732	128626832	128637798	128638105	1	0	0.015
3135	ENSG00000151665	PIGF	chr2	-	46588074	46588179	46591802	46591925	46581284	46581591	46592474	46592583	1	0	0.037
5070	ENSG00000134283	PPHLN1	chr12	+	42387455	42387535	42393569	42393689	42374862	42375074	42398853	42398994	0.334693	0.475353	-0.071
3137	ENSG00000169599	NFU1	chr2	-	69419537	69419604	69431901	69432005	69415184	69415299	69437360	69437395	0.971663	0.0124844	0.083
3139	ENSG00000095002	MSH2	chr2	+	47412413	47412560	47414268	47414418	47410093	47410372	47416295	47416370	1	0	0.025
3140	ENSG00000177084	POLE	chr12	-	132673574	132673707	132675397	132675517	132673163	132673277	132675734	132675820	1	0	0.03
3142	ENSG00000148341	SH3GLB2	chr9	-	129010669	129010693	129012235	129012298	129010119	129010209	129014410	129014503	1	0	0.048
3143	ENSG00000148341	SH3GLB2	chr9	-	129012235	129012298	129014410	129014503	129010669	129010693	129014770	129014904	1	0	-0.019
3144	ENSG00000176390	CRLF3	chr17	-	30792439	30792572	30793449	30793672	30785918	30786031	30796159	30796337	1	0	0.043
2881	ENSG00000198836	OPA1	chr3	+	193617177	193617285	193617783	193617837	193615673	193615770	193618868	193618936	0.153179	0.8148	-0.074
3146	ENSG00000119326	CTNNAL1	chr9	-	108970401	108970494	108972674	108972833	108965377	108965528	108976961	108977048	0.916903	0.0376767	-0.056
3147	ENSG00000118412	CASP8AP2	chr6	+	89857083	89857199	89862125	89864371	89855469	89855544	89865952	89869082	1	0	0.055
3149	ENSG00000085365	SCAMP1	chr5	+	78421800	78421960	78449932	78450034	78418774	78418903	78459244	78459362	0.949374	0.0225627	0.076
3151	ENSG00000048991	R3HDM1	chr2	+	135661269	135661393	135675331	135675486	135651729	135652032	135680172	135680324	0.716928	0.144525	0.094
3152	ENSG00000048991	R3HDM1	chr2	+	135675331	135675486	135680172	135680324	135661269	135661393	135709432	135709536	1	0	-0.021
3153	ENSG00000115392	FANCL	chr2	-	58163028	58163074	58163433	58163517	58162865	58162947	58165723	58165874	1	0	-0.051
3154	ENSG00000163644	PPM1K	chr4	-	88265000	88265135	88268740	88268906	88257619	88262726	88277142	88277243	1	0	-0.078
3155	ENSG00000162885	B3GALNT2	chr1	-	235458602	235458786	235470849	235470960	235455558	235455684	235480053	235480149	1	0	0.044
3156	ENSG00000115966	ATF2	chr2	-	175111567	175111654	175113993	175114108	175097443	175097593	175114689	175114868	0.966663	0.0147248	-0.058
3157	ENSG00000115966	ATF2	chr2	-	175111567	175111654	175114689	175114868	175097443	175097593	175117989	175118118	1	0	0.029
3160	ENSG00000138071	ACTR2	chr2	+	65255544	65255694	65261246	65261392	65253727	65253864	65265042	65265175	1	0	-0.004
3166	ENSG00000162910	MRPL55	chr1	-	228108234	228108318	228108954	228109021	228107667	228107869	228109260	228109299	1	0	0.006
3167	ENSG00000162910	MRPL55	chr1	-	228108234	228108321	228108954	228109021	228107667	228107869	228109260	228109312	1	0	0.006
3168	ENSG00000162910	MRPL55	chr1	-	228108436	228108474	228108954	228109021	228108234	228108318	228109260	228109299	1	0	-0.007
3169	ENSG00000141429	GALNT1	chr18	+	35663627	35663802	35677590	35677757	35654559	35654801	35683390	35683598	1	0	-0.015
3170	ENSG00000122481	RWDD3	chr1	+	95244210	95244698	95246541	95246657	95234154	95234315	95246755	95247225	1	0	-0.028
3172	ENSG00000131051	RBM39	chr20	-	35729311	35729365	35729461	35729527	35725037	35725155	35731940	35732135	1	0	0
3173	ENSG00000131051	RBM39	chr20	-	35739392	35739547	35740524	35740597	35738967	35739017	35740823	35740887	0.543741	0.264608	-0.044
3176	ENSG00000272305	RP11-894J14.5	chr3	-	53077978	53078211	53092368	53092618	53077687	53077828	53099380	53099453	1	0	0.021
3180	ENSG00000175198	PCCA	chr13	+	100449251	100449305	100515426	100515567	100425632	100425731	100527674	100527752	0.746988	0.126686	-0.126
3181	ENSG00000182004	SNRPE	chr1	+	203863662	203863725	203865040	203865119	203861602	203862222	203869876	203870081	0.591326	0.228173	-0.08
3182	ENSG00000147383	NSDHL	chrX	+	152850264	152850423	152858769	152858916	152846281	152846432	152862595	152862724	0.861439	0.0647752	-0.047
2488	ENSG00000138674	SEC31A	chr4	-	82844385	82844509	82848803	82848977	82828999	82829058	82851430	82851604	0.0652638	1.18533	-0.075
3186	ENSG00000181163	NPM1	chr5	+	171391705	171391799	171407699	171407774	171391304	171391424	171410526	171410883	1	0	0.005
3187	ENSG00000181163	NPM1	chr5	+	171400152	171400210	171400838	171400925	171392913	171392978	171405301	171405403	0.936943	0.028287	-0.022
3188	ENSG00000075292	ZNF638	chr2	+	71408121	71408247	71418601	71418639	71406127	71406262	71422813	71424038	1	0	-0.033
3189	ENSG00000075292	ZNF638	chr2	+	71418601	71418639	71422813	71424038	71408121	71408247	71424649	71424715	1	0	-0.029
3192	ENSG00000144036	EXOC6B	chr2	-	72731006	72731052	72741303	72741469	72718102	72718307	72825797	72826041	1	0	-0.011
3193	ENSG00000084623	EIF3I	chr1	+	32226170	32226320	32226402	32226530	32224409	32224475	32228498	32228609	1	0	-0.005
3194	ENSG00000144895	EIF2A	chr3	+	150558387	150558462	150562541	150562660	150552355	150552425	150563514	150563614	0.989548	0.00456313	-0.035
3195	ENSG00000144895	EIF2A	chr3	+	150562541	150562660	150564298	150564381	150558387	150558462	150567692	150567766	0.881705	0.0546769	-0.058
3196	ENSG00000122203	KIAA1191	chr5	-	176350612	176350737	176355570	176355749	176348249	176348356	176359480	176359567	1	0	-0.014
3197	ENSG00000122203	KIAA1191	chr5	-	176350612	176350737	176355570	176355749	176348249	176348356	176359810	176359918	1	0	-0.013
3198	ENSG00000122203	KIAA1191	chr5	-	176350612	176350737	176359480	176359567	176348249	176348356	176359810	176359918	1	0	0.019
3199	ENSG00000122203	KIAA1191	chr5	-	176350612	176350737	176355570	176355749	176348249	176348356	176361601	176361807	1	0	-0.006
3200	ENSG00000122203	KIAA1191	chr5	-	176352621	176352748	176359480	176359567	176350612	176350737	176359810	176359918	1	0	0.039
3201	ENSG00000122203	KIAA1191	chr5	-	176355570	176355749	176359480	176359567	176348249	176348356	176359810	176359918	1	0	0.027
3202	ENSG00000122203	KIAA1191	chr5	-	176355570	176355749	176359480	176359567	176352621	176352748	176359810	176359918	1	0	0.027
4171	ENSG00000148229	POLE3	chr9	-	113409609	113409728	113410054	113410140	113407234	113408983	113410227	113410382	0.409711	0.387523	-0.078
3206	ENSG00000114956	DGUOK	chr2	+	73946718	73946906	73957124	73957240	73938909	73939022	73958145	73958245	0.834095	0.0787845	-0.071
3208	ENSG00000170266	GLB1	chr3	-	33046119	33046232	33053490	33053549	33024250	33024325	33065462	33065557	0.971705	0.0124656	0.042
3210	ENSG00000115694	STK25	chr2	-	241500739	241500796	241501477	241501708	241500172	241500281	241508005	241508135	1	0	0.01
3211	ENSG00000115694	STK25	chr2	-	241500739	241500796	241501477	241501708	241500172	241500281	241508504	241508595	0.78943	0.102687	-0.011
3214	ENSG00000121957	GPSM2	chr1	+	108901789	108901945	108903125	108903234	108898878	108898994	108904124	108904254	1	0	0.038
3218	ENSG00000166164	BRD7	chr16	-	50326283	50326391	50328668	50328744	50325747	50325883	50333573	50333697	0.585605	0.232396	0.094
3219	ENSG00000073060	SCARB1	chr12	-	124795194	124795268	124800123	124800242	124787405	124787457	124807760	124807927	1	0	0.004
4448	ENSG00000079387	SENP1	chr12	-	48097993	48098124	48101468	48101516	48096342	48096427	48106027	48106046	0.275961	0.559152	-0.079
3221	ENSG00000049618	ARID1B	chr6	+	156829226	156829421	156901375	156901525	156777928	156779471	156935465	156935576	1	0	0.045
3222	ENSG00000049618	ARID1B	chr6	+	157084661	157084905	157110471	157110561	156935465	156935576	157133027	157133207	0.835629	0.0779867	0.142
3223	ENSG00000049618	ARID1B	chr6	+	157110471	157110561	157133027	157133207	157084661	157084905	157148623	157148951	0.579639	0.236842	0.149
3226	ENSG00000204713	TRIM27	chr6	-	28911695	28911718	28920011	28920242	28908972	28909088	28921891	28921987	1	0	-0.028
3228	ENSG00000198554	WDHD1	chr14	-	54944331	54944470	54955560	54955694	54938949	54941690	54957033	54957204	0.920226	0.0361055	0.049
3229	ENSG00000112078	KCTD20	chr6	+	36470051	36470257	36474788	36475062	36442766	36443111	36479120	36479223	0.746405	0.127026	-0.119
3230	ENSG00000112078	KCTD20	chr6	+	36470051	36470257	36479120	36479223	36442766	36443111	36479590	36479711	0.839182	0.076144	-0.101
3231	ENSG00000112078	KCTD20	chr6	+	36474788	36475062	36479120	36479223	36470051	36470257	36479590	36479711	1	0	0.023
3232	ENSG00000112078	KCTD20	chr6	+	36474788	36475062	36479120	36479223	36470051	36470257	36481561	36481759	1	0	0.023
3233	ENSG00000112078	KCTD20	chr6	+	36474788	36475062	36479590	36479711	36470051	36470257	36481561	36481759	1	0	-0.01
3234	ENSG00000112078	KCTD20	chr6	+	36474788	36475062	36481561	36481759	36470051	36470257	36484713	36484824	0.726279	0.138897	0.075
3235	ENSG00000112078	KCTD20	chr6	+	36479120	36479223	36479590	36479711	36470051	36470257	36481561	36481759	1	0	-0.068
3236	ENSG00000112078	KCTD20	chr6	+	36479590	36479711	36481561	36481759	36479120	36479223	36484713	36484824	0.533463	0.272896	0.092
3237	ENSG00000177879	AP3S1	chr5	+	115866669	115866761	115895086	115895158	115841480	115842106	115902884	115902992	1	0	0.019
4736	ENSG00000168002	POLR2G	chr11	+	62761794	62761904	62762866	62763026	62761543	62761660	62765181	62765232	0.327237	0.485137	-0.081
3240	ENSG00000107829	FBXW4	chr10	-	101612336	101612477	101624744	101624810	101611627	101611769	101667885	101667980	1	0	0.066
3241	ENSG00000107829	FBXW4	chr10	-	101624744	101624810	101667885	101667980	101612336	101612477	101672914	101673047	0.956483	0.0193227	0.072
3242	ENSG00000131368	MRPS25	chr3	-	15053290	15053467	15059368	15059475	15049880	15049935	15065060	15065311	1	0	0.01
3243	ENSG00000131368	MRPS25	chr3	-	15053379	15053467	15059368	15059475	15049211	15049935	15065060	15065260	1	0	0.011
3248	ENSG00000272752	STAG3L5P-PVRIG2P-PILRB	chr7	+	100353209	100353270	100353372	100354012	100352996	100353123	100355142	100355240	1	0	-0.01
3249	ENSG00000146463	ZMYM4	chr1	+	35325359	35325405	35358924	35359446	35268966	35269085	35361193	35361255	1	0	-0.022
3250	ENSG00000146463	ZMYM4	chr1	+	35358924	35359446	35361193	35361255	35325359	35325405	35361618	35361789	0.835629	0.0779867	0.096
3251	ENSG00000023228	NDUFS1	chr2	-	206130087	206130242	206132944	206133105	206127796	206127972	206138484	206138614	1	0	0.022
3252	ENSG00000023228	NDUFS1	chr2	-	206149817	206149925	206152418	206152510	206149019	206149096	206153617	206153682	0.6584	0.18151	-0.076
3263	ENSG00000158435	CNOT11	chr2	+	101257790	101257955	101262538	101262691	101252801	101253478	101264844	101265047	0.947309	0.0235083	0.052
3265	ENSG00000109586	GALNT7	chr4	+	173297794	173297977	173298114	173298297	173295763	173295843	173302046	173302164	0.993932	0.00264321	-0.059
3267	ENSG00000114054	PCCB	chr3	+	136255855	136255975	136256554	136256623	136250354	136250558	136260478	136260535	0.989548	0.00456313	-0.039
3268	ENSG00000114054	PCCB	chr3	+	136256554	136256623	136260478	136260535	136250354	136250558	136261951	136262065	1	0	0.01
3269	ENSG00000114054	PCCB	chr3	+	136256554	136256623	136260478	136260535	136255855	136255975	136261951	136262065	0.674079	0.171289	0.112
3271	ENSG00000114054	PCCB	chr3	+	136326802	136326910	136327154	136327255	136316940	136317064	136327633	136327732	1	0	-0.028
3272	ENSG00000142856	ITGB3BP	chr1	-	63478763	63478833	63490082	63490218	63454889	63454968	63508527	63508570	1	0	-0.016
3276	ENSG00000115641	FHL2	chr2	-	105367569	105367739	105373558	105373733	105363284	105363471	105386360	105386540	0.90795	0.0419382	-0.076
3277	ENSG00000047230	CTPS2	chrX	-	16590751	16590862	16609540	16609685	16588002	16589775	16617149	16617246	1	0	-0.06
3281	ENSG00000186522	2010-09-01	chr2	-	109567814	109567976	109593050	109593119	109565762	109565859	109613797	109613835	1	0	-0.014
3282	ENSG00000129691	ASH2L	chr8	+	38133453	38133546	38135667	38135766	38128757	38128951	38138815	38138875	0.835629	0.0779867	0.082
3284	ENSG00000009954	BAZ1B	chr7	-	73450846	73450994	73459535	73459718	73449541	73449689	73462921	73463099	1	0	-0.01
3285	ENSG00000004779	NDUFAB1	chr16	-	23582275	23582375	23587196	23587319	23581001	23581173	23596122	23596356	0.788446	0.103228	-0.043
3286	ENSG00000125630	POLR1B	chr2	+	112557909	112558081	112559292	112559574	112552644	112552816	112564365	112564499	1	0	-0.001
3288	ENSG00000087884	AAMDC	chr11	+	77842478	77842628	77869721	77869817	77821113	77821241	77884779	77884916	1	0	-0.018
3289	ENSG00000145391	SETD7	chr4	-	139533164	139533366	139546919	139547049	139529030	139529220	139556097	139556238	1	0	-0.018
3291	ENSG00000002822	MAD1L1	chr7	-	1957628	1957719	1980452	1980541	1936686	1936897	2002064	2002121	1	0	0.034
3292	ENSG00000002822	MAD1L1	chr7	-	1980452	1980541	2002064	2002121	1957628	1957719	2014501	2014642	0.977636	0.00982269	0.114
3293	ENSG00000171148	TADA3	chr3	-	9784027	9784213	9785315	9785425	9779859	9780549	9787005	9787109	0.811274	0.0908324	0.074
3294	ENSG00000100888	CHD8	chr14	-	21412912	21412996	21414300	21414418	21409850	21409988	21414937	21414993	1	0	0.005
1943	ENSG00000148737	TCF7L2	chr10	+	112964555	112964624	113040024	113040126	112951482	112951607	113141183	113141316	0.451354	0.345482	-0.082
3297	ENSG00000196504	PRPF40A	chr2	-	152681225	152681336	152694541	152694622	152679351	152679472	152715994	152716126	0.739393	0.131124	0.063
3307	ENSG00000138442	WDR12	chr2	-	202897299	202897415	202899530	202899637	202895997	202896219	202901024	202901120	1	0	-0.018
3310	ENSG00000076003	MCM6	chr2	-	135844544	135844684	135846236	135846392	135839625	135840951	135848052	135848188	1	0	-0.026
3320	ENSG00000110080	ST3GAL4	chr11	+	126407573	126407634	126408098	126408194	126407251	126407349	126408306	126408496	1	0	0.023
3322	ENSG00000144233	AMMECR1L	chr2	-	127869453	127869544	127873827	127874272	127866899	127866996	127884202	127884312	0.762388	0.117824	-0.156
3324	ENSG00000124508	BTN2A2	chr6	+	26385014	26385362	26388012	26388294	26383791	26383915	26390004	26390211	1	0	-0.068
3326	ENSG00000163872	YEATS2	chr3	+	183728689	183728851	183736717	183736829	183724418	183724531	183747671	183747716	0.884576	0.053265	0.082
3327	ENSG00000163872	YEATS2	chr3	+	183736717	183736829	183747671	183747716	183728689	183728851	183752072	183752253	0.762042	0.118021	-0.116
3328	ENSG00000163872	YEATS2	chr3	+	183747671	183747716	183752072	183752253	183736717	183736829	183754125	183754365	1	0	0.058
3329	ENSG00000136699	SMPD4	chr2	-	130173278	130173354	130173513	130173604	130172786	130172895	130174913	130175000	1	0	-0.013
3330	ENSG00000136699	SMPD4	chr2	-	130173278	130173354	130173513	130173656	130172786	130172895	130174913	130175000	0.971705	0.0124656	-0.066
3331	ENSG00000136699	SMPD4	chr2	-	130173513	130173656	130174913	130175000	130173278	130173354	130176553	130176637	0.885291	0.0529139	0.067
3332	ENSG00000198363	ASPH	chr8	-	61583943	61584029	61618977	61619019	61576771	61576858	61633682	61633727	1	0	0.066
3333	ENSG00000198363	ASPH	chr8	-	61618977	61619019	61633682	61633727	61583943	61584029	61637946	61638003	0.56221	0.250101	-0.188
3334	ENSG00000198363	ASPH	chr8	-	61643944	61644001	61644599	61644632	61643385	61643433	61651049	61651124	0.704695	0.151999	0.079
3337	ENSG00000085760	MTIF2	chr2	-	55263639	55263865	55267568	55267635	55262315	55262427	55268577	55268739	0.92007	0.036179	0.074
3338	ENSG00000039650	PNKP	chr19	-	49861607	49861695	49861771	49861881	49861448	49861510	49862043	49862105	0.634038	0.197885	0.136
3341	ENSG00000188647	PTAR1	chr9	-	69718649	69718684	69723325	69723630	69718137	69718568	69732138	69732352	1	0	0.063
3342	ENSG00000188647	PTAR1	chr9	-	69723325	69723630	69732138	69732352	69709521	69718684	69734149	69734254	1	0	0.012
3343	ENSG00000188647	PTAR1	chr9	-	69741791	69741858	69750780	69750950	69734149	69734254	69759852	69759942	1	0	-0.026
3344	ENSG00000115762	PLEKHB2	chr2	+	131120933	131120978	131125752	131125905	131104846	131105398	131126683	131126786	1	0	0.01
3345	ENSG00000115762	PLEKHB2	chr2	+	131125752	131125905	131126683	131126786	131120933	131120978	131140166	131140275	1	0	0.036
3348	ENSG00000117362	APH1A	chr1	-	150267074	150267202	150267355	150267478	150265405	150266656	150267715	150267789	1	0	0.01
3349	ENSG00000117362	APH1A	chr1	-	150267355	150267478	150267715	150267789	150267074	150267202	150268697	150269023	1	0	0.004
3351	ENSG00000161813	LARP4	chr12	+	50427761	50427909	50428934	50429090	50400808	50401028	50430494	50430570	1	0	0.044
3353	ENSG00000161813	LARP4	chr12	+	50466958	50467120	50473414	50473536	50462581	50462630	50473998	50474107	0.726279	0.138897	0.086
3355	ENSG00000020922	MRE11A	chr11	-	94467812	94467893	94470470	94470642	94464112	94464239	94471573	94471759	1	0	-0.015
3356	ENSG00000135912	TTLL4	chr2	+	218747002	218747194	218747289	218747372	218746154	218746231	218747596	218747725	1	0	0.051
3357	ENSG00000144224	UBXN4	chr2	+	135772419	135772547	135776248	135776351	135770570	135770735	135778947	135779079	1	0	-0.005
3358	ENSG00000144224	UBXN4	chr2	+	135776248	135776351	135778947	135779079	135772419	135772547	135780182	135780385	1	0	-0.003
3362	ENSG00000004897	CDC27	chr17	-	47169916	47170042	47171916	47172064	47158205	47158303	47181561	47181637	1	0	-0.014
3363	ENSG00000004897	CDC27	chr17	-	47169916	47170042	47181561	47181637	47158205	47158303	47189145	47189261	1	0	0.018
3366	ENSG00000118873	RAB3GAP2	chr1	-	220196249	220196398	220202275	220202374	220195297	220195377	220205906	220206006	0.919667	0.0363695	0.061
3367	ENSG00000118873	RAB3GAP2	chr1	-	220210387	220210489	220210800	220210876	220205906	220206006	220210954	220211002	1	0	-0.003
3368	ENSG00000170445	HARS	chr5	-	140677907	140678015	140683099	140683219	140677654	140677753	140690854	140690944	0.736101	0.133063	0.093
3372	ENSG00000009335	UBE3C	chr7	+	157163809	157163863	157169047	157169122	157138912	157139338	157170303	157170450	1	0	0.011
3373	ENSG00000009335	UBE3C	chr7	+	157216866	157216971	157220688	157220776	157207702	157207935	157223253	157223351	1	0	0.015
3377	ENSG00000163728	TTC14	chr3	+	180604477	180604607	180604851	180605007	180604224	180604309	180605765	180605837	1	0	0.031
3379	ENSG00000118495	PLAGL1	chr6	-	143947984	143948460	143960468	143960542	143940301	143942663	143968906	143968978	1	0	-0.033
3382	ENSG00000136536	2007-03-01	chr2	+	159729008	159729175	159743060	159743253	159712498	159712606	159745769	159745937	1	0	-0.08
3383	ENSG00000136536	2007-03-01	chr2	+	159743060	159743253	159745769	159745937	159729008	159729175	159747804	159748903	1	0	0.026
3384	ENSG00000162923	WDR26	chr1	-	224389832	224389860	224393827	224394013	224385665	224386502	224398096	224398226	1	0	-0.005
3388	ENSG00000116793	PHTF1	chr1	-	113713278	113713438	113724758	113724893	113711939	113712113	113726417	113726574	1	0	0.045
3394	ENSG00000152253	SPC25	chr2	-	168889225	168889291	168889386	168889533	168877237	168877384	168890317	168890445	0.977577	0.00984923	-0.069
3396	ENSG00000138385	SSB	chr2	+	169800951	169801026	169805473	169805577	169798878	169798976	169805664	169805839	1	0	-0.004
3399	ENSG00000162409	PRKAA2	chr1	+	56674380	56674522	56691393	56691487	56645321	56645481	56692357	56692502	0.935955	0.0287452	0.087
3400	ENSG00000123600	METTL8	chr2	-	171330558	171330698	171339183	171339554	171326041	171326148	171360421	171360513	1	0	-0.04
3401	ENSG00000128708	HAT1	chr2	+	171946707	171946783	171952880	171953001	171925536	171925641	171965337	171965517	1	0	0.029
3402	ENSG00000025039	RRAGD	chr6	-	89372436	89372585	89377670	89377813	89364635	89368207	89379223	89379338	0.811274	0.0908324	0.112
3404	ENSG00000145390	USP53	chr4	+	119268267	119268420	119269690	119269837	119267319	119267482	119271295	119272034	0.971705	0.0124656	0.064
3405	ENSG00000167996	FTH1	chr11	-	61964986	61965112	61965368	61965515	61964284	61964891	61967311	61967660	1	0	-0.004
3406	ENSG00000167996	FTH1	chr11	-	61964986	61965112	61965368	61965577	61964565	61964891	61967311	61967633	1	0	0
3407	ENSG00000144306	SCRN3	chr2	+	174400989	174401189	174404102	174404315	174399921	174400103	174422884	174423047	0.898775	0.0463489	-0.063
3409	ENSG00000148835	TAF5	chr10	+	103383237	103383367	103385325	103385490	103381720	103381841	103387174	103387352	1	0	0.027
3410	ENSG00000128656	CHN1	chr2	-	174846879	174846957	174877839	174878128	174824433	174824518	174915057	174915171	0.726279	0.138897	0.137
3411	ENSG00000197226	TBC1D9B	chr5	-	179879046	179879197	179879627	179879789	179878308	179878523	179888102	179888312	1	0	0.031
3412	ENSG00000197226	TBC1D9B	chr5	-	179879627	179879789	179888102	179888312	179879046	179879197	179891378	179891586	0.839182	0.076144	-0.057
3417	ENSG00000174915	PTDSS2	chr11	+	486938	487073	487419	487470	479084	479152	488198	488312	0.930931	0.0310825	0.092
3418	ENSG00000111906	HDDC2	chr6	-	125292840	125292909	125298649	125298816	125277101	125277240	125300537	125300659	0.581695	0.235305	0.053
3420	ENSG00000113387	SUB1	chr5	+	32588511	32588584	32591562	32591685	32571090	32571174	32598960	32599069	1	0	0.003
3421	ENSG00000122484	RPAP2	chr1	+	92345845	92345914	92380723	92380873	92336346	92336427	92387010	92387233	0.993932	0.00264321	-0.109
3425	ENSG00000058272	PPP1R12A	chr12	-	79805591	79805768	79806165	79806333	79798493	79798584	79807225	79807330	1	0	0.014
3427	ENSG00000077232	DNAJC10	chr2	+	182732498	182732542	182736248	182736386	182731029	182731107	182739544	182739709	0.970749	0.0128931	-0.077
3428	ENSG00000077232	DNAJC10	chr2	+	182732498	182732542	182736248	182736386	182731029	182731107	182740298	182740388	0.930931	0.0310825	-0.055
3430	ENSG00000008083	JARID2	chr6	+	15374116	15374252	15410223	15410365	15246295	15246584	15452005	15452175	1	0	-0.104
3431	ENSG00000091009	RBM27	chr5	+	146261509	146261806	146263490	146263631	146260744	146260898	146267648	146267768	0.930931	0.0310825	0.062
3436	ENSG00000170275	CRTAP	chr3	+	33129938	33130067	33132554	33132700	33124407	33124579	33134181	33134265	0.846577	0.0723337	-0.039
3437	ENSG00000170275	CRTAP	chr3	+	33132554	33132700	33134181	33134265	33129938	33130067	33142394	33147773	1	0	-0.005
532	ENSG00000123159	GIPC1	chr19	-	14482688	14483006	14491655	14491743	14480592	14480778	14496036	14496132	0.0461753	1.33559	-0.083
3442	ENSG00000260238	PMF1-BGLAP	chr1	+	156233627	156233728	156236287	156236483	156232319	156232425	156242552	156242591	1	0	0.016
3443	ENSG00000258539	RP11-12J10.3	chr10	-	124774674	124774782	124789042	124789157	124765391	124765608	124790272	124790338	1	0	0.061
3444	ENSG00000115540	MOB4	chr2	+	197535529	197535630	197540110	197540153	197523623	197523686	197540350	197540437	1	0	0.001
3445	ENSG00000133243	BTBD2	chr19	-	1987165	1987253	1987499	1987692	1986829	1986976	1990003	1990201	1	0	-0.013
3449	ENSG00000082153	BZW1	chr2	+	200815340	200815517	200815666	200815761	200813207	200813281	200816324	200816390	1	0	-0.001
3452	ENSG00000240344	PPIL3	chr2	-	200882341	200882435	200885261	200885343	200881420	200881488	200885697	200885772	0.265555	0.575846	0.049
3453	ENSG00000240344	PPIL3	chr2	-	200882341	200882435	200885261	200885367	200881420	200881488	200885697	200885772	0.867575	0.0616929	0.042
3454	ENSG00000198721	ECI2	chr6	-	4119185	4119275	4125249	4126237	4117307	4117451	4127761	4127831	1	0	-0.001
3455	ENSG00000143374	TARS2	chr1	+	150496481	150496628	150496809	150496908	150492184	150492489	150497529	150497587	0.906243	0.0427554	0.073
3456	ENSG00000143374	TARS2	chr1	+	150496809	150496908	150497529	150497747	150492410	150492489	150498501	150498664	0.726279	0.138897	-0.014
3457	ENSG00000143374	TARS2	chr1	+	150496809	150496908	150497529	150497747	150496481	150496628	150498501	150498664	0.835629	0.0779867	0.068
3459	ENSG00000141522	ARHGDIA	chr17	-	81869329	81869406	81869541	81869625	81869172	81869236	81869740	81869957	1	0	0.022
3470	ENSG00000137414	FAM8A1	chr6	+	17604905	17605029	17605873	17606013	17602589	17602710	17608194	17611719	0.884576	0.053265	0.058
3471	ENSG00000169045	HNRNPH1	chr5	-	179616868	179616958	179621241	179621397	179616125	179616218	179623036	179623164	0.768237	0.114505	0.036
3472	ENSG00000169045	HNRNPH1	chr5	-	179616898	179616958	179621241	179621397	179616125	179616218	179623036	179623169	0.191598	0.71761	-0.018
3473	ENSG00000169045	HNRNPH1	chr5	-	179617798	179617911	179620891	179621035	179617513	179617649	179621241	179621335	0.653941	0.184462	0.05
3474	ENSG00000169045	HNRNPH1	chr5	-	179620891	179621035	179621241	179621397	179619268	179619407	179623036	179623164	1	0	-0.006
3475	ENSG00000102125	TAZ	chrX	+	154419542	154419623	154419704	154419746	154413481	154413567	154420031	154420094	1	0	0.046
3477	ENSG00000123106	CCDC91	chr12	+	28362437	28362515	28391303	28391411	28307644	28307749	28450160	28450253	1	0	0.058
3478	ENSG00000107581	EIF3A	chr10	-	119061223	119061328	119065398	119065570	119060745	119060844	119069445	119069654	1	0	0.017
3479	ENSG00000147274	RBMX	chrX	-	136875470	136875585	136876502	136876655	136875257	136875383	136879016	136879123	1	0	0.002
3480	ENSG00000166012	TAF1D	chr11	-	93733086	93733121	93733349	93733397	93732243	93732291	93734624	93734660	1	0	-0.014
3481	ENSG00000166012	TAF1D	chr11	-	93733086	93733121	93733349	93733419	93732243	93732291	93734624	93734660	0.757767	0.120465	0.086
3486	ENSG00000181555	SETD2	chr3	-	47086194	47086314	47088112	47088247	47083719	47084382	47097954	47098081	0.762388	0.117824	0.14
3488	ENSG00000014641	MDH1	chr2	+	63594487	63594586	63597398	63597574	63588608	63589046	63599169	63599292	0.835596	0.0780034	-0.022
3489	ENSG00000074582	BCS1L	chr2	+	218660938	218661307	218661405	218661545	218659655	218659743	218661758	218661953	1	0	-0.002
3490	ENSG00000074582	BCS1L	chr2	+	218660938	218661307	218661405	218661545	218659771	218660421	218661758	218661953	0.700787	0.154414	-0.082
3499	ENSG00000143373	ZNF687	chr1	+	151288527	151288706	151289377	151289540	151286274	151288406	151289677	151290007	0.971663	0.0124844	0.058
3500	ENSG00000044115	CTNNA1	chr5	+	138783176	138783372	138810037	138810204	138781922	138782029	138812182	138812302	0.525791	0.279187	0.068
3501	ENSG00000044115	CTNNA1	chr5	+	138810037	138810204	138812182	138812302	138783176	138783372	138824529	138824588	0.954176	0.0203716	0.037
3503	ENSG00000092208	GEMIN2	chr14	+	39122429	39122543	39124991	39125036	39118539	39118599	39128279	39128348	1	0	-0.005
3504	ENSG00000092208	GEMIN2	chr14	+	39122429	39122543	39124991	39125036	39118539	39118599	39131957	39132068	1	0	-0.038
4447	ENSG00000079387	SENP1	chr12	-	48097993	48098124	48101468	48101516	48096342	48096427	48105401	48105834	0.409711	0.387523	-0.083
3509	ENSG00000093010	COMT	chr22	+	19961198	19961289	19962526	19962815	19941606	19941897	19963565	19963759	0.891211	0.0500192	0.04
3510	ENSG00000093010	COMT	chr22	+	19962232	19962815	19963565	19963759	19961198	19961289	19964167	19964299	0.820477	0.0859336	-0.042
3511	ENSG00000093010	COMT	chr22	+	19962526	19962815	19963565	19963759	19961198	19961289	19964167	19964299	1	0	-0.042
3512	ENSG00000115053	NCL	chr2	-	231456009	231456136	231456630	231456764	231455400	231455624	231457000	231457124	0.839182	0.076144	0.028
3516	ENSG00000123485	HJURP	chr2	-	233845727	233845820	233847396	233847461	233844204	233844283	233849762	233849859	0.90795	0.0419382	-0.12
3518	ENSG00000123485	HJURP	chr2	-	233845727	233845820	233849762	233849859	233844204	233844283	233852564	233852620	1	0	-0.026
3521	ENSG00000105953	OGDH	chr7	+	44647443	44647534	44647656	44647759	44645326	44645518	44656317	44656362	1	0	-0.028
3522	ENSG00000105953	OGDH	chr7	+	44647443	44647534	44647656	44647759	44645326	44645518	44666735	44666851	1	0	0.006
2447	ENSG00000111481	COPZ1	chr12	+	54345459	54345515	54347766	54347844	54343224	54343316	54347999	54348051	0.366798	0.435573	-0.084
3537	ENSG00000184182	UBE2F	chr2	+	237987962	237987992	238016565	238016633	237973091	237973225	238025341	238025412	0.504566	0.297082	-0.125
3539	ENSG00000184182	UBE2F	chr2	+	237994743	237994809	238016565	238016633	237987962	237987992	238025341	238025412	1	0	-0.051
3145	ENSG00000115840	SLC25A12	chr2	-	171848172	171848276	171855833	171855949	171844368	171844508	171868680	171868823	0.0487609	1.31193	-0.085
3722	ENSG00000086232	EIF2AK1	chr7	-	6049911	6050045	6054545	6054704	6048806	6048844	6058965	6059056	0.400944	0.396916	-0.085
3544	ENSG00000184182	UBE2F	chr2	+	238025341	238025412	238030555	238030613	238016565	238016633	238032221	238032254	1	0	-0.056
3545	ENSG00000258984	UBE2F-SCLY	chr2	+	237973091	237973225	237987962	237987992	237967013	237967132	237994743	237994809	0.840933	0.0752386	0.066
3546	ENSG00000258984	UBE2F-SCLY	chr2	+	237987962	237987992	237994743	237994809	237973091	237973225	238016565	238016633	1	0	-0.022
3548	ENSG00000105993	DNAJB6	chr7	+	157358546	157358637	157363160	157363270	157336965	157337144	157366501	157366561	0.854249	0.0684156	-0.057
3550	ENSG00000130414	NDUFA10	chr2	-	240011616	240014860	240018552	240018639	240007315	240007370	240021196	240021412	1	0	-0.005
3551	ENSG00000071539	TRIP13	chr5	+	908354	908461	911842	911996	907987	908074	914464	914577	0.910249	0.0408397	-0.045
3555	ENSG00000168385	2002-09-01	chr2	+	241324215	241324241	241325992	241326113	241315269	241315610	241335125	241335212	0.914371	0.0388774	-0.048
3556	ENSG00000168385	2002-09-01	chr2	+	241324215	241324241	241324408	241324662	241315945	241315982	241325992	241326113	1	0	-0.001
3557	ENSG00000198830	HMGN2	chr1	+	26473459	26473527	26473702	26473732	26472449	26472627	26474084	26474128	1	0	-0.001
3558	ENSG00000198830	HMGN2	chr1	+	26473482	26473527	26473702	26473817	26472516	26472627	26474084	26474135	1	0	-0.003
3559	ENSG00000198830	HMGN2	chr1	+	26473482	26473527	26473702	26473732	26472518	26472627	26474084	26474135	1	0	-0.002
3560	ENSG00000198830	HMGN2	chr1	+	26473482	26473732	26474084	26474135	26472505	26472627	26474571	26474667	1	0	0.004
3561	ENSG00000198830	HMGN2	chr1	+	26473702	26473732	26474084	26474135	26473205	26473527	26474571	26474667	1	0	-0.03
3562	ENSG00000198830	HMGN2	chr1	+	26474084	26474135	26474571	26474667	26473482	26473732	26475112	26475158	1	0	0.013
3563	ENSG00000136930	PSMB7	chr9	-	124384597	124384656	124405316	124405432	124356763	124356915	124412351	124412492	0.959008	0.0181776	-0.031
3564	ENSG00000144554	FANCD2	chr3	+	10046579	10046723	10052386	10052497	10043828	10043864	10060293	10060403	1	0	0.011
3565	ENSG00000144554	FANCD2	chr3	+	10049373	10049505	10052386	10052497	10047916	10048051	10060293	10060403	1	0	-0.041
3566	ENSG00000144554	FANCD2	chr3	+	10063791	10063911	10064355	10064429	10062150	10062211	10064728	10064875	1	0	0.018
3567	ENSG00000092841	MYL6	chr12	+	56159497	56159622	56159622	56159730	56158683	56158711	56159974	56160148	1	0	-0.001
3568	ENSG00000092841	MYL6	chr12	+	56159586	56159622	56159622	56159730	56158683	56158711	56159974	56160148	0.275961	0.559152	0.013
3133	ENSG00000013810	TACC3	chr4	+	1727707	1728787	1730886	1730962	1723727	1723870	1731171	1731301	0.387755	0.411443	-0.093
3573	ENSG00000151718	WWC2	chr4	+	183240182	183240262	183245415	183245545	183208948	183209025	183248713	183248860	1	0	-0.047
3578	ENSG00000057252	SOAT1	chr1	+	179302676	179302802	179323436	179323495	179293713	179293936	179335505	179335657	1	0	0.04
3579	ENSG00000057252	SOAT1	chr1	+	179323436	179323495	179335505	179335657	179302676	179302802	179337836	179337896	1	0	-0.006
3582	ENSG00000064933	PMS1	chr2	+	189795768	189795951	189805651	189805754	189791789	189791941	189818016	189818180	1	0	-0.038
3583	ENSG00000064933	PMS1	chr2	+	189795768	189795951	189805651	189805754	189791789	189791941	189843963	189844080	1	0	-0.009
3584	ENSG00000064933	PMS1	chr2	+	189795768	189795951	189818016	189818180	189791789	189791941	189843963	189844080	1	0	-0.033
3585	ENSG00000064933	PMS1	chr2	+	189805651	189805754	189818016	189818180	189791789	189791941	189843963	189844080	1	0	0.013
3586	ENSG00000064933	PMS1	chr2	+	189805651	189805754	189818016	189818180	189795768	189795951	189843963	189844080	0.509516	0.292842	-0.132
3587	ENSG00000064933	PMS1	chr2	+	189818016	189818180	189843963	189844080	189805651	189805754	189852654	189852777	1	0	0.035
3588	ENSG00000064933	PMS1	chr2	+	189843963	189844080	189852654	189852777	189818016	189818180	189853938	189854082	1	0	0.039
3589	ENSG00000064933	PMS1	chr2	+	189863742	189863974	189867798	189867929	189854238	189855128	189873495	189873656	0.801863	0.0959	-0.117
3590	ENSG00000064933	PMS1	chr2	+	189863742	189864228	189867798	189867929	189854238	189855128	189873495	189873656	0.779292	0.1083	-0.119
3593	ENSG00000184831	APOO	chrX	-	23868592	23868688	23874402	23874457	23858641	23858733	23878914	23879034	0.919667	0.0363695	-0.083
3594	ENSG00000187118	CMC1	chr3	+	28263290	28263380	28316332	28316423	28241623	28241901	28319508	28319773	0.581872	0.235172	0.026
3595	ENSG00000187118	CMC1	chr3	+	28263290	28263380	28316332	28316423	28253727	28253765	28319508	28319773	0.861439	0.0647752	0.016
3596	ENSG00000137478	FCHSD2	chr11	-	72841453	72841583	72842620	72842841	72840876	72840959	72843150	72843328	0.517203	0.286339	0.2
5024	ENSG00000166226	CCT2	chr12	+	69597967	69598071	69598321	69598421	69597637	69597766	69599862	69600004	0.207944	0.682054	-0.094
3599	ENSG00000182973	CNOT10	chr3	+	32717153	32717237	32720113	32720231	32716224	32716311	32725449	32725599	1	0	-0.012
3600	ENSG00000137411	VARS2	chr6	+	30921924	30921995	30922115	30922241	30921588	30921691	30922449	30922554	1	0	-0.025
1883	ENSG00000100075	SLC25A1	chr22	-	19177119	19177204	19177941	19178041	19176845	19176950	19178132	19178240	0.0935784	1.02882	-0.097
3607	ENSG00000115904	SOS1	chr2	-	39058672	39058804	39067627	39067753	39056701	39056866	39120335	39120450	1	0	0.021
3608	ENSG00000138386	NAB1	chr2	+	190673100	190673152	190683737	190683827	190670325	190670459	190685475	190685638	0.861362	0.0648141	0.103
2260	ENSG00000081870	HSPB11	chr1	-	53930038	53930145	53939984	53940097	53928371	53928440	53945554	53945572	0.469922	0.327974	-0.097
3620	ENSG00000085998	POMGNT1	chr1	-	46194552	46194651	46194843	46194961	46194273	46194401	46195810	46195924	1	0	-0.012
3621	ENSG00000085998	POMGNT1	chr1	-	46194843	46194961	46195810	46195924	46194552	46194651	46196011	46196077	1	0	0.02
3622	ENSG00000011198	ABHD5	chr3	+	43714946	43715058	43717670	43717857	43711708	43711863	43718442	43719049	1	0	0
3623	ENSG00000162129	CLPB	chr11	-	72358879	72359008	72380280	72380384	72329706	72329804	72402965	72403038	1	0	-0.025
3624	ENSG00000162129	CLPB	chr11	-	72358879	72359008	72380280	72380384	72329706	72329804	72430311	72430363	1	0	0.004
3625	ENSG00000162129	CLPB	chr11	-	72380280	72380384	72402965	72403052	72358879	72359008	72430311	72430363	1	0	-0.023
3633	ENSG00000185414	MRPL30	chr2	+	99186176	99186254	99188176	99188257	99181078	99181249	99194750	99194897	0.774056	0.111227	0.017
3635	ENSG00000163832	ELP6	chr3	-	47504329	47504448	47510183	47510254	47501649	47501851	47511147	47511226	1	0	-0.015
3132	ENSG00000013810	TACC3	chr4	+	1727707	1728787	1730885	1730962	1723727	1723870	1731171	1731301	0.361717	0.441632	-0.097
3637	ENSG00000108641	B9D1	chr17	-	19357839	19357951	19360319	19360388	19347783	19347880	19362506	19362542	1	0	0.013
3638	ENSG00000067225	PKM	chr15	-	72202453	72202620	72203021	72203188	72200473	72200655	72206727	72206880	0.569135	0.244785	-0.008
3639	ENSG00000067225	PKM	chr15	-	72202453	72202620	72206727	72206880	72200473	72200655	72207126	72207277	1	0	-0.005
3643	ENSG00000157796	WDR19	chr4	+	39189655	39189781	39199477	39199593	39186538	39186604	39203641	39203722	1	0	-0.007
3644	ENSG00000157796	WDR19	chr4	+	39194543	39194659	39199477	39199593	39189655	39189781	39203641	39203722	1	0	-0.066
3645	ENSG00000177479	ARIH2	chr3	+	48924717	48924839	48927461	48927813	48922747	48922811	48961611	48961679	1	0	-0.005
3646	ENSG00000177479	ARIH2	chr3	+	48924717	48924839	48944981	48945181	48922747	48922811	48961611	48961679	0.726279	0.138897	-0.078
3647	ENSG00000177479	ARIH2	chr3	+	48924717	48924839	48945135	48945181	48922747	48922811	48961611	48961679	0.516843	0.286642	-0.166
5274	ENSG00000071564	TCF3	chr19	-	1612206	1612433	1615284	1615520	1609289	1611849	1615685	1615821	0.15457	0.810875	-0.097
3649	ENSG00000177479	ARIH2	chr3	+	48927461	48927813	48944981	48945181	48922747	48922811	48961611	48961679	0.643367	0.191541	-0.026
395	ENSG00000272897	RP1-309K20.6	chr20	-	35632794	35632923	35655201	35655344	35632516	35632696	35658929	35659014	0.452719	0.344172	-0.1
4659	ENSG00000135365	PHF21A	chr11	-	45945839	45946003	45946075	45946098	45938156	45938312	45948885	45948946	0.368667	0.433366	-0.101
3653	ENSG00000177479	ARIH2	chr3	+	48927461	48927813	48964918	48964982	48922747	48922811	48967124	48967275	0.717448	0.14421	0.108
3654	ENSG00000177479	ARIH2	chr3	+	48927461	48927813	48945135	48945181	48924717	48924839	48961611	48961679	0.504566	0.297082	-0.039
3655	ENSG00000177479	ARIH2	chr3	+	48927461	48927813	48961611	48961679	48924717	48924839	48964918	48964982	1	0	0.022
3657	ENSG00000177479	ARIH2	chr3	+	48961611	48961679	48964918	48964982	48922747	48922811	48967124	48967275	0.965143	0.0154084	0.015
3658	ENSG00000177479	ARIH2	chr3	+	48961611	48961679	48964918	48964982	48927461	48927813	48967124	48967151	0.869857	0.060552	-0.067
3659	ENSG00000177479	ARIH2	chr3	+	48964918	48964982	48967124	48967275	48961611	48961679	48968533	48968655	1	0	0.043
3660	ENSG00000111731	C2CD5	chr12	-	22517985	22518137	22519114	22519239	22513293	22513379	22523425	22523624	0.469922	0.327974	0.032
3661	ENSG00000148187	MRRF	chr9	+	122280442	122280598	122285168	122285287	122270863	122271075	122291748	122291840	0.89836	0.0465496	0.058
3662	ENSG00000148187	MRRF	chr9	+	122285168	122285287	122291748	122291840	122280442	122280598	122313226	122313330	0.906023	0.0428606	-0.061
3663	ENSG00000148187	MRRF	chr9	+	122291748	122291840	122313226	122313386	122285168	122285287	122322539	122323461	1	0	-0.051
3664	ENSG00000160753	RUSC1	chr1	+	155325315	155325490	155325566	155325672	155325101	155325178	155325863	155325910	0.919667	0.0363695	-0.066
3673	ENSG00000111962	UST	chr6	+	148941278	148941434	148953871	148953951	148886985	148887029	148964409	148964563	0.925593	0.0335801	-0.109
3674	ENSG00000111962	UST	chr6	+	148941278	148941434	148964409	148964563	148886985	148887029	149019138	149019236	0.971705	0.0124656	-0.066
3675	ENSG00000111962	UST	chr6	+	148953871	148953951	148964409	148964563	148941278	148941434	149019138	149019236	0.882606	0.054233	-0.083
3677	ENSG00000150867	PIP4K2A	chr10	-	22591628	22591781	22607926	22608023	22573310	22573457	22609619	22609717	0.551234	0.258664	0.16
3682	ENSG00000047849	MAP4	chr3	-	47867245	47867338	47869213	47869327	47857430	47857512	47870812	47871105	1	0	0.01
3683	ENSG00000047849	MAP4	chr3	-	47915950	47917174	47918718	47918841	47914816	47914939	47921764	47921878	1	0	0.026
3684	ENSG00000047849	MAP4	chr3	-	47921764	47921878	47928227	47928350	47918718	47918841	47977864	47977933	1	0	-0.003
3685	ENSG00000047849	MAP4	chr3	-	47928227	47928350	47977864	47977933	47921764	47921878	47998637	47998879	1	0	0.017
3687	ENSG00000213079	SCAF8	chr6	+	154778000	154778045	154787860	154788022	154773988	154774072	154792822	154792858	0.936943	0.028287	0.055
3690	ENSG00000118418	HMGN3	chr6	-	79208546	79208576	79214971	79215022	79203579	79203630	79234545	79234689	1	0	-0.034
3691	ENSG00000175931	UBE2O	chr17	-	76391755	76391813	76391909	76392113	76389450	76391613	76395724	76395861	0.901151	0.0452023	0.05
3693	ENSG00000120802	TMPO	chr12	+	98527885	98528012	98531679	98531838	98515511	98516146	98537474	98537572	0.964442	0.0157239	0.033
3699	ENSG00000272980	CCR6	chr6	+	167003192	167004401	167010812	167010893	167000059	167000113	167022408	167022635	0.561928	0.25032	-0.186
3701	ENSG00000153406	NMRAL1	chr16	-	4469226	4469465	4469503	4469698	4466152	4466402	4474092	4474166	1	0	0.017
3702	ENSG00000153406	NMRAL1	chr16	-	4469226	4469465	4474092	4474166	4466152	4466402	4474409	4474622	0.643367	0.191541	-0.092
3703	ENSG00000153406	NMRAL1	chr16	-	4469226	4469465	4474092	4474166	4466152	4466402	4474422	4474643	0.643367	0.191541	0.073
3704	ENSG00000153406	NMRAL1	chr16	-	4469226	4469465	4474092	4474166	4466152	4466402	4474553	4474895	0.881705	0.0546769	0.032
3705	ENSG00000130024	PHF10	chr6	-	169705132	169705321	169705615	169705724	169703904	169704088	169710235	169710391	0.533463	0.272896	0.075
3706	ENSG00000130024	PHF10	chr6	-	169705615	169705724	169710235	169710391	169705132	169705321	169712385	169712539	1	0	0.016
3707	ENSG00000130024	PHF10	chr6	-	169715954	169716088	169717822	169717900	169715707	169715857	169718787	169718918	1	0	0.018
3708	ENSG00000130024	PHF10	chr6	-	169715954	169716088	169717822	169717906	169715707	169715857	169718787	169718918	1	0	0.021
2413	ENSG00000142949	PTPRF	chr1	+	43538197	43538277	43545030	43545166	43530875	43531090	43553491	43553637	0.410972	0.386188	-0.103
3710	ENSG00000112584	FAM120B	chr6	+	170348150	170348323	170358225	170358318	170330448	170330550	170388286	170388493	1	0	-0.028
3711	ENSG00000112584	FAM120B	chr6	+	170358225	170358318	170388286	170388493	170348150	170348323	170391012	170391121	0.726279	0.138897	0.095
3712	ENSG00000112584	FAM120B	chr6	+	170388286	170388493	170391012	170391121	170358225	170358318	170395486	170395579	1	0	0.053
3713	ENSG00000163006	CCDC138	chr2	+	108798427	108798586	108804888	108805008	108794539	108794721	108812630	108812708	0.834095	0.0787845	-0.093
3714	ENSG00000163006	CCDC138	chr2	+	108815940	108816105	108839184	108839301	108812819	108812927	108846737	108846780	1	0	0.035
3715	ENSG00000163006	CCDC138	chr2	+	108856793	108856970	108873450	108873589	108815940	108816105	108876087	108876578	0.78368	0.105861	-0.089
3716	ENSG00000163006	CCDC138	chr2	+	108856793	108856970	108873450	108873589	108846737	108846930	108876087	108876578	1	0	-0.024
3718	ENSG00000139737	SLAIN1	chr13	+	77719531	77719671	77743015	77743165	77698422	77698539	77744282	77744432	0.623094	0.205447	-0.035
3719	ENSG00000136295	TTYH3	chr7	+	2658285	2658459	2658939	2659015	2656397	2656534	2661667	2664800	0.940197	0.026781	0.058
3720	ENSG00000157927	RADIL	chr7	-	4815277	4815450	4822393	4822554	4805565	4805716	4832140	4832178	0.726279	0.138897	-0.187
523	ENSG00000108848	LUC7L3	chr17	+	50737286	50737479	50738140	50738199	50736959	50737026	50740305	50740345	0.0487609	1.31193	-0.104
3723	ENSG00000164074	C4orf29	chr4	+	127989720	127989821	128001715	128001760	127984338	127984423	128008919	128008998	0.846827	0.0722051	0.032
3724	ENSG00000164074	C4orf29	chr4	+	128028474	128028853	128030509	128030672	128021136	128021238	128035761	128036286	1	0	-0.038
3725	ENSG00000146872	TLK2	chr17	+	62524235	62524331	62536169	62536337	62523133	62523177	62552301	62552397	0.915777	0.0382102	0.04
4224	ENSG00000177425	PAWR	chr12	-	79613574	79613609	79621075	79621207	79596510	79596658	79689728	79690391	0.479189	0.319493	-0.105
3730	ENSG00000099968	BCL2L13	chr22	+	17655661	17655832	17683213	17683321	17638583	17638886	17688985	17689142	1	0	0.042
3731	ENSG00000099968	BCL2L13	chr22	+	17683213	17683321	17688985	17689142	17655661	17655832	17696140	17696210	0.881705	0.0546769	0.061
3732	ENSG00000099968	BCL2L13	chr22	+	17683213	17683321	17688985	17689142	17655661	17655832	17702242	17702386	1	0	0.021
3733	ENSG00000099968	BCL2L13	chr22	+	17683213	17683321	17702242	17702386	17655661	17655832	17726676	17730855	0.881705	0.0546769	0.056
3734	ENSG00000099968	BCL2L13	chr22	+	17688985	17689142	17696140	17696210	17683213	17683321	17702242	17702386	1	0	0.038
3735	ENSG00000099968	BCL2L13	chr22	+	17696140	17696210	17702242	17702386	17688985	17689142	17726676	17730855	1	0	-0.046
3743	ENSG00000115677	HDLBP	chr2	-	241252956	241253035	241253392	241253497	241249840	241249980	241255050	241255158	1	0	-0.023
3745	ENSG00000122591	FAM126A	chr7	-	22961234	22961322	22964414	22964531	22960255	22960415	22976209	22976305	1	0	0.041
3748	ENSG00000124486	USP9X	chrX	+	41219101	41219231	41223216	41223402	41218371	41218597	41224741	41224962	0.768237	0.114505	0.091
4538	ENSG00000148337	CIZ1	chr9	-	128180720	128180799	128185546	128185776	128180414	128180523	128187862	128187934	0.409711	0.387523	-0.105
3759	ENSG00000173852	DPY19L1	chr7	-	34973513	34973605	34989883	34989941	34969432	34969532	35010467	35010561	1	0	-0.008
3761	ENSG00000128944	KNSTRN	chr15	+	40383227	40383322	40386361	40386494	40382720	40383044	40387158	40387206	1	0	-0.03
2790	ENSG00000185808	PIGP	chr21	-	37069551	37069624	37072144	37072310	37067261	37067380	37072433	37072537	0.159545	0.797118	-0.106
3829	ENSG00000161203	AP2M1	chr3	+	184182150	184182248	184182756	184182868	184181911	184182047	184183481	184183616	0.230632	0.63708	-0.106
3770	ENSG00000105968	H2AFV	chr7	-	44835528	44835658	44843276	44843354	44834227	44834562	44847968	44848021	0.788446	0.103228	-0.035
3772	ENSG00000136280	CCM2	chr7	+	45038252	45038426	45063917	45064001	45027671	45027797	45064462	45064646	1	0	-0.03
3773	ENSG00000136280	CCM2	chr7	+	45064462	45064646	45068442	45068579	45038252	45038426	45069825	45069961	1	0	-0.01
3776	ENSG00000196923	PDLIM7	chr5	-	177491403	177491420	177491806	177491925	177491009	177491146	177492404	177492435	1	0	0.009
3777	ENSG00000196923	PDLIM7	chr5	-	177491403	177491420	177491806	177491976	177491009	177491146	177492404	177492435	1	0	0.024
3782	ENSG00000130244	FAM98C	chr19	+	38405518	38405635	38406909	38407077	38404907	38405113	38408750	38409084	0.954176	0.0203716	-0.047
3783	ENSG00000110497	AMBRA1	chr11	-	46508190	46508370	46512726	46512813	46494123	46494204	46541944	46543398	0.790176	0.102276	0.128
3784	ENSG00000146729	GBAS	chr7	+	55978349	55978395	55982209	55982280	55978125	55978265	55983727	55983812	1	0	-0.055
5150	ENSG00000028203	VEZT	chr12	+	95256549	95256622	95257149	95257239	95251939	95252071	95262905	95263081	0.403474	0.394185	-0.11
137	ENSG00000100014	SPECC1L	chr22	+	24302194	24302384	24313312	24313466	24270816	24270983	24321287	24322918	0.454191	0.342762	-0.112
3787	ENSG00000146733	PSPH	chr7	-	56015022	56015171	56017233	56017379	56011066	56011869	56019599	56019734	0.993932	0.00264321	0.056
3788	ENSG00000146733	PSPH	chr7	-	56017233	56017379	56019599	56019734	56015022	56015171	56021072	56021231	1	0	0.023
3789	ENSG00000146733	PSPH	chr7	-	56031928	56032054	56033960	56034154	56021072	56021231	56051137	56051288	1	0	0
3790	ENSG00000146733	PSPH	chr7	-	56031928	56032054	56033960	56034106	56021072	56021231	56051137	56051604	1	0	0.003
3791	ENSG00000146733	PSPH	chr7	-	56031928	56032054	56033960	56034103	56021205	56021231	56051137	56051467	0.930931	0.0310825	0.003
3945	ENSG00000133606	MKRN1	chr7	-	140459706	140459936	140471882	140472011	140459006	140459233	140479159	140479336	0.469922	0.327974	-0.112
3794	ENSG00000129103	SUMF2	chr7	+	56072996	56073111	56074173	56074218	56068481	56068638	56074585	56074736	0.913093	0.039485	-0.044
3795	ENSG00000129103	SUMF2	chr7	+	56072996	56073111	56074173	56074218	56068481	56068638	56076833	56076889	1	0	-0.002
3796	ENSG00000129103	SUMF2	chr7	+	56072996	56073111	56074173	56074218	56068481	56068638	56078101	56078186	1	0	0.007
3797	ENSG00000129103	SUMF2	chr7	+	56072996	56073111	56076833	56076889	56068481	56068638	56078101	56078186	1	0	0.017
3798	ENSG00000129103	SUMF2	chr7	+	56074173	56074218	56076833	56076889	56068481	56068638	56078101	56078186	1	0	-0.01
3799	ENSG00000129103	SUMF2	chr7	+	56074173	56074218	56074585	56074736	56072996	56073111	56076833	56076889	1	0	0.011
3800	ENSG00000129103	SUMF2	chr7	+	56074173	56074218	56076833	56076889	56072996	56073111	56078101	56078186	1	0	0.001
3805	ENSG00000148834	GSTO1	chr10	+	104259575	104259798	104262978	104263077	104255162	104255271	104266083	104266190	1	0	-0.002
3806	ENSG00000148834	GSTO1	chr10	+	104262978	104263077	104266083	104266190	104259575	104259798	104267251	104267459	1	0	0.029
3807	ENSG00000111832	RWDD1	chr6	+	116580294	116580360	116584726	116584857	116571366	116571655	116588841	116588985	1	0	0.034
3808	ENSG00000198815	FOXJ3	chr1	-	42199101	42199230	42205761	42205863	42194889	42195064	42227882	42227966	1	0	-0.004
3809	ENSG00000134882	UBAC2	chr13	+	99340319	99340565	99367786	99367906	99318021	99318069	99385227	99385394	0.973851	0.0115076	0.049
3814	ENSG00000213719	CLIC1	chr6	-	31732216	31732398	31733565	31733672	31730580	31731003	31733835	31733961	1	0	0.005
3815	ENSG00000213719	CLIC1	chr6	-	31733565	31733672	31733835	31733961	31732216	31732398	31734153	31734263	1	0	-0.001
3816	ENSG00000213719	CLIC1	chr6	-	31733835	31733961	31734153	31734263	31733565	31733672	31736261	31736350	1	0	-0.009
3817	ENSG00000169919	GUSB	chr7	-	65976014	65976202	65979833	65979911	65974918	65975071	65980223	65980409	1	0	-0.032
3820	ENSG00000018610	CXorf56	chrX	-	119544352	119544491	119545462	119545504	119542504	119542594	119560267	119560385	1	0	0.017
3822	ENSG00000139641	ESYT1	chr12	+	56134079	56134181	56136743	56136893	56133780	56133873	56137217	56137373	1	0	-0.006
3823	ENSG00000139641	ESYT1	chr12	+	56134109	56134181	56136743	56136893	56133780	56133873	56137217	56137373	0.839182	0.076144	-0.068
3824	ENSG00000161203	AP2M1	chr3	+	184176950	184177067	184178856	184179122	184174688	184174959	184180168	184180251	1	0	-0.005
3825	ENSG00000161203	AP2M1	chr3	+	184176950	184177067	184178856	184179191	184174904	184174959	184180168	184180212	1	0	0.008
3827	ENSG00000161203	AP2M1	chr3	+	184178856	184179122	184180168	184180251	184176777	184177067	184180848	184180984	0.862556	0.0642129	-0.012
2378	ENSG00000101003	GINS1	chr20	+	25413789	25413854	25425210	25425327	25407726	25407895	25441701	25441776	0.426762	0.369814	-0.115
3833	ENSG00000106635	BCL7B	chr7	-	73539881	73540052	73543547	73543644	73537933	73538013	73552166	73552242	1	0	0.029
3837	ENSG00000129518	EAPP	chr14	-	34529357	34529475	34533443	34533539	34524696	34524807	34536093	34536275	0.55778	0.253537	0.107
3838	ENSG00000127952	STYXL1	chr7	-	76021850	76021992	76028641	76028703	76013741	76013887	76030420	76030524	0.853458	0.0688177	-0.054
3841	ENSG00000180357	ZNF609	chr15	+	64670345	64670433	64673915	64676256	64622826	64623052	64678115	64678482	1	0	0.053
3842	ENSG00000006576	PHTF2	chr7	+	77929108	77929327	77937709	77937838	77922622	77922778	77940029	77940459	0.959008	0.0181776	-0.065
3843	ENSG00000126883	NUP214	chr9	+	131187288	131187364	131189052	131189131	131178310	131178410	131192207	131192292	0.986475	0.00591374	0.06
3844	ENSG00000166716	ZNF592	chr15	+	84764706	84764815	84778182	84778312	84748634	84748664	84782656	84784895	0.954176	0.0203716	-0.075
3846	ENSG00000135164	DMTF1	chr7	+	87164933	87165050	87166482	87166605	87163494	87163617	87170994	87171089	1	0	0.025
3129	ENSG00000105185	PDCD5	chr19	+	32584949	32585011	32586857	32586929	32582194	32582232	32587252	32587414	0.0838739	1.07637	-0.115
3848	ENSG00000051825	MPHOSPH9	chr12	-	123203249	123203375	123210055	123210162	123202623	123203084	123214743	123214834	1	0	-0.056
3850	ENSG00000051825	MPHOSPH9	chr12	-	123210055	123210162	123214743	123214834	123203249	123203375	123218375	123218499	0.935955	0.0287452	-0.084
3851	ENSG00000051825	MPHOSPH9	chr12	-	123221371	123221895	123223037	123223127	123218375	123218499	123227462	123227616	1	0	-0.012
3857	ENSG00000105793	GTPBP10	chr7	+	90354457	90354549	90355085	90355230	90352815	90353009	90372154	90372228	1	0	-0.036
3185	ENSG00000092199	HNRNPC	chr14	-	21236372	21236460	21262600	21262768	21233952	21234229	21263310	21263336	0.431569	0.36495	-0.115
3867	ENSG00000131023	LATS1	chr6	-	149683078	149684592	149695073	149695221	149679874	149680457	149701778	149701963	1	0	-0.023
3868	ENSG00000004864	SLC25A13	chr7	-	96234801	96234917	96277195	96277338	96208837	96208977	96296897	96296951	1	0	0.053
3869	ENSG00000004864	SLC25A13	chr7	-	96277195	96277338	96296897	96296951	96234801	96234917	96321941	96322093	1	0	0.031
3871	ENSG00000176142	TMEM39A	chr3	-	119452446	119452530	119458017	119458240	119446641	119447172	119461961	119462008	1	0	0.014
3876	ENSG00000168090	COPS6	chr7	+	100090591	100090654	100090901	100090949	100090398	100090487	100091037	100091152	0.906799	0.0424889	-0.071
3877	ENSG00000121716	PILRB	chr7	+	100353372	100353483	100353894	100354012	100353209	100353270	100355142	100355240	0.726279	0.138897	0.118
3878	ENSG00000121716	PILRB	chr7	+	100355142	100355240	100356749	100356883	100353209	100353270	100358219	100358366	0.523731	0.280892	-0.074
3880	ENSG00000108825	PTGES3L-AARSD1	chr17	-	42951799	42951894	42953723	42953778	42950525	42950728	42954875	42954967	0.835629	0.0779867	0.068
3881	ENSG00000108825	PTGES3L-AARSD1	chr17	-	42951799	42951894	42954875	42954967	42950525	42950728	42955157	42955224	0.772788	0.11194	0.103
3882	ENSG00000257923	CUX1	chr7	+	102028097	102028145	102070338	102070417	101916114	101916225	102097363	102097501	1	0	0.039
3883	ENSG00000257923	CUX1	chr7	+	102070338	102070417	102097363	102097501	102028097	102028145	102104335	102104459	1	0	-0.063
3888	ENSG00000128563	PRKRIP1	chr7	+	102395976	102396537	102397619	102397698	102376211	102376322	102399547	102399648	0.898581	0.0464427	-0.078
3889	ENSG00000253729	PRKDC	chr8	-	47885943	47886147	47887546	47887705	47881911	47882097	47888517	47888650	0.919667	0.0363695	0.046
3890	ENSG00000168255	POLR2J3	chr7	-	102541092	102541303	102566996	102567083	102540014	102540091	102569834	102569924	1	0	0.004
3891	ENSG00000168255	POLR2J3	chr7	-	102541092	102541303	102566996	102568184	102540014	102540091	102569834	102569924	0.906857	0.0424612	0.048
3892	ENSG00000168255	POLR2J3	chr7	-	102541500	102541662	102566996	102567083	102541092	102541303	102569834	102569924	1	0	-0.014
3894	ENSG00000168255	POLR2J3	chr7	-	102566996	102567083	102569834	102569924	102541500	102541662	102572442	102572521	1	0	0.028
3901	ENSG00000170632	ARMC10	chr7	+	103086868	103086937	103092476	103092653	103086629	103086764	103097276	103097348	1	0	0.042
3902	ENSG00000164815	ORC5	chr7	-	104165234	104165282	104166771	104166884	104161071	104161182	104168472	104168525	1	0	0.014
1149	ENSG00000129534	MIS18BP1	chr14	-	45242760	45242874	45246742	45247377	45242033	45242518	45253034	45253198	0.422171	0.374511	-0.116
3918	ENSG00000158636	C11orf30	chr11	+	76496214	76496469	76513385	76513535	76472563	76472840	76516141	76516312	1	0	0.044
3923	ENSG00000008311	AASS	chr7	-	122098744	122098866	122101370	122101438	122098449	122098576	122101620	122101680	1	0	-0.021
3925	ENSG00000119471	HSDL2	chr9	+	112418859	112418958	112438430	112438625	112405623	112405722	112441698	112441770	1	0	-0.002
3926	ENSG00000004059	ARF5	chr7	+	127589082	127589163	127589484	127589594	127588344	127588565	127590065	127590137	1	0	-0.013
2802	ENSG00000213593	TMX2	chr11	+	57737835	57738026	57738353	57738430	57737607	57737668	57738663	57738770	0.132139	0.878969	-0.117
3930	ENSG00000128595	CALU	chr7	+	128754261	128754455	128754528	128754722	128748572	128748804	128758870	128759037	0.90795	0.0419382	-0.029
3931	ENSG00000123066	MED13L	chr12	-	116096668	116096752	116111427	116111512	116022455	116022601	116237467	116237705	1	0	-0.032
3935	ENSG00000091732	ZC3HC1	chr7	-	130023510	130023723	130024262	130024506	130022318	130022525	130026157	130026312	1	0	0.022
4077	ENSG00000148985	PGAP2	chr11	+	3811249	3811424	3817352	3817535	3808293	3808315	3823882	3824135	0.0486047	1.31332	-0.119
3940	ENSG00000164808	SPIDR	chr8	+	47293866	47294030	47407860	47407961	47291032	47291137	47440322	47440542	0.91112	0.0404246	0.106
3942	ENSG00000164808	SPIDR	chr8	+	47396375	47396626	47440322	47440542	47293866	47294030	47595810	47596006	0.654274	0.18424	-0.129
4960	ENSG00000180817	PPA1	chr10	-	70218763	70218817	70230340	70230399	70217811	70217931	70233263	70233337	0.0215329	1.6669	-0.121
3947	ENSG00000133597	ADCK2	chr7	+	140679154	140679283	140681041	140681137	140674483	140674757	140686989	140687153	0.739913	0.130819	-0.101
3948	ENSG00000133597	ADCK2	chr7	+	140681041	140681137	140686989	140687241	140679154	140679283	140689596	140689725	0.881705	0.0546769	0.062
3949	ENSG00000133597	ADCK2	chr7	+	140686989	140687241	140689596	140689725	140681041	140681137	140690759	140690813	0.835629	0.0779867	0.069
3950	ENSG00000006530	AGK	chr7	+	141614145	141614178	141615470	141615565	141611194	141611287	141621731	141621790	1	0	-0.009
3951	ENSG00000006530	AGK	chr7	+	141636959	141637017	141641247	141641398	141621731	141621801	141641810	141641908	1	0	0.006
3952	ENSG00000089006	SNX5	chr20	-	17952586	17952710	17955364	17955475	17951499	17951595	17956932	17956946	1	0	-0.01
3953	ENSG00000089006	SNX5	chr20	-	17953995	17954117	17955364	17955475	17952586	17952710	17956932	17957037	1	0	0.017
3954	ENSG00000089006	SNX5	chr20	-	17953995	17954117	17956932	17957037	17952586	17952710	17968374	17968457	0.965143	0.0154084	0.025
3955	ENSG00000089006	SNX5	chr20	-	17953995	17954117	17955364	17955475	17952586	17952710	17968374	17968511	1	0	0.002
3956	ENSG00000089006	SNX5	chr20	-	17953995	17954117	17956932	17957037	17952586	17952710	17968699	17968800	0.716928	0.144525	-0.02
3957	ENSG00000089006	SNX5	chr20	-	17953995	17954223	17956932	17957037	17952586	17952710	17968699	17968756	0.73508	0.133666	-0.02
3958	ENSG00000089006	SNX5	chr20	-	17953995	17954231	17955364	17955475	17952586	17952710	17956932	17956946	1	0	0.016
3959	ENSG00000089006	SNX5	chr20	-	17955364	17955475	17968374	17968457	17953995	17954117	17968699	17968980	1	0	-0.017
3963	ENSG00000144741	SLC25A26	chr3	+	66356030	66356084	66362859	66362929	66346363	66346408	66369477	66369542	1	0	0.042
3978	ENSG00000131373	HACL1	chr3	-	15574976	15575082	15579909	15580045	15573158	15573242	15582876	15582989	1	0	0.014
3979	ENSG00000131373	HACL1	chr3	-	15585247	15585342	15586524	15586602	15582876	15582989	15589539	15589612	0.523731	0.280892	0.148
3981	ENSG00000131373	HACL1	chr3	-	15586524	15586602	15589539	15589612	15585247	15585342	15591599	15591680	0.919667	0.0363695	-0.128
3982	ENSG00000131373	HACL1	chr3	-	15589539	15589612	15591599	15591680	15586524	15586602	15596383	15596424	1	0	-0.017
3983	ENSG00000122026	RPL21	chr13	+	27254219	27254281	27255241	27255354	27253764	27253843	27256183	27256334	1	0	-0.008
3986	ENSG00000164896	FASTK	chr7	-	151076912	151077027	151077100	151077236	151076623	151076832	151077309	151077401	1	0	-0.015
3987	ENSG00000258555	SPECC1L-ADORA2A	chr22	+	24276699	24276803	24302194	24302384	24270897	24270983	24313312	24313466	1	0	0.004
3989	ENSG00000068885	IFT80	chr3	-	160357488	160357578	160366042	160366152	160356012	160356150	160375811	160375880	1	0	0.028
3993	ENSG00000234741	GAS5	chr1	-	173864483	173864506	173864674	173864704	173864256	173864304	173865228	173865282	1	0	0.026
3994	ENSG00000234741	GAS5	chr1	-	173864483	173864704	173865228	173865282	173864256	173864304	173865470	173865547	0.992636	0.00320988	0.036
3995	ENSG00000234741	GAS5	chr1	-	173864674	173864704	173865228	173865282	173864483	173864506	173865470	173865547	1	0	0.007
3996	ENSG00000234741	GAS5	chr1	-	173864674	173864704	173865228	173865282	173864483	173864506	173865509	173865547	1	0	-0.012
3997	ENSG00000234741	GAS5	chr1	-	173865228	173865282	173865509	173865547	173864674	173864704	173866527	173866567	1	0	0.008
3998	ENSG00000234741	GAS5	chr1	-	173865470	173865547	173866527	173866567	173865228	173865282	173866760	173866796	1	0	-0.023
4000	ENSG00000234741	GAS5	chr1	-	173865509	173865547	173866527	173866567	173865228	173865282	173866760	173866796	0.469922	0.327974	-0.033
4002	ENSG00000048392	RRM2B	chr8	-	102214053	102214158	102232230	102232304	102212775	102212889	102238826	102238874	1	0	-0.103
4003	ENSG00000117868	ESYT2	chr7	-	158743528	158743678	158748193	158748280	158741522	158741896	158749648	158749723	0.935955	0.0287452	0.054
4004	ENSG00000117868	ESYT2	chr7	-	158748193	158748280	158749648	158749723	158743528	158743678	158759485	158759581	1	0	-0.032
4005	ENSG00000117868	ESYT2	chr7	-	158764676	158764853	158767653	158767774	158763082	158763165	158773340	158773396	0.854249	0.0684156	-0.058
4006	ENSG00000117868	ESYT2	chr7	-	158767653	158767774	158773340	158773396	158764676	158764853	158788003	158788093	1	0	0.002
4014	ENSG00000166579	NDEL1	chr17	+	8454795	8454887	8460008	8460160	8450779	8450953	8466929	8468160	1	0	-0.025
4015	ENSG00000046651	OFD1	chrX	+	13763744	13763855	13767126	13767284	13762343	13762444	13768053	13768224	1	0	0.047
4021	ENSG00000169359	SLC33A1	chr3	-	155833467	155833585	155833856	155834041	155829687	155829903	155842431	155842619	1	0	0.012
4022	ENSG00000102054	RBBP7	chrX	-	16852045	16852122	16853681	16853842	16848990	16849301	16857593	16857602	1	0	0.017
4023	ENSG00000102054	RBBP7	chrX	-	16852415	16852550	16852550	16852628	16852045	16852122	16852748	16852875	0.265555	0.575846	-0.015
4027	ENSG00000244754	N4BP2L2	chr13	-	32517856	32518003	32527407	32527532	32443696	32444126	32535768	32537027	1	0	-0.022
4028	ENSG00000244754	N4BP2L2	chr13	-	32522181	32522270	32527407	32527532	32521372	32521449	32535768	32537027	1	0	-0.016
4030	ENSG00000112715	VEGFA	chr6	+	43778459	43778536	43782010	43782087	43777468	43777665	43784540	43784562	1	0	-0.003
4033	ENSG00000032389	TSSC1	chr2	-	3257298	3257455	3274338	3274419	3214148	3214248	3338016	3338149	1	0	0.007
4034	ENSG00000008838	MED24	chr17	-	40035721	40035795	40036115	40036154	40035116	40035349	40053297	40053380	1	0	0.06
4035	ENSG00000163682	RPL9	chr4	-	39454863	39454944	39456405	39456538	39454532	39454649	39457585	39457681	1	0	-0.003
[truncated: 642 more rows]
