# Supplementary material for: Age-dependent regulation of ELP1 exon 20 splicing in Familial Dysautonomia by RNA Polymerase II kinetics and chromatin structure
Source: PLoS One. 2024 Jun 3;19(6):e0298965. doi: 10.1371/journal.pone.0298965 (PMC11146744; doi:10.1371/journal.pone.0298965)
Supplement: S6 Table — (XLS) [file pone.0298965.s010.xls]

## Sheet: S6 Table - RI
S6 Table
Retained intron (RI) in HEK 293T cells treated with EED226 100 uM (Td) vs control cells (Cd).
Events in the table below are filtered for FDR and inclusion level difference values.
See Material and methods for details.
ID	GeneID	geneSymbol	chr	strand	riExonStart_0base	riExonEnd	upstreamES	upstreamEE	downstreamES	downstreamEE	FDR	-log10(FDR)	Inc Level Diff
362	ENSG00000160294	MCM3AP	chr21	-	46246306	46246886	46246306	46246404	46246627	46246886	1,0	0	-0.033
363	ENSG00000160285	LSS	chr21	-	46188445	46191235	46188445	46188821	46191075	46191235	1,0	0	-0.022
365	ENSG00000186866	POFUT2	chr21	-	45263927	45267713	45263927	45265635	45267589	45267713	1,0	0	0.016
377	ENSG00000241945	PWP2	chr21	+	44120951	44122357	44120951	44121102	44122176	44122357	1,0	0	-0.004
378	ENSG00000241945	PWP2	chr21	+	44124579	44126119	44124579	44124727	44126010	44126119	1,0	0	-0.002
385	ENSG00000154734	ADAMTS1	chr21	-	26838438	26839762	26838438	26838614	26839586	26839762	1,0	0	0.007
394	ENSG00000275464	CH507-9B2.5	chr21	-	5139697	5141103	5139697	5139878	5140952	5141103	1,0	0	0.001
411	ENSG00000128159	TUBGCP6	chr22	-	50219956	50221874	50219956	50220015	50220191	50221874	1,0	0	-0.015
412	ENSG00000128159	TUBGCP6	chr22	-	50219956	50221874	50219956	50220015	50220250	50221874	1,0	0	-0.052
414	ENSG00000170638	TRABD	chr22	+	50197822	50198186	50197822	50197995	50198074	50198186	1,0	0	0.029
4208	ENSG00000152527	PLEKHH2	chr2	+	43710488	43712383	43710488	43710575	43712224	43712383	1,0	0	-0.299
419	ENSG00000100417	PMM1	chr22	-	41583958	41584372	41583958	41584058	41584280	41584372	1,0	0	0.013
421	ENSG00000100395	L3MBTL2	chr22	+	41227088	41227869	41227088	41227323	41227803	41227869	1,0	0	-0.013
432	ENSG00000198089	SFI1	chr22	+	31604868	31606430	31604868	31604945	31606327	31606430	1,0	0	-0.028
435	ENSG00000185133	INPP5J	chr22	+	31124844	31126010	31124844	31124906	31125832	31126010	1,0	0	-0.06
4443	ENSG00000114857	NKTR	chr3	+	42620015	42621516	42620015	42620043	42621428	42621516	1,0	0	-0.297
447	ENSG00000182944	EWSR1	chr22	+	29288605	29291599	29288605	29288786	29291561	29291599	1,0	0	-0.019
448	ENSG00000182944	EWSR1	chr22	+	29288605	29291599	29288605	29288786	29291564	29291599	1,0	0	-0.029
449	ENSG00000182944	EWSR1	chr22	+	29298732	29299280	29298732	29298895	29299194	29299280	1,0	0	0.041
450	ENSG00000182944	EWSR1	chr22	+	29298732	29299851	29298732	29298895	29299598	29299851	1,0	0	0.09
6487	ENSG00000182796	TMEM198B	chr12	+	55834850	55836246	55834850	55835615	55836125	55836246	1,0	0	-0.281
455	ENSG00000100099	HPS4	chr22	-	26466225	26468623	26466225	26466262	26468550	26468623	1,0	0	-0.025
473	ENSG00000185686	PRAME	chr22	-	22556811	22557580	22556811	22556930	22557544	22557580	1,0	0	-0.047
474	ENSG00000185686	PRAME	chr22	-	22556811	22557580	22556811	22556977	22557544	22557580	1,0	0	-0.044
478	ENSG00000161179	YDJC	chr22	-	21629009	21629407	21629009	21629187	21629307	21629407	1,0	0	0.004
479	ENSG00000161179	YDJC	chr22	-	21629307	21629761	21629307	21629407	21629542	21629761	1,0	0	-0.034
480	ENSG00000161179	YDJC	chr22	-	21629009	21629761	21629009	21629407	21629601	21629761	1,0	0	0.032
500	ENSG00000093009	CDC45	chr22	+	19479737	19480217	19479737	19480019	19480157	19480217	1,0	0	0.012
507	ENSG00000274602	PI4KAP1	chr22	-	18548010	18548469	18548010	18548118	18548317	18548469	1,0	0	-0.021
513	ENSG00000100359	SGSM3	chr22	+	40407016	40407568	40407016	40407328	40407412	40407568	1,0	0	0.011
514	ENSG00000100359	SGSM3	chr22	+	40408793	40409372	40408793	40408842	40408932	40409372	1,0	0	-0.012
516	ENSG00000100359	SGSM3	chr22	+	40408932	40409372	40408932	40409018	40409339	40409372	1,0	0	-0.021
525	ENSG00000108107	RPL28	chr19	+	55386569	55388048	55386569	55386674	55387929	55388048	1,0	0	0.02
526	ENSG00000108107	RPL28	chr19	+	55386569	55388048	55386569	55386693	55387929	55388048	1,0	0	-0.001
534	ENSG00000170889	RPS9	chr19	+	54206552	54207647	54206552	54206724	54207397	54207647	1,0	0	-0.029
535	ENSG00000170892	TSEN34	chr19	+	54193174	54194536	54193174	54193318	54193621	54194536	1,0	0	-0.027
537	ENSG00000105618	PRPF31	chr19	+	54129056	54129370	54129056	54129185	54129271	54129370	1,0	0	0.002
561	ENSG00000142546	NOSIP	chr19	-	49556316	49556993	49556316	49556425	49556548	49556993	1,0	0	0.008
564	ENSG00000142546	NOSIP	chr19	-	49556548	49556993	49556548	49556736	49556874	49556993	1,0	0	0.014
568	ENSG00000104870	FCGRT	chr19	+	49524506	49525573	49524506	49524776	49525456	49525573	1,0	0	-0.054
569	ENSG00000142541	RPL13A	chr19	+	49489849	49490297	49489849	49489922	49490126	49490297	1,0	0	0.018
571	ENSG00000142541	RPL13A	chr19	+	49489849	49490297	49489849	49489922	49490231	49490297	1,0	0	0
572	ENSG00000142541	RPL13A	chr19	+	49489849	49490297	49489849	49490090	49490231	49490297	1,0	0	0.007
573	ENSG00000142541	RPL13A	chr19	+	49490231	49490576	49490231	49490297	49490474	49490576	1,0	0	0.001
574	ENSG00000142541	RPL13A	chr19	+	49490778	49491099	49490778	49490864	49491039	49491099	1,0	0	0.002
576	ENSG00000142541	RPL13A	chr19	+	49491039	49491547	49491039	49491099	49491424	49491547	1,0	0	0
584	ENSG00000063177	RPL18	chr19	-	48615330	48615946	48615330	48615447	48615876	48615946	1,0	0	-0.001
585	ENSG00000063177	RPL18	chr19	-	48616078	48617423	48616078	48616202	48617315	48617423	1,0	0	-0.017
586	ENSG00000105443	CYTH2	chr19	+	48474837	48478145	48474837	48474949	48478068	48478145	1,0	0	-0.011
588	ENSG00000105483	CARD8	chr19	-	48232452	48234543	48232452	48232493	48234402	48234543	1,0	0	-0.053
591	ENSG00000105373	GLTSCR2	chr19	+	47755755	47756604	47755755	47755822	47756527	47756604	1,0	0	0.01
597	ENSG00000125755	SYMPK	chr19	-	45854174	45854507	45854174	45854240	45854390	45854507	1,0	0	0.002
599	ENSG00000104884	ERCC2	chr19	-	45368929	45369147	45368929	45368992	45369069	45369147	1,0	0	-0.001
607	ENSG00000248098	BCKDHA	chr19	+	41410636	41411009	41410636	41410816	41410922	41411009	1,0	0	0
608	ENSG00000269858	EGLN2	chr19	+	40807137	40807551	40807137	40807274	40807483	40807551	1,0	0	-0.011
611	ENSG00000188493	C19orf54	chr19	-	40740855	40742770	40740855	40741439	40742514	40742770	1,0	0	-0.026
612	ENSG00000188493	C19orf54	chr19	-	40740855	40742770	40740855	40741439	40742576	40742770	1,0	0	-0.027
617	ENSG00000013275	PSMC4	chr19	+	39980285	39980717	39980285	39980454	39980661	39980717	1,0	0	-0.004
618	ENSG00000105202	FBL	chr19	-	39834457	39834813	39834457	39834562	39834667	39834813	1,0	0	0.007
625	ENSG00000105193	RPS16	chr19	-	39433222	39433569	39433222	39433418	39433521	39433569	1,0	0	0
626	ENSG00000105193	RPS16	chr19	-	39433521	39433761	39433521	39433569	39433664	39433761	1,0	0	0.001
627	ENSG00000105193	RPS16	chr19	-	39433664	39435708	39433664	39433761	39435606	39435708	1,0	0	0.001
640	ENSG00000167645	YIF1B	chr19	-	38307427	38307752	38307427	38307521	38307596	38307752	1,0	0	0.002
648	ENSG00000105258	POLR2I	chr19	-	36114338	36114713	36114338	36114412	36114658	36114713	1,0	0	0
668	ENSG00000161249	DMKN	chr19	-	35499957	35500580	35499957	35500029	35500532	35500580	1,0	0	-0.029
670	ENSG00000161249	DMKN	chr19	-	35510183	35510427	35510183	35510252	35510370	35510427	1,0	0	-0.046
672	ENSG00000105699	LSR	chr19	+	35266678	35266967	35266678	35266738	35266835	35266967	1,0	0	-0.011
678	ENSG00000126249	PDCD2L	chr19	+	34404648	34404990	34404648	34404815	34404929	34404990	1,0	0	0.022
681	ENSG00000130726	TRIM28	chr19	+	58548739	58548910	58548739	58548776	58548885	58548910	1,0	0	-0.015
686	ENSG00000105726	ATP13A1	chr19	-	19649740	19651797	19649740	19649940	19651688	19651797	1,0	0	0.01
687	ENSG00000105726	ATP13A1	chr19	-	19655315	19655654	19655315	19655453	19655527	19655654	1,0	0	0.01
688	ENSG00000105726	ATP13A1	chr19	-	19656659	19656916	19656659	19656766	19656846	19656916	1,0	0	0.035
690	ENSG00000064545	TMEM161A	chr19	-	19121307	19121668	19121307	19121421	19121524	19121668	1,0	0	0.006
693	ENSG00000064607	SUGP2	chr19	-	18994365	18995280	18994365	18994486	18995143	18995280	1,0	0	0.016
694	ENSG00000064607	SUGP2	chr19	-	19004167	19004646	19004167	19004273	19004429	19004646	1,0	0	0.008
699	ENSG00000006015	C19orf60	chr19	+	18588994	18589683	18588994	18589077	18589412	18589683	1,0	0	0.025
703	ENSG00000221983	UBA52	chr19	+	18574869	18575241	18574869	18574972	18575056	18575241	1,0	0	-0.001
704	ENSG00000221983	UBA52	chr19	+	18574869	18575241	18574869	18574972	18575102	18575241	1,0	0	-0.001
705	ENSG00000105655	ISYNA1	chr19	-	18436329	18437105	18436329	18436479	18436972	18437105	1,0	0	0.002
707	ENSG00000105655	ISYNA1	chr19	-	18437859	18438162	18437859	18437988	18438092	18438162	1,0	0	0.006
730	ENSG00000105135	ILVBL	chr19	-	15116000	15116321	15116000	15116071	15116151	15116321	1,0	0	-0.018
731	ENSG00000105135	ILVBL	chr19	-	15116407	15118015	15116407	15116522	15117880	15118015	1,0	0	0.002
732	ENSG00000105135	ILVBL	chr19	-	15122692	15123030	15122692	15122804	15122891	15123030	1,0	0	-0.001
738	ENSG00000179115	FARSA	chr19	-	12930428	12930749	12930428	12930527	12930611	12930749	1,0	0	-0.002
742	ENSG00000105607	GCDH	chr19	+	12897302	12897863	12897302	12897428	12897702	12897863	1,0	0	-0.008
745	ENSG00000130159	ECSIT	chr19	-	11507701	11508048	11507701	11507850	11507990	11508048	1,0	0	0.013
749	ENSG00000142453	CARM1	chr19	+	10920833	10921127	10920833	10920946	10921049	10921127	1,0	0	0.008
754	ENSG00000129347	KRI1	chr19	-	10559358	10559708	10559358	10559529	10559612	10559708	1,0	0	-0.023
755	ENSG00000129347	KRI1	chr19	-	10561666	10561845	10561666	10561716	10561790	10561845	1,0	0	-0.03
757	ENSG00000105401	CDC37	chr19	-	10395227	10395543	10395227	10395343	10395434	10395543	1,0	0	-0.011
758	ENSG00000105401	CDC37	chr19	-	10395227	10395543	10395227	10395343	10395495	10395543	1,0	0	-0.002
759	ENSG00000076662	ICAM3	chr19	-	10334159	10335976	10334159	10334408	10335670	10335976	1,0	0	0.029
764	ENSG00000161847	RAVER1	chr19	-	10320654	10320951	10320654	10320782	10320857	10320951	1,0	0	0.037
768	ENSG00000130811	EIF3G	chr19	-	10118867	10119171	10118867	10118956	10119087	10119171	1,0	0	0.002
775	ENSG00000233927	RPS28	chr19	+	8321655	8322091	8321655	8321703	8321952	8322091	1,0	0	0.001
782	ENSG00000076944	STXBP2	chr19	+	7642428	7642823	7642428	7642536	7642765	7642823	1,0	0	-0.003
807	ENSG00000077463	SIRT6	chr19	-	4175027	4175760	4175027	4175111	4175679	4175760	1,0	0	-0.057
810	ENSG00000077463	SIRT6	chr19	-	4175027	4175937	4175027	4175760	4175841	4175937	1,0	0	-0.023
813	ENSG00000125912	NCLN	chr19	+	3207628	3209575	3207628	3207747	3209477	3209575	1,0	0	0.013
814	ENSG00000172009	THOP1	chr19	+	2807441	2808444	2807441	2807773	2808242	2808444	1,0	0	-0.027
815	ENSG00000172009	THOP1	chr19	+	2807441	2808444	2807441	2807808	2808242	2808444	1,0	0	0.015
823	ENSG00000099875	MKNK2	chr19	-	2042606	2042870	2042606	2042662	2042765	2042870	1,0	0	0.005
825	ENSG00000115268	RPS15	chr19	+	1438806	1440253	1438806	1438892	1439960	1440253	1,0	0	0.084
827	ENSG00000115268	RPS15	chr19	+	1438806	1440253	1438806	1438892	1440018	1440253	1,0	0	0.001
828	ENSG00000115268	RPS15	chr19	+	1438806	1440253	1438806	1438892	1440025	1440253	1,0	0	-0.043
832	ENSG00000115286	NDUFS7	chr19	+	1388832	1391050	1388832	1388938	1390870	1391050	1,0	0	0.001
833	ENSG00000115286	NDUFS7	chr19	+	1390870	1391165	1390870	1391050	1391118	1391165	1,0	0	0.001
835	ENSG00000160953	MUM1	chr19	+	1357008	1358464	1357008	1357094	1358393	1358464	1,0	0	0.003
840	ENSG00000175221	MED16	chr19	-	867962	868499	867962	868251	868415	868499	1,0	0	-0.013
842	ENSG00000129946	SHC2	chr19	-	436379	436683	436379	436431	436629	436683	1,0	0	0.015
846	ENSG00000171703	TCEA2	chr20	+	64069764	64070635	64069764	64070414	64070488	64070635	1,0	0	0.006
847	ENSG00000171703	TCEA2	chr20	+	64071869	64072346	64071869	64071941	64072171	64072346	1,0	0	-0.011
853	ENSG00000101246	ARFRP1	chr20	-	63698642	63700702	63698642	63700530	63700601	63700702	1,0	0	-0.009
857	ENSG00000026036	RTEL1-TNFRSF6B	chr20	+	63695777	63697191	63695777	63695854	63696759	63697191	1,0	0	-0.056
869	ENSG00000087460	GNAS	chr20	+	58909349	58909579	58909349	58909423	58909520	58909579	1,0	0	0.003
880	ENSG00000196562	SULF2	chr20	-	47659398	47659730	47659398	47659452	47659696	47659730	1,0	0	0.013
886	ENSG00000064601	CTSA	chr20	+	45892272	45892484	45892272	45892323	45892397	45892484	1,0	0	-0.005
889	ENSG00000196839	ADA	chr20	-	44620298	44621147	44620298	44620401	44621017	44621147	1,0	0	-0.002
891	ENSG00000160410	SHKBP1	chr19	+	40577157	40577441	40577157	40577284	40577395	40577441	1,0	0	-0.005
892	ENSG00000160410	SHKBP1	chr19	+	40577395	40577630	40577395	40577441	40577556	40577630	1,0	0	-0.011
897	ENSG00000149636	DSN1	chr20	-	36770872	36771473	36770872	36770977	36771424	36771473	1,0	0	-0.053
899	ENSG00000149636	DSN1	chr20	-	36770872	36771473	36770872	36771193	36771424	36771473	1,0	0	0.031
915	ENSG00000088970	KIZ	chr20	+	21244244	21246622	21244244	21244288	21246478	21246622	1,0	0	0.003
925	ENSG00000101365	IDH3B	chr20	-	2659698	2660176	2659698	2659793	2660029	2660176	1,0	0	0.015
927	ENSG00000101365	IDH3B	chr20	-	2660456	2660829	2660456	2660590	2660696	2660829	1,0	0	0.006
930	ENSG00000125826	RBCK1	chr20	+	428490	429094	428490	428589	428950	429094	1,0	0	-0.01
950	ENSG00000141425	RPRD1A	chr18	-	36025598	36027075	36025598	36025678	36026899	36027075	1,0	0	-0.015
954	ENSG00000105426	PTPRS	chr19	-	5218419	5219467	5218419	5218532	5219309	5219467	1,0	0	0.001
956	ENSG00000176014	TUBB6	chr18	+	12308240	12308795	12308240	12308349	12308686	12308795	1,0	0	0.006
973	ENSG00000169718	DUS1L	chr17	-	82058340	82058818	82058340	82058408	82058780	82058818	1,0	0	0.027
976	ENSG00000169718	DUS1L	chr17	-	82061208	82061721	82061208	82061353	82061617	82061721	1,0	0	-0.003
981	ENSG00000169733	RFNG	chr17	-	82050661	82051342	82050661	82050764	82051293	82051342	1,0	0	0.041
982	ENSG00000169738	DCXR	chr17	-	82036190	82036448	82036190	82036308	82036383	82036448	1,0	0	-0.007
987	ENSG00000169738	DCXR	chr17	-	82036720	82037013	82036720	82036763	82036858	82037013	1,0	0	0
995	ENSG00000214087	ARL16	chr17	-	81682033	81683126	81682033	81682149	81683012	81683126	1,0	0	0.007
1000	ENSG00000184009	ACTG1	chr17	-	81510926	81511626	81510926	81511108	81511187	81511626	1,0	0	0
1001	ENSG00000184009	ACTG1	chr17	-	81511187	81511803	81511187	81511626	81511762	81511803	1,0	0	-0.01
1002	ENSG00000184009	ACTG1	chr17	-	81512231	81512781	81512231	81512360	81512733	81512781	1,0	0	0
1005	ENSG00000173818	ENDOV	chr17	+	80429772	80430343	80429772	80429831	80430040	80430343	1,0	0	-0.01
1006	ENSG00000173821	RNF213	chr17	+	80381546	80383070	80381546	80381727	80382978	80383070	1,0	0	0.008
1007	ENSG00000173821	RNF213	chr17	+	80388611	80389367	80388611	80388689	80389172	80389367	1,0	0	-0.031
1012	ENSG00000129657	SEC14L1	chr17	+	77213917	77216802	77213917	77214019	77216548	77216802	1,0	0	0.012
1030	ENSG00000182173	TSEN54	chr17	+	75516745	75517072	75516745	75516910	75517008	75517072	1,0	0	-0.011
1034	ENSG00000125445	MRPS7	chr17	+	75265701	75266373	75265701	75265964	75266192	75266373	1,0	0	0.005
1038	ENSG00000161513	FDXR	chr17	-	74863895	74864347	74863895	74864067	74864147	74864347	1,0	0	-0.005
1057	ENSG00000136485	DCAF7	chr17	+	63588999	63594266	63588999	63589237	63594202	63594266	1,0	0	-0.011
1058	ENSG00000068489	PRR11	chr17	+	59185053	59185562	59185053	59185204	59185439	59185562	1,0	0	0.004
1065	ENSG00000182087	TMEM259	chr19	-	1011579	1011798	1011579	1011612	1011740	1011798	1,0	0	0.023
1075	ENSG00000154920	EME1	chr17	+	50375184	50375983	50375184	50375512	50375796	50375983	1,0	0	0.002
1079	ENSG00000100360	IFT27	chr22	-	36758210	36764036	36758210	36758409	36763918	36764036	1,0	0	0.072
1083	ENSG00000185813	PCYT2	chr17	-	81905669	81906177	81905669	81905735	81906099	81906177	1,0	0	0.012
1093	ENSG00000141279	NPEPPS	chr17	+	47579389	47582849	47579389	47579511	47582741	47582849	1,0	0	0.001
1106	ENSG00000141349	G6PC3	chr17	+	44074968	44075451	44074968	44075087	44075309	44075451	1,0	0	0.01
1108	ENSG00000108852	MPP2	chr17	-	43882902	43883355	43882902	43883052	43883202	43883355	1,0	0	0
1112	ENSG00000126581	BECN1	chr17	-	42818786	42819609	42818786	42818877	42819547	42819609	1,0	0	-0.009
1114	ENSG00000131470	PSMC3IP	chr17	-	42573477	42574210	42573477	42573587	42574098	42574210	1,0	0	0.028
1116	ENSG00000131470	PSMC3IP	chr17	-	42573477	42574210	42573477	42573623	42574195	42574210	1,0	0	-0.013
1122	ENSG00000068120	COASY	chr17	+	42562150	42562487	42562150	42562219	42562355	42562487	1,0	0	-0.011
1134	ENSG00000188895	MSL1	chr17	+	40133041	40133658	40133041	40133109	40133533	40133658	1,0	0	-0.004
1139	ENSG00000125691	RPL23	chr17	-	38850080	38852732	38850080	38850214	38852603	38852732	1,0	0	-0.026
1153	ENSG00000118046	STK11	chr19	+	1221212	1222006	1221212	1221340	1221948	1222006	1,0	0	-0.002
1172	ENSG00000198720	ANKRD13B	chr17	+	29609085	29609421	29609085	29609275	29609354	29609421	1,0	0	0.025
1173	ENSG00000198720	ANKRD13B	chr17	+	29613353	29614761	29613353	29613719	29614262	29614761	1,0	0	0.022
1177	ENSG00000109118	PHF12	chr17	-	28923908	28927063	28923908	28924302	28926990	28927063	1,0	0	-0.003
1183	ENSG00000007202	KIAA0100	chr17	-	28643163	28643659	28643163	28643311	28643609	28643659	1,0	0	0.004
1185	ENSG00000076382	SPAG5	chr17	-	28578009	28578292	28578009	28578090	28578217	28578292	1,0	0	-0.003
1186	ENSG00000076382	SPAG5	chr17	-	28578217	28578528	28578217	28578292	28578372	28578528	1,0	0	0.023
1210	ENSG00000177731	FLII	chr17	-	18244835	18245419	18244835	18245272	18245353	18245419	1,0	0	0.005
1211	ENSG00000177731	FLII	chr17	-	18245353	18245660	18245353	18245419	18245554	18245660	1,0	0	0.006
1213	ENSG00000177731	FLII	chr17	-	18245554	18246062	18245554	18245660	18245837	18246062	1,0	0	0.02
1214	ENSG00000177731	FLII	chr17	-	18245743	18246062	18245743	18245850	18245933	18246062	1,0	0	-0.002
1215	ENSG00000177731	FLII	chr17	-	18253543	18254182	18253543	18253719	18254078	18254182	1,0	0	0.003
1218	ENSG00000131899	LLGL1	chr17	+	18236834	18237773	18236834	18236939	18237480	18237773	1,0	0	0.001
1219	ENSG00000131899	LLGL1	chr17	+	18240577	18241999	18240577	18240873	18241884	18241999	1,0	0	-0.028
1225	ENSG00000108591	DRG2	chr17	+	18099632	18100435	18099632	18099723	18100362	18100435	1,0	0	-0.01
1229	ENSG00000141030	COPS3	chr17	-	17270757	17271008	17270757	17270807	17270895	17271008	1,0	0	0.003
1234	ENSG00000214941	ZSWIM7	chr17	-	15976559	15978163	15976559	15977092	15978043	15978163	1,0	0	0.037
1244	ENSG00000178921	PFAS	chr17	+	8256266	8256648	8256266	8256407	8256523	8256648	1,0	0	0.006
1260	ENSG00000213339	QTRT1	chr19	+	10701949	10702254	10701949	10702018	10702115	10702254	1,0	0	0.007
1272	ENSG00000215041	NEURL4	chr17	-	7321559	7322010	7321559	7321787	7321864	7322010	1,0	0	0.013
1275	ENSG00000132522	GPS2	chr17	-	7313567	7313988	7313567	7313721	7313905	7313988	1,0	0	0.005
1276	ENSG00000132522	GPS2	chr17	-	7313567	7314159	7313567	7313988	7314079	7314159	1,0	0	-0.024
1277	ENSG00000132522	GPS2	chr17	-	7314487	7315119	7314487	7314597	7314958	7315119	1,0	0	-0.026
1280	ENSG00000004975	DVL2	chr17	-	7230284	7230797	7230284	7230430	7230727	7230797	1,0	0	0.003
1284	ENSG00000070413	DGCR2	chr22	-	19041057	19041959	19041057	19041294	19041806	19041959	1,0	0	-0.002
1290	ENSG00000129197	RPAIN	chr17	+	5425970	5428211	5425970	5426082	5428070	5428211	1,0	0	-0.039
1292	ENSG00000108559	NUP88	chr17	-	5387385	5387670	5387385	5387466	5387604	5387670	1,0	0	-0.006
1305	ENSG00000132382	MYBBP1A	chr17	-	4545025	4545345	4545025	4545175	4545258	4545345	1,0	0	-0.007
1306	ENSG00000132382	MYBBP1A	chr17	-	4553809	4554093	4553809	4553917	4554018	4554093	1,0	0	0
1314	ENSG00000132361	CLUH	chr17	-	2693899	2694276	2693899	2694039	2694122	2694276	1,0	0	-0.006
1317	ENSG00000108963	DPH1	chr17	+	2040217	2040605	2040217	2040374	2040504	2040605	1,0	0	0.007
1330	ENSG00000185324	CDK10	chr16	+	89693273	89694232	89693273	89693326	89694172	89694232	1,0	0	-0.021
1331	ENSG00000185324	CDK10	chr16	+	89693273	89694232	89693273	89693467	89694172	89694232	1,0	0	0.033
1334	ENSG00000167522	ANKRD11	chr16	-	89286662	89288670	89286662	89287113	89288527	89288670	1,0	0	-0.013
1335	ENSG00000103335	PIEZO1	chr16	-	88715932	88716119	88715932	88715977	88716096	88716119	1,0	0	-0.013
1336	ENSG00000174177	CTU2	chr16	+	88714382	88714737	88714382	88714486	88714586	88714737	1,0	0	0.004
1338	ENSG00000167508	MVD	chr16	-	88657435	88658029	88657435	88657582	88657914	88658029	1,0	0	0.004
1339	ENSG00000051523	CYBA	chr16	-	88646115	88646838	88646115	88646197	88646754	88646838	1,0	0	-0.005
1340	ENSG00000051523	CYBA	chr16	-	88646754	88647175	88646754	88646838	88647100	88647175	1,0	0	0.003
1346	ENSG00000103168	TAF1C	chr16	-	84180169	84181186	84180169	84180344	84181042	84181186	1,0	0	0.016
1349	ENSG00000103168	TAF1C	chr16	-	84183075	84183328	84183075	84183149	84183243	84183328	1,0	0	-0.028
1364	ENSG00000140829	DHX38	chr16	+	72098926	72099280	72098926	72099045	72099203	72099280	1,0	0	-0.009
1367	ENSG00000103051	COG4	chr16	-	70508405	70509388	70508405	70508464	70509230	70509388	1,0	0	-0.004
1372	ENSG00000168872	DDX19A	chr16	+	70370222	70371563	70370222	70370385	70371371	70371563	1,0	0	-0.007
1389	ENSG00000039523	FAM65A	chr16	+	67540457	67540704	67540457	67540501	67540578	67540704	1,0	0	-0.002
1390	ENSG00000039523	FAM65A	chr16	+	67545948	67546231	67545948	67546032	67546140	67546231	1,0	0	0.005
1398	ENSG00000205250	E2F4	chr16	+	67192760	67193170	67192760	67192824	67193008	67193170	1,0	0	-0.047
1399	ENSG00000205250	E2F4	chr16	+	67192760	67193170	67192760	67192870	67193008	67193170	1,0	0	-0.004
1426	ENSG00000140848	CPNE2	chr16	+	57146084	57147964	57146084	57146321	57147550	57147964	1,0	0	-0.009
1428	ENSG00000125124	BBS2	chr16	-	56502316	56502808	56502316	56502456	56502672	56502808	1,0	0	0
1441	ENSG00000068903	SIRT2	chr19	-	38889688	38889961	38889688	38889745	38889854	38889961	1,0	0	-0.018
1457	ENSG00000160014	CALM3	chr19	+	46608481	46608981	46608481	46608588	46608845	46608981	1,0	0	-0.002
1461	ENSG00000149923	PPP4C	chr16	+	30082745	30083567	30082745	30082847	30083393	30083567	1,0	0	-0.007
1463	ENSG00000149923	PPP4C	chr16	+	30083393	30083781	30083393	30083567	30083654	30083781	1,0	0	-0.006
1465	ENSG00000169592	INO80E	chr16	+	29996243	29996617	29996243	29996391	29996546	29996617	1,0	0	0
1466	ENSG00000169592	INO80E	chr16	+	30001211	30004657	30001211	30001530	30004567	30004657	1,0	0	0.043
1478	ENSG00000168488	ATXN2L	chr16	+	28835277	28835758	28835277	28835399	28835545	28835758	1,0	0	-0.018
1482	ENSG00000168488	ATXN2L	chr16	+	28835932	28836485	28835932	28836176	28836448	28836485	1,0	0	0.016
1483	ENSG00000168488	ATXN2L	chr16	+	28835932	28837237	28835932	28836122	28836727	28837237	1,0	0	0.022
1485	ENSG00000168488	ATXN2L	chr16	+	28835932	28837237	28835932	28836122	28836747	28837237	1,0	0	0.005
1486	ENSG00000168488	ATXN2L	chr16	+	28835932	28837237	28835932	28836122	28836750	28837237	1,0	0	0.005
1489	ENSG00000188603	CLN3	chr16	-	28482326	28482545	28482326	28482382	28482476	28482545	1,0	0	0.004
1491	ENSG00000188603	CLN3	chr16	-	28482326	28482672	28482326	28482545	28482625	28482672	1,0	0	-0.004
1493	ENSG00000188603	CLN3	chr16	-	28491713	28492042	28491713	28491835	28492019	28492042	1,0	0	0.026
1495	ENSG00000077235	GTF3C1	chr16	-	27463540	27464836	27463540	27463592	27464319	27464836	1,0	0	0.044
1496	ENSG00000077235	GTF3C1	chr16	-	27463540	27464836	27463540	27463592	27464394	27464836	1,0	0	-0.037
1518	ENSG00000067365	METTL22	chr16	+	8628729	8629110	8628729	8628876	8629044	8629110	1,0	0	-0.016
1520	ENSG00000156858	PRR14	chr16	+	30652720	30653103	30652720	30652842	30652913	30653103	1,0	0	0.01
1525	ENSG00000090447	TFAP4	chr16	-	4261778	4262422	4261778	4261949	4262323	4262422	1,0	0	0.008
1536	ENSG00000131652	THOC6	chr16	+	3025923	3026166	3025923	3025988	3026062	3026166	1,0	0	0.024
1538	ENSG00000131652	THOC6	chr16	+	3025923	3026288	3025923	3026166	3026250	3026288	1,0	0	-0.006
1540	ENSG00000167978	SRRM2	chr16	+	2757471	2757945	2757471	2757579	2757780	2757945	1,0	0	-0.001
1542	ENSG00000260565	ERVK13-1	chr16	-	2669410	2672570	2669410	2669561	2671594	2672570	1,0	0	-0.065
1549	ENSG00000167965	MLST8	chr16	+	2206357	2206659	2206357	2206409	2206496	2206659	1,0	0	-0.004
1550	ENSG00000167965	MLST8	chr16	+	2206357	2206659	2206357	2206409	2206554	2206659	1,0	0	0.06
1560	ENSG00000183751	TBL3	chr16	+	1974055	1974292	1974055	1974107	1974196	1974292	1,0	0	0.024
1565	ENSG00000198736	MSRB1	chr16	-	1940777	1941405	1940777	1940892	1941256	1941405	1,0	0	-0.001
1567	ENSG00000138834	MAPK8IP3	chr16	+	1767804	1768107	1767804	1767918	1768068	1768107	1,0	0	-0.021
1570	ENSG00000103249	CLCN7	chr16	-	1449275	1450666	1449275	1449327	1450496	1450666	1,0	0	0.012
1589	ENSG00000161999	JMJD8	chr16	-	683860	684155	683860	683909	684065	684155	1,0	0	0.018
1596	ENSG00000140983	RHOT2	chr16	+	669552	670175	669552	669606	670122	670175	1,0	0	-0.001
1600	ENSG00000140983	RHOT2	chr16	+	670891	671203	670891	671000	671114	671203	1,0	0	0.014
1602	ENSG00000140983	RHOT2	chr16	+	672253	672566	672253	672384	672488	672566	1,0	0	0.018
1611	ENSG00000172366	FAM195A	chr16	+	647416	647884	647416	647544	647782	647884	1,0	0	0.07
1612	ENSG00000007541	PIGQ	chr16	+	580182	580972	580182	580263	580857	580972	1,0	0	0.005
1616	ENSG00000103202	NME4	chr16	+	398207	399123	398207	398385	398989	399123	1,0	0	-0.045
1617	ENSG00000103202	NME4	chr16	+	398207	399123	398207	398394	398989	399123	1,0	0	-0.051
1618	ENSG00000086504	MRPL28	chr16	-	368500	369220	368500	368635	369067	369220	1,0	0	0.001
1620	ENSG00000086504	MRPL28	chr16	-	368500	370225	368500	369220	369930	370225	1,0	0	0.003
1621	ENSG00000103126	AXIN1	chr16	-	289439	293718	289439	289607	293487	293718	1,0	0	0.002
1623	ENSG00000214078	CPNE1	chr20	-	35626043	35626803	35626043	35626381	35626566	35626803	1,0	0	0.004
1635	ENSG00000175826	CTDNEP1	chr17	-	7243590	7244245	7243590	7243951	7244188	7244245	1,0	0	-0.017
1639	ENSG00000140553	UNC45A	chr15	+	90935945	90936460	90935945	90935982	90936284	90936460	1,0	0	0.008
1643	ENSG00000196547	MAN2A2	chr15	+	90912042	90912664	90912042	90912279	90912541	90912664	1,0	0	0.024
1651	ENSG00000177082	WDR73	chr15	-	84645470	84646348	84645470	84645836	84646183	84646348	1,0	0	-0.018
1653	ENSG00000177082	WDR73	chr15	-	84647889	84648625	84647889	84647954	84648536	84648625	1,0	0	-0.052
1662	ENSG00000185787	MORF4L1	chr15	+	78890988	78891572	78890988	78891014	78891483	78891572	1,0	0	0.004
1669	ENSG00000140365	COMMD4	chr15	+	75338984	75339878	75338984	75339104	75339701	75339878	1,0	0	0.006
1670	ENSG00000140497	SCAMP2	chr15	-	74852068	74854119	74852068	74852186	74854020	74854119	1,0	0	0
1673	ENSG00000140474	ULK3	chr15	-	74842074	74842420	74842074	74842195	74842279	74842420	1,0	0	0.038
1679	ENSG00000103653	CSK	chr15	+	74800411	74800746	74800411	74800505	74800680	74800746	1,0	0	0.002
1680	ENSG00000103653	CSK	chr15	+	74800680	74800922	74800680	74800746	74800822	74800922	1,0	0	0.005
1690	ENSG00000103855	CD276	chr15	+	73712933	73714514	73712933	73713063	73713289	73714514	1,0	0	-0.004
1692	ENSG00000213614	HEXA	chr15	-	72353690	72355624	72353690	72353737	72355558	72355624	1,0	0	-0.002
1698	ENSG00000140400	MAN2C1	chr15	-	75361285	75361720	75361285	75361381	75361603	75361720	1,0	0	0.018
1699	ENSG00000167526	RPL13	chr16	+	89560710	89561063	89560710	89560839	89560939	89561063	1,0	0	-0.004
1702	ENSG00000167526	RPL13	chr16	+	89561577	89561751	89561577	89561598	89561739	89561751	1,0	0	0
1706	ENSG00000174444	RPL4	chr15	-	66502611	66503164	66502611	66502750	66503057	66503164	1,0	0	-0.001
1707	ENSG00000174444	RPL4	chr15	-	66503057	66503529	66503057	66503164	66503357	66503529	1,0	0	0
1726	ENSG00000102901	CENPT	chr16	-	67832227	67832545	67832227	67832315	67832454	67832545	1,0	0	-0.014
1755	ENSG00000140319	SRP14	chr15	-	40038281	40038948	40038281	40038394	40038875	40038948	1,0	0	-0.002
1761	ENSG00000175265	GOLGA8A	chr15	-	34386624	34387952	34386624	34386741	34387832	34387952	1,0	0	-0.026
1768	ENSG00000099341	PSMD8	chr19	+	38376159	38376454	38376159	38376232	38376351	38376454	1,0	0	-0.004
1782	ENSG00000168256	NKIRAS2	chr17	+	42022398	42022640	42022398	42022472	42022564	42022640	1,0	0	-0.015
1794	ENSG00000182979	MTA1	chr14	+	105450057	105450324	105450057	105450184	105450260	105450324	1,0	0	-0.017
1796	ENSG00000182979	MTA1	chr14	+	105469466	105469992	105469466	105469498	105469840	105469992	1,0	0	0.011
1797	ENSG00000185024	BRF1	chr14	-	105211121	105212164	105211121	105211293	105212112	105212164	1,0	0	0.009
1804	ENSG00000166165	CKB	chr14	-	103521817	103522177	103521817	103521950	103522022	103522177	1,0	0	0
1805	ENSG00000166165	CKB	chr14	-	103522022	103522505	103522022	103522177	103522300	103522505	1,0	0	0
1807	ENSG00000100664	EIF5	chr14	+	103339171	103339803	103339171	103339333	103339638	103339803	1,0	0	0.011
1818	ENSG00000099797	TECR	chr19	+	14563981	14564287	14563981	14564097	14564181	14564287	1,0	0	0.007
1822	ENSG00000099797	TECR	chr19	+	14565065	14565290	14565065	14565123	14565201	14565290	1,0	0	-0.005
1836	ENSG00000100764	PSMC1	chr14	+	90269396	90270352	90269396	90269548	90270197	90270352	1,0	0	0
1844	ENSG00000171858	RPS21	chr20	+	62388308	62388519	62388308	62388364	62388456	62388519	1,0	0	0.001
1849	ENSG00000089916	GPATCH2L	chr14	+	76173545	76176690	76173545	76173625	76176622	76176690	1,0	0	-0.006
1852	ENSG00000119688	ABCD4	chr14	-	74292747	74293248	74292747	74292869	74293153	74293248	1,0	0	-0.02
1853	ENSG00000119688	ABCD4	chr14	-	74296332	74298069	74296332	74296449	74297638	74298069	1,0	0	0.061
1855	ENSG00000119723	COQ6	chr14	+	73958146	73959078	73958146	73958277	73958970	73959078	1,0	0	-0.031
1860	ENSG00000029364	SLC39A9	chr14	+	69458362	69462381	69458362	69458729	69461696	69462381	1,0	0	0.005
1861	ENSG00000100564	PIGH	chr14	-	67593742	67593952	67593742	67593813	67593909	67593952	1,0	0	0.007
1863	ENSG00000087111	PIGS	chr17	-	28570851	28571188	28570851	28570963	28571048	28571188	1,0	0	-0.005
1868	ENSG00000131966	ACTR10	chr14	+	58223621	58223856	58223621	58223701	58223782	58223856	1,0	0	-0.025
1869	ENSG00000125746	EML2	chr19	-	45632860	45633139	45632860	45632971	45633069	45633139	1,0	0	-0.001
1875	ENSG00000165516	KLHDC2	chr14	+	49779594	49779806	49779594	49779675	49779747	49779806	1,0	0	0.05
1877	ENSG00000100934	SEC23A	chr14	-	39103031	39103233	39103031	39103123	39103197	39103233	1,0	0	-0.017
1887	ENSG00000172053	QARS	chr3	-	49099760	49100091	49099760	49099853	49099960	49100091	1,0	0	-0.002
1890	ENSG00000172053	QARS	chr3	-	49103344	49103706	49103344	49103431	49103630	49103706	1,0	0	0.04
1895	ENSG00000163516	ANKZF1	chr2	+	219233078	219233433	219233078	219233191	219233285	219233433	1,0	0	0.041
1896	ENSG00000163516	ANKZF1	chr2	+	219234132	219235312	219234132	219234288	219234825	219235312	1,0	0	0.01
1913	ENSG00000196182	STK40	chr1	-	36339623	36343448	36339623	36341973	36343363	36343448	1,0	0	0.003
1926	ENSG00000126777	KTN1	chr14	+	55671565	55671877	55671565	55671655	55671784	55671877	1,0	0	-0.012
1939	ENSG00000107929	LARP4B	chr10	-	806913	813213	806913	808272	812920	813213	1,0	0	-0.017
1943	ENSG00000135446	CDK4	chr12	-	57751206	57751736	57751206	57751342	57751499	57751736	1,0	0	-0.001
1947	ENSG00000204209	DAXX	chr6	-	33318996	33319219	33318996	33319049	33319201	33319219	1,0	0	0.007
1950	ENSG00000079616	KIF22	chr16	+	29798592	29799184	29798592	29798747	29798974	29799184	1,0	0	0
1954	ENSG00000172432	GTPBP2	chr6	-	43624887	43625560	43624887	43625062	43625362	43625560	1,0	0	-0.026
1957	ENSG00000137221	TJAP1	chr6	+	43500743	43501687	43500743	43500772	43501525	43501687	1,0	0	-0.003
1961	ENSG00000112655	PTK7	chr6	+	43142171	43143620	43142171	43142299	43143416	43143620	1,0	0	0.009
1962	ENSG00000047410	TPR	chr1	-	186341251	186343473	186341251	186341389	186343325	186343473	1,0	0	0.001
1972	ENSG00000175727	MLXIP	chr12	+	122135488	122137590	122135488	122135666	122137468	122137590	1,0	0	0.005
1980	ENSG00000227057	WDR46	chr6	-	33280427	33280987	33280427	33280522	33280673	33280987	1,0	0	0.014
1981	ENSG00000227057	WDR46	chr6	-	33288147	33288470	33288147	33288235	33288357	33288470	1,0	0	0.005
1983	ENSG00000168394	TAP1	chr6	-	32847067	32847675	32847067	32847204	32847512	32847675	1,0	0	0.011
1988	ENSG00000204351	SKIV2L	chr6	+	31969279	31969751	31969279	31969420	31969514	31969751	1,0	0	0.04
1995	ENSG00000162650	ATXN7L2	chr1	+	109488846	109490128	109488846	109489100	109489929	109490128	1,0	0	0.046
1997	ENSG00000127445	PIN1	chr19	+	9849089	9849682	9849089	9849201	9849532	9849682	1,0	0	-0.001
1998	ENSG00000127445	PIN1	chr19	+	9849089	9849682	9849089	9849311	9849532	9849682	1,0	0	-0.007
2000	ENSG00000103363	TCEB2	chr16	-	2771413	2772102	2771413	2771604	2771993	2772102	1,0	0	-0.028
2003	ENSG00000141959	PFKL	chr21	+	44319350	44321875	44319350	44320147	44321728	44321875	1,0	0	-0.004
2012	ENSG00000179364	PACS2	chr14	+	105383358	105384463	105383358	105383513	105384352	105384463	1,0	0	-0.012
2016	ENSG00000175061	LRRC75A-AS1	chr17	+	16439036	16439414	16439036	16439060	16439326	16439414	1,0	0	0.019
2017	ENSG00000175061	LRRC75A-AS1	chr17	+	16439326	16439703	16439326	16439414	16439527	16439703	1,0	0	-0.003
2018	ENSG00000175061	LRRC75A-AS1	chr17	+	16439326	16439703	16439326	16439414	16439580	16439703	1,0	0	-0.03
2019	ENSG00000175061	LRRC75A-AS1	chr17	+	16439326	16439703	16439326	16439414	16439659	16439703	1,0	0	0.033
2020	ENSG00000175061	LRRC75A-AS1	chr17	+	16439326	16440253	16439326	16439414	16440110	16440253	1,0	0	0.001
2022	ENSG00000175061	LRRC75A-AS1	chr17	+	16439326	16440253	16439326	16439414	16440184	16440253	1,0	0	-0.001
2023	ENSG00000175061	LRRC75A-AS1	chr17	+	16439326	16440253	16439326	16439703	16440184	16440253	1,0	0	0.005
2025	ENSG00000146555	SDK1	chr7	+	4265123	4269000	4265123	4265248	4268677	4269000	1,0	0	-0.099
2029	ENSG00000124784	RIOK1	chr6	+	7402602	7402897	7402602	7402715	7402816	7402897	1,0	0	0.002
2031	ENSG00000127603	MACF1	chr1	+	39484600	39486987	39484600	39484730	39485537	39486987	1,0	0	0.015
2036	ENSG00000204628	GNB2L1	chr5	-	181241491	181242345	181241491	181241563	181242169	181242345	1,0	0	0
2038	ENSG00000204628	GNB2L1	chr5	-	181241491	181242345	181241491	181241563	181242173	181242345	1,0	0	-0.001
2039	ENSG00000204628	GNB2L1	chr5	-	181241491	181242345	181241491	181241639	181242173	181242345	1,0	0	0
2042	ENSG00000165810	BTNL9	chr5	+	181055432	181056015	181055432	181055453	181055988	181056015	1,0	0	-0.056
2046	ENSG00000117266	CDK18	chr1	+	205529520	205530349	205529520	205529563	205530258	205530349	1,0	0	0.047
2050	ENSG00000143774	GUK1	chr1	+	228145510	228146067	228145510	228145624	228146025	228146067	1,0	0	-0.003
2051	ENSG00000143774	GUK1	chr1	+	228147405	228147699	228147405	228147544	228147614	228147699	1,0	0	0.003
2052	ENSG00000143774	GUK1	chr1	+	228147405	228147699	228147405	228147544	228147620	228147699	1,0	0	-0.038
2053	ENSG00000113758	DBN1	chr5	-	177467480	177467817	177467480	177467627	177467742	177467817	1,0	0	-0.005
2055	ENSG00000074317	SNCB	chr5	-	176626397	176626761	176626397	176626516	176626719	176626761	1,0	0	-0.01
2060	ENSG00000104886	PLEKHJ1	chr19	-	2235761	2235990	2235761	2235828	2235922	2235990	1,0	0	0
2066	ENSG00000185627	PSMD13	chr11	+	244040	244469	244040	244216	244425	244469	1,0	0	0.009
2071	ENSG00000183010	PYCR1	chr17	-	81932383	81933376	81932383	81932963	81933306	81933376	1,0	0	-0.004
2072	ENSG00000183010	PYCR1	chr17	-	81936747	81937257	81936747	81936861	81937227	81937257	1,0	0	0.001
2073	ENSG00000164611	PTTG1	chr5	+	160422301	160422893	160422301	160422403	160422708	160422893	1,0	0	0.001
2077	ENSG00000168268	NT5DC2	chr3	-	52527616	52527931	52527616	52527718	52527828	52527931	1,0	0	-0.003
2082	ENSG00000113716	HMGXB3	chr5	+	150024261	150024680	150024261	150024408	150024504	150024680	1,0	0	0.014
2084	ENSG00000171530	TBCA	chr5	-	77691240	77693352	77691240	77691498	77693265	77693352	1,0	0	0.001
2093	ENSG00000177595	PIDD1	chr11	-	799814	800244	799814	800014	800130	800244	1,0	0	-0.017
2098	ENSG00000177595	PIDD1	chr11	-	802681	803647	802681	802891	803173	803647	1,0	0	-0.008
2114	ENSG00000011243	AKAP8L	chr19	-	15398629	15399410	15398629	15398703	15399301	15399410	1,0	0	-0.008
2116	ENSG00000011243	AKAP8L	chr19	-	15403474	15403715	15403474	15403555	15403652	15403715	1,0	0	0.003
2157	ENSG00000105698	USF2	chr19	+	35269445	35269699	35269445	35269492	35269580	35269699	1,0	0	0.002
2159	ENSG00000105698	USF2	chr19	+	35278697	35279074	35278697	35278792	35278945	35279074	1,0	0	0.001
701	ENSG00000006015	C19orf60	chr19	+	18590853	18592336	18590853	18590933	18592088	18592336	1,0	0	-0.143
2163	ENSG00000128694	OSGEPL1	chr2	-	189753915	189754345	189753915	189754064	189754140	189754345	1,0	0	-0.04
2164	ENSG00000128694	OSGEPL1	chr2	-	189761419	189761660	189761419	189761525	189761646	189761660	1,0	0	0.077
2166	ENSG00000183621	ZNF438	chr10	-	30848530	30850367	30848530	30849443	30850221	30850367	1,0	0	0.047
2167	ENSG00000173171	MTX1	chr1	+	155210547	155212219	155210547	155210627	155212126	155212219	1,0	0	-0.006
2181	ENSG00000140854	KATNB1	chr16	+	57736977	57737283	57736977	57737067	57737225	57737283	1,0	0	-0.002
2204	ENSG00000005156	LIG3	chr17	+	34998603	34999449	34998603	34998727	34999306	34999449	1,0	0	-0.004
2205	ENSG00000088986	DYNLL1	chr12	+	120496112	120496553	120496112	120496216	120496415	120496553	1,0	0	0
2218	ENSG00000181929	PRKAG1	chr12	-	49004506	49005018	49004506	49004633	49004963	49005018	1,0	0	-0.008
2223	ENSG00000103496	STX4	chr16	+	31039540	31039818	31039540	31039651	31039722	31039818	1,0	0	-0.008
2224	ENSG00000103496	STX4	chr16	+	31039722	31040168	31039722	31039818	31039911	31040168	1,0	0	0.005
2243	ENSG00000105223	PLD3	chr19	+	40365552	40365930	40365552	40365585	40365717	40365930	1,0	0	-0.003
2262	ENSG00000161960	EIF4A1	chr17	+	7576523	7577165	7576523	7576690	7577055	7577165	1,0	0	-0.02
2263	ENSG00000161960	EIF4A1	chr17	+	7576523	7577165	7576523	7576692	7577055	7577165	1,0	0	0.002
2264	ENSG00000161960	EIF4A1	chr17	+	7577568	7578244	7577568	7577706	7577826	7578244	1,0	0	-0.001
2265	ENSG00000161960	EIF4A1	chr17	+	7577826	7578244	7577826	7577916	7578119	7578244	1,0	0	-0.019
2267	ENSG00000161960	EIF4A1	chr17	+	7577826	7578244	7577826	7577916	7578226	7578244	1,0	0	-0.008
2276	ENSG00000131788	PIAS3	chr1	-	145848521	145850269	145848521	145849712	145850231	145850269	1,0	0	0.001
2287	ENSG00000104805	NUCB1	chr19	+	48919029	48919286	48919029	48919122	48919193	48919286	1,0	0	0.008
2291	ENSG00000171793	CTPS1	chr1	+	41008658	41008890	41008658	41008714	41008793	41008890	1,0	0	-0.036
2295	ENSG00000007923	DNAJC11	chr1	-	6637446	6638364	6637446	6637504	6638294	6638364	1,0	0	0.004
2326	ENSG00000145431	PDGFC	chr4	-	156810836	156811017	156810836	156810868	156810952	156811017	1,0	0	-0.023
2327	ENSG00000204525	HLA-C	chr6	-	31269492	31270085	31269492	31269525	31269965	31270085	1,0	0	-0.001
2337	ENSG00000049656	CLPTM1L	chr5	-	1324762	1325816	1324762	1324813	1325750	1325816	1,0	0	0.001
2343	ENSG00000100650	SRSF5	chr14	+	69769181	69770540	69769181	69769251	69769510	69770540	1,0	0	-0.006
2352	ENSG00000006744	ELAC2	chr17	-	13002273	13002579	13002273	13002359	13002440	13002579	1,0	0	-0.003
2354	ENSG00000105821	DNAJC2	chr7	-	103322510	103322794	103322510	103322632	103322702	103322794	1,0	0	0.01
2356	ENSG00000141562	NARF	chr17	+	82483715	82484950	82483715	82483779	82484812	82484950	1,0	0	-0.004
2357	ENSG00000070423	RNF126	chr19	-	648881	649748	648881	648975	649678	649748	1,0	0	-0.008
2358	ENSG00000141452	C18orf8	chr18	+	23530228	23530612	23530228	23530297	23530386	23530612	1,0	0	0.052
2359	ENSG00000141452	C18orf8	chr18	+	23530228	23530612	23530228	23530297	23530510	23530612	1,0	0	-0.035
2363	ENSG00000143624	INTS3	chr1	+	153746956	153748755	153746956	153747070	153748688	153748755	1,0	0	-0.078
2370	ENSG00000070756	PABPC1	chr8	-	100717772	100718280	100717772	100717888	100718182	100718280	1,0	0	-0.005
2371	ENSG00000070756	PABPC1	chr8	-	100717772	100718280	100717772	100717888	100718230	100718280	1,0	0	0.003
2377	ENSG00000173020	ADRBK1	chr11	+	67283706	67283949	67283706	67283773	67283853	67283949	1,0	0	0.002
2384	ENSG00000164039	BDH2	chr4	-	103085348	103086540	103085348	103085462	103086479	103086540	1,0	0	0.003
2385	ENSG00000160613	PCSK7	chr11	-	117223207	117224216	117223207	117223308	117224077	117224216	1,0	0	0.023
2387	ENSG00000184205	TSPYL2	chrX	+	53084531	53084866	53084531	53084622	53084754	53084866	1,0	0	-0.007
2389	ENSG00000203875	SNHG5	chr6	-	85677794	85678032	85677794	85677868	85677953	85678032	1,0	0	0.016
2390	ENSG00000203875	SNHG5	chr6	-	85677794	85678032	85677794	85677875	85677953	85678032	1,0	0	-0.004
2415	ENSG00000103502	CDIPT	chr16	-	29860580	29861259	29860580	29860662	29861105	29861259	1,0	0	0.007
2419	ENSG00000154743	TSEN2	chr3	+	12503261	12503784	12503261	12503469	12503646	12503784	1,0	0	-0.027
2426	ENSG00000156508	EEF1A1	chr6	-	73518029	73518610	73518029	73518264	73518353	73518610	1,0	0	0
2428	ENSG00000156508	EEF1A1	chr6	-	73518931	73519516	73518931	73519228	73519336	73519516	1,0	0	0
2429	ENSG00000143862	ARL8A	chr1	-	202135458	202135800	202135458	202135526	202135706	202135800	1,0	0	0.01
2445	ENSG00000197728	RPS26	chr12	+	56042424	56043493	56042424	56042602	56043362	56043493	1,0	0	0.001
2453	ENSG00000141994	DUS3L	chr19	-	5786748	5787171	5786748	5786845	5787060	5787171	1,0	0	-0.008
2459	ENSG00000137203	TFAP2A	chr6	-	10409900	10410335	10409900	10410138	10410281	10410335	1,0	0	0.01
2468	ENSG00000163161	ERCC3	chr2	-	127289336	127289824	127289336	127289501	127289688	127289824	1,0	0	0.015
6183	ENSG00000115266	APC2	chr19	+	1456852	1458060	1456852	1457243	1457964	1458060	1,0	0	-0.136
2482	ENSG00000099949	LZTR1	chr22	+	20996695	20996966	20996695	20996801	20996885	20996966	1,0	0	0.001
2490	ENSG00000185000	DGAT1	chr8	-	144317021	144317252	144317021	144317109	144317186	144317252	1,0	0	-0.02
2509	ENSG00000155229	MMS19	chr10	-	97461495	97461896	97461495	97461622	97461827	97461896	1,0	0	0.01
2519	ENSG00000162413	KLHL21	chr1	-	6590723	6595557	6590723	6593658	6595484	6595557	1,0	0	-0.072
2520	ENSG00000131876	SNRPA1	chr15	-	101285725	101287010	101285725	101285801	101286907	101287010	1,0	0	0.041
2534	ENSG00000161013	MGAT4B	chr5	-	179799505	179800068	179799505	179799636	179799953	179800068	1,0	0	-0.015
2535	ENSG00000161013	MGAT4B	chr5	-	179801333	179801694	179801333	179801467	179801553	179801694	1,0	0	0.004
2542	ENSG00000075711	DLG1	chr3	-	197065275	197065809	197065275	197065448	197065707	197065809	1,0	0	-0.017
2550	ENSG00000113013	HSPA9	chr5	-	138556773	138557496	138556773	138556866	138557401	138557496	1,0	0	0
2555	ENSG00000109065	NAT9	chr17	-	74771959	74772277	74771959	74772054	74772217	74772277	1,0	0	-0.016
2564	ENSG00000114867	EIF4G1	chr3	+	184324200	184324347	184324200	184324220	184324221	184324347	1,0	0	0.001
2566	ENSG00000114867	EIF4G1	chr3	+	184331265	184331606	184331265	184331364	184331471	184331606	1,0	0	0
2569	ENSG00000161204	ABCF3	chr3	+	184186506	184186875	184186506	184186654	184186795	184186875	1,0	0	0.023
2570	ENSG00000161204	ABCF3	chr3	+	184187396	184187761	184187396	184187443	184187663	184187761	1,0	0	0.006
2572	ENSG00000161204	ABCF3	chr3	+	184189087	184189277	184189087	184189144	184189254	184189277	1,0	0	0.006
2577	ENSG00000130787	HIP1R	chr12	+	122860046	122860210	122860046	122860077	122860147	122860210	1,0	0	-0.028
2578	ENSG00000130787	HIP1R	chr12	+	122860422	122860784	122860422	122860523	122860678	122860784	1,0	0	-0.007
2587	ENSG00000145741	BTF3	chr5	+	73502487	73503117	73502487	73502601	73502915	73503117	1,0	0	0.002
2588	ENSG00000100151	PICK1	chr22	+	38073772	38074451	38073772	38073823	38074306	38074451	1,0	0	-0.02
2590	ENSG00000136603	SKIL	chr3	+	170359698	170361429	170359698	170359876	170360367	170361429	1,0	0	-0.029
2594	ENSG00000146830	GIGYF1	chr7	-	100685973	100686433	100685973	100686079	100686179	100686433	1,0	0	-0.042
2609	ENSG00000204536	CCHCR1	chr6	-	31144686	31145073	31144686	31144788	31144884	31145073	1,0	0	0.01
2610	ENSG00000204536	CCHCR1	chr6	-	31156730	31157089	31156730	31156836	31157022	31157089	1,0	0	-0.016
2623	ENSG00000158062	UBXN11	chr1	-	26284361	26285541	26284361	26284482	26285463	26285541	1,0	0	-0.069
2630	ENSG00000187514	PTMA	chr2	+	231711347	231711983	231711347	231711419	231711889	231711983	1,0	0	-0.003
2637	ENSG00000168591	TMUB2	chr17	+	44188934	44189299	44188934	44189091	44189206	44189299	1,0	0	-0.013
2640	ENSG00000175110	MRPS22	chr3	+	139350178	139351060	139350178	139350322	139351030	139351060	1,0	0	-0.085
2641	ENSG00000041357	PSMA4	chr15	+	78542176	78542645	78542176	78542219	78542482	78542645	1,0	0	0.002
2649	ENSG00000121073	SLC35B1	chr17	-	49705123	49706309	49705123	49705281	49705865	49706309	1,0	0	0.003
2654	ENSG00000100911	PSME2	chr14	-	24145378	24146240	24145378	24145465	24145709	24146240	1,0	0	0.005
2657	ENSG00000100911	PSME2	chr14	-	24145709	24146240	24145709	24145896	24146207	24146240	1,0	0	0.04
2658	ENSG00000163913	IFT122	chr3	+	129514388	129515599	129514388	129514554	129515487	129515599	1,0	0	0.013
2661	ENSG00000169714	CNBP	chr3	-	129171078	129171538	129171078	129171280	129171445	129171538	1,0	0	-0.009
2666	ENSG00000149480	MTA2	chr11	-	62597315	62597712	62597315	62597415	62597609	62597712	1,0	0	0.002
2677	ENSG00000175455	CCDC14	chr3	-	123955842	123956115	123955842	123955965	123956045	123956115	1,0	0	0.03
2678	ENSG00000175455	CCDC14	chr3	-	123955842	123956795	123955842	123955965	123956739	123956795	1,0	0	-0.011
2679	ENSG00000175455	CCDC14	chr3	-	123956354	123956795	123956354	123956427	123956739	123956795	1,0	0	0.011
2691	ENSG00000138459	SLC35A5	chr3	+	112580545	112581326	112580545	112580706	112581178	112581326	1,0	0	0.033
2701	ENSG00000169727	GPS1	chr17	+	82053867	82054810	82053867	82054049	82054509	82054810	1,0	0	0.004
2703	ENSG00000169727	GPS1	chr17	+	82056628	82057470	82056628	82056766	82056839	82057470	1,0	0	0.006
2705	ENSG00000169727	GPS1	chr17	+	82056839	82057470	82056839	82056974	82057052	82057470	1,0	0	-0.002
2711	ENSG00000123136	DDX39A	chr19	-	14409741	14410334	14409741	14409873	14410215	14410334	1,0	0	-0.016
2712	ENSG00000123136	DDX39A	chr19	-	14409741	14410334	14409741	14409981	14410215	14410334	1,0	0	-0.039
2713	ENSG00000123136	DDX39A	chr19	-	14412550	14413224	14412550	14412678	14413012	14413224	1,0	0	-0.005
2717	ENSG00000080823	MOK	chr14	-	102232534	102233789	102232534	102232671	102233687	102233789	1,0	0	-0.054
2718	ENSG00000080823	MOK	chr14	-	102232534	102233789	102232534	102232708	102233687	102233789	1,0	0	0.007
2720	ENSG00000079819	EPB41L2	chr6	-	130869851	130870126	130869851	130869944	130870038	130870126	1,0	0	0.003
2731	ENSG00000184154	LRTOMT	chr11	+	72094947	72096895	72094947	72095096	72096722	72096895	1,0	0	-0.076
2733	ENSG00000174243	DDX23	chr12	-	48836568	48837037	48836568	48836794	48836893	48837037	1,0	0	-0.006
2735	ENSG00000065328	MCM10	chr10	+	13209090	13211104	13209090	13209133	13209226	13211104	1,0	0	0.009
2741	ENSG00000168291	PDHB	chr3	-	58429707	58430238	58429707	58429799	58430127	58430238	1,0	0	-0.004
2744	ENSG00000168291	PDHB	chr3	-	58431730	58431984	58431730	58431793	58431876	58431984	1,0	0	-0.006
2745	ENSG00000168291	PDHB	chr3	-	58431876	58433684	58431876	58431984	58433630	58433684	1,0	0	0.003
2753	ENSG00000099330	OCEL1	chr19	+	17226692	17227199	17226692	17226869	17226993	17227199	1,0	0	-0.057
2764	ENSG00000163930	BAP1	chr3	-	52406252	52406907	52406252	52406322	52406828	52406907	1,0	0	-0.014
2767	ENSG00000221978	CCNL2	chr1	-	1390765	1391575	1390765	1390865	1391296	1391575	1,0	0	0.003
2768	ENSG00000221978	CCNL2	chr1	-	1390765	1392803	1390765	1390865	1392678	1392803	1,0	0	-0.004
2782	ENSG00000179222	MAGED1	chrX	+	51901552	51902354	51901552	51901938	51902145	51902354	1,0	0	-0.006
2786	ENSG00000164076	CAMKV	chr3	-	49861438	49861865	49861438	49861448	49861790	49861865	1,0	0	0.028
2788	ENSG00000164076	CAMKV	chr3	-	49861438	49861865	49861438	49861577	49861790	49861865	1,0	0	0.03
2793	ENSG00000173540	GMPPB	chr3	-	49723597	49723951	49723597	49723731	49723839	49723951	1,0	0	-0.006
2794	ENSG00000164068	RNF123	chr3	+	49704649	49705186	49704649	49704756	49704983	49705186	1,0	0	-0.001
3344	ENSG00000227372	TP73-AS1	chr1	-	3735983	3740387	3735983	3737854	3740232	3740387	1,0	0	-0.129
2821	ENSG00000160298	C21orf58	chr21	-	46301129	46302154	46301129	46301713	46301996	46302154	1,0	0	-0.004
2826	ENSG00000164088	PPM1M	chr3	+	52249173	52250595	52249173	52249322	52249669	52250595	1,0	0	-0.005
2828	ENSG00000137135	ARHGEF39	chr9	-	35660093	35662002	35660093	35660967	35661712	35662002	1,0	0	0.016
2838	ENSG00000158864	NDUFS2	chr1	+	161213863	161214395	161213863	161213921	161214155	161214395	1,0	0	-0.003
2840	ENSG00000164828	SUN1	chr7	+	852608	852952	852608	852667	852812	852952	1,0	0	0.019
2842	ENSG00000184014	DENND5A	chr11	-	9142721	9143485	9142721	9142845	9143402	9143485	1,0	0	0
5608	ENSG00000213782	DDX47	chr12	+	12823202	12824677	12823202	12823319	12824539	12824677	1,0	0	-0.129
2845	ENSG00000089682	RBM41	chrX	-	107088435	107088839	107088435	107088573	107088734	107088839	1,0	0	-0.032
2847	ENSG00000137312	FLOT1	chr6	-	30730681	30731100	30730681	30730727	30730918	30731100	1,0	0	-0.007
2852	ENSG00000134419	RPS15A	chr16	-	18782967	18784823	18782967	18783102	18784737	18784823	1,0	0	0
2861	ENSG00000013573	DDX11	chr12	+	31089043	31090094	31089043	31089151	31089402	31090094	1,0	0	0.003
2865	ENSG00000013573	DDX11	chr12	+	31089402	31090094	31089402	31089490	31089890	31090094	1,0	0	0.05
2866	ENSG00000013573	DDX11	chr12	+	31103576	31104791	31103576	31103731	31103806	31104791	1,0	0	0.002
2869	ENSG00000162772	ATF3	chr1	+	212615021	212615261	212615021	212615060	212615147	212615261	1,0	0	0.013
2871	ENSG00000162772	ATF3	chr1	+	212615021	212615261	212615021	212615060	212615151	212615261	1,0	0	0.002
2879	ENSG00000163608	C3orf17	chr3	-	113012733	113013403	113012733	113012811	113013271	113013403	1,0	0	-0.001
2886	ENSG00000117335	CD46	chr1	+	207767012	207770362	207767012	207767195	207770320	207770362	1,0	0	0.013
2891	ENSG00000038274	MAT2B	chr5	+	163512001	163513669	163512001	163512196	163513554	163513669	1,0	0	0.003
2896	ENSG00000064961	HMG20B	chr19	+	3572978	3573347	3572978	3572994	3573291	3573347	1,0	0	0.018
2898	ENSG00000064961	HMG20B	chr19	+	3573691	3574586	3573691	3573800	3574369	3574586	1,0	0	0.027
2900	ENSG00000064961	HMG20B	chr19	+	3576260	3576625	3576260	3576307	3576552	3576625	1,0	0	0.004
2902	ENSG00000145833	DDX46	chr5	+	134811220	134811845	134811220	134811358	134811695	134811845	1,0	0	0.01
2904	ENSG00000145833	DDX46	chr5	+	134816429	134817714	134816429	134816606	134817495	134817714	1,0	0	0.002
2915	ENSG00000147403	RPL10	chrX	+	154399802	154400626	154399802	154399941	154400463	154400626	1,0	0	0.001
2917	ENSG00000180879	SSR4	chrX	+	153798070	153798493	153798070	153798136	153798328	153798493	1,0	0	-0.006
2925	ENSG00000071894	CPSF1	chr8	-	144399991	144400276	144399991	144400085	144400165	144400276	1,0	0	-0.003
2926	ENSG00000071894	CPSF1	chr8	-	144400165	144400493	144400165	144400276	144400353	144400493	1,0	0	-0.006
2927	ENSG00000137818	RPLP1	chr15	+	69453646	69455287	69453646	69453721	69455169	69455287	1,0	0	-0.001
2928	ENSG00000135535	CD164	chr6	-	109366513	109369017	109366513	109368325	109368921	109369017	1,0	0	0.002
2950	ENSG00000112146	FBXO9	chr6	+	53092733	53093561	53092733	53092824	53093465	53093561	1,0	0	0.017
2959	ENSG00000256269	HMBS	chr11	+	119088634	119089131	119088634	119088707	119089099	119089131	1,0	0	0.019
2961	ENSG00000256269	HMBS	chr11	+	119092124	119092523	119092124	119092163	119092403	119092523	1,0	0	0.007
2965	ENSG00000142534	RPS11	chr19	+	49497193	49497595	49497193	49497325	49497519	49497595	1,0	0	-0.002
2966	ENSG00000142534	RPS11	chr19	+	49497193	49498046	49497193	49497282	49497519	49498046	1,0	0	-0.001
2967	ENSG00000142534	RPS11	chr19	+	49497193	49497595	49497193	49497282	49497580	49497595	1,0	0	0.003
2986	ENSG00000143633	C1orf131	chr1	-	231223762	231225523	231223762	231224414	231225470	231225523	1,0	0	-0.005
2999	ENSG00000103507	BCKDK	chr16	+	31111868	31112567	31111868	31112027	31112120	31112567	1,0	0	-0.04
3002	ENSG00000134222	PSRC1	chr1	-	109280776	109281251	109280776	109280916	109281107	109281251	1,0	0	0.014
3003	ENSG00000134222	PSRC1	chr1	-	109280776	109281251	109280776	109281046	109281136	109281251	1,0	0	0.047
3026	ENSG00000144591	GMPPA	chr2	+	219501475	219502037	219501475	219501579	219501850	219502037	1,0	0	-0.005
3028	ENSG00000144591	GMPPA	chr2	+	219505457	219505761	219505457	219505555	219505714	219505761	1,0	0	0.001
3030	ENSG00000144591	GMPPA	chr2	+	219506253	219506987	219506253	219506422	219506697	219506987	1,0	0	-0.004
3031	ENSG00000010322	NISCH	chr3	+	52477573	52478282	52477573	52477642	52478096	52478282	1,0	0	-0.02
3036	ENSG00000107938	EDRF1	chr10	+	125763300	125764143	125763300	125763524	125764040	125764143	1,0	0	-0.001
3041	ENSG00000126088	UROD	chr1	+	45013908	45014836	45013908	45014070	45014735	45014836	1,0	0	0.046
3049	ENSG00000164111	ANXA5	chr4	-	121696580	121696975	121696580	121696624	121696862	121696975	1,0	0	-0.001
3064	ENSG00000143303	RRNAD1	chr1	+	156731990	156732473	156731990	156732115	156732280	156732473	1,0	0	0.019
3065	ENSG00000160818	GPATCH4	chr1	-	156596080	156596478	156596080	156596131	156596386	156596478	1,0	0	0.005
3067	ENSG00000121851	POLR3GL	chr1	+	145977777	145978096	145977777	145977851	145977982	145978096	1,0	0	-0.004
3078	ENSG00000197343	ZNF655	chr7	+	99561887	99562494	99561887	99561973	99562343	99562494	1,0	0	-0.055
3079	ENSG00000197343	ZNF655	chr7	+	99561887	99562494	99561887	99561973	99562348	99562494	1,0	0	-0.041
5692	ENSG00000160948	VPS28	chr8	-	144426025	144426983	144426025	144426063	144426908	144426983	1,0	0	-0.126
3081	ENSG00000156873	PHKG2	chr16	+	30751105	30751603	30751105	30751217	30751548	30751603	1,0	0	-0.011
3082	ENSG00000156873	PHKG2	chr16	+	30751105	30751603	30751105	30751281	30751548	30751603	1,0	0	0.003
3083	ENSG00000065029	ZNF76	chr6	+	35286127	35286399	35286127	35286208	35286321	35286399	1,0	0	0.003
3084	ENSG00000065029	ZNF76	chr6	+	35290640	35291403	35290640	35290716	35291277	35291403	1,0	0	-0.009
3089	ENSG00000177954	RPS27	chr1	+	153990762	153991034	153990762	153990802	153990913	153991034	1,0	0	-0.029
3092	ENSG00000072682	P4HA2	chr5	-	132217196	132217848	132217196	132217348	132217751	132217848	1,0	0	0.001
3099	ENSG00000130826	DKC1	chrX	+	154774601	154775273	154774601	154774705	154775194	154775273	1,0	0	0.007
3106	ENSG00000178035	IMPDH2	chr3	-	49024324	49024802	49024324	49024404	49024494	49024802	1,0	0	0.014
3108	ENSG00000178035	IMPDH2	chr3	-	49026686	49027047	49026686	49026886	49026959	49027047	1,0	0	-0.001
3112	ENSG00000143416	SELENBP1	chr1	-	151365767	151366453	151365767	151365846	151366274	151366453	1,0	0	0.014
3125	ENSG00000171863	RPS7	chr2	+	3575357	3575684	3575357	3575448	3575600	3575684	1,0	0	0
3129	ENSG00000135469	COQ10A	chr12	+	56269058	56269561	56269058	56269108	56269459	56269561	1,0	0	-0.041
3130	ENSG00000135469	COQ10A	chr12	+	56269058	56269561	56269058	56269251	56269459	56269561	1,0	0	0.021
3137	ENSG00000198034	RPS4X	chrX	-	72273800	72275150	72273800	72273972	72275052	72275150	1,0	0	0.001
3138	ENSG00000173039	RELA	chr11	-	65653601	65655000	65653601	65654509	65654818	65655000	1,0	0	-0.009
3143	ENSG00000163002	NUP35	chr2	+	183159487	183161680	183159487	183159652	183161053	183161680	1,0	0	-0.009
3147	ENSG00000149476	DAK	chr11	+	61342460	61342658	61342460	61342495	61342573	61342658	1,0	0	-0.007
3153	ENSG00000096093	EFHC1	chr6	+	52452687	52454287	52452687	52452837	52454094	52454287	1,0	0	0.037
3154	ENSG00000149532	CPSF7	chr11	-	61415665	61416519	61415665	61415784	61416104	61416519	1,0	0	0.009
3155	ENSG00000149532	CPSF7	chr11	-	61416104	61416519	61416104	61416162	61416363	61416519	1,0	0	-0.024
3158	ENSG00000103160	HSDL1	chr16	-	84129985	84130431	84129985	84130171	84130336	84130431	1,0	0	-0.009
3159	ENSG00000111602	TIMELESS	chr12	-	56420568	56420881	56420568	56420687	56420812	56420881	1,0	0	0.004
3160	ENSG00000160688	FLAD1	chr1	+	154990158	154990528	154990158	154990257	154990338	154990528	1,0	0	0
3163	ENSG00000160789	LMNA	chr1	+	156136920	156137232	156136920	156137028	156137112	156137232	1,0	0	0.001
3170	ENSG00000159377	PSMB4	chr1	+	151401238	151401630	151401238	151401355	151401541	151401630	1,0	0	0.001
3173	ENSG00000145916	RMND5B	chr5	+	178142582	178142992	178142582	178142728	178142851	178142992	1,0	0	-0.023
3175	ENSG00000167700	MFSD3	chr8	+	144510597	144510903	144510597	144510722	144510793	144510903	1,0	0	-0.02
3179	ENSG00000186141	POLR3C	chr1	+	145826453	145826709	145826453	145826492	145826605	145826709	1,0	0	-0.005
3184	ENSG00000163050	ADCK3	chr1	+	226982026	226982763	226982026	226982149	226982677	226982763	1,0	0	-0.001
3185	ENSG00000163050	ADCK3	chr1	+	226983760	226984235	226983760	226983854	226984093	226984235	1,0	0	0.001
3190	ENSG00000165671	NSD1	chr5	+	177135086	177136030	177135086	177135200	177135940	177136030	1,0	0	-0.007
3191	ENSG00000184489	PTP4A3	chr8	+	141421387	141422345	141421387	141421610	141422180	141422345	1,0	0	-0.002
3199	ENSG00000132300	PTCD3	chr2	+	86130647	86131106	86130647	86130737	86131077	86131106	1,0	0	0.009
3205	ENSG00000115548	KDM3A	chr2	+	86482457	86484158	86482457	86482694	86483986	86484158	1,0	0	0
3207	ENSG00000115548	KDM3A	chr2	+	86491140	86492716	86491140	86491275	86492038	86492716	1,0	0	-0.004
3210	ENSG00000196628	TCF4	chr18	-	55228846	55232671	55228846	55229076	55232508	55232671	1,0	0	0.034
3214	ENSG00000177728	KIAA0195	chr17	+	75498443	75498722	75498443	75498538	75498628	75498722	1,0	0	0.015
3217	ENSG00000104231	ZFAND1	chr8	-	81714803	81715114	81714803	81714895	81714986	81715114	1,0	0	0.004
3222	ENSG00000010270	STARD3NL	chr7	+	38215027	38217305	38215027	38215105	38217187	38217305	1,0	0	-0.013
3226	ENSG00000129084	PSMA1	chr11	-	14513816	14514491	14513816	14513887	14514402	14514491	1,0	0	-0.001
3229	ENSG00000013441	CLK1	chr2	-	200859679	200861466	200859679	200859746	200861237	200861466	1,0	0	0.031
3231	ENSG00000127054	CPSF3L	chr1	-	1312225	1312501	1312225	1312368	1312439	1312501	1,0	0	0.013
3232	ENSG00000127054	CPSF3L	chr1	-	1312225	1312700	1312225	1312368	1312592	1312700	1,0	0	0.053
3234	ENSG00000127054	CPSF3L	chr1	-	1312592	1312949	1312592	1312700	1312786	1312949	1,0	0	0.019
3235	ENSG00000127054	CPSF3L	chr1	-	1312592	1313124	1312592	1312700	1313034	1313124	1,0	0	0.045
3236	ENSG00000127054	CPSF3L	chr1	-	1312592	1313124	1312592	1312949	1313034	1313124	1,0	0	0.018
3238	ENSG00000127054	CPSF3L	chr1	-	1320455	1321093	1320455	1320529	1320995	1321093	1,0	0	-0.001
3244	ENSG00000011009	LYPLA2	chr1	+	23794223	23794600	23794223	23794325	23794551	23794600	1,0	0	0.027
3253	ENSG00000117410	ATP6V0B	chr1	+	43977025	43978295	43977025	43977216	43977980	43978295	1,0	0	-0.003
3256	ENSG00000143761	ARF1	chr1	+	228097077	228097452	228097077	228097262	228097341	228097452	1,0	0	-0.007
3258	ENSG00000249915	PDCD6	chr5	+	304176	306754	304176	304221	306601	306754	1,0	0	0.002
4000	ENSG00000128699	ORMDL1	chr2	-	189782421	189783123	189782421	189782602	189783013	189783123	1,0	0	-0.122
3278	ENSG00000163818	LZTFL1	chr3	-	45834237	45835784	45834237	45834298	45835589	45835784	1,0	0	0.002
3294	ENSG00000113240	CLK4	chr5	-	178616881	178618778	178616881	178616948	178618555	178618778	1,0	0	0.015
3296	ENSG00000011295	TTC19	chr17	+	16026539	16028786	16026539	16026702	16027373	16028786	1,0	0	-0.001
3305	ENSG00000135597	REPS1	chr6	-	138926400	138930098	138926400	138926481	138929976	138930098	1,0	0	-0.001
3310	ENSG00000142208	AKT1	chr14	-	104769351	104772452	104769351	104770420	104770744	104772452	1,0	0	0.003
3313	ENSG00000142208	AKT1	chr14	-	104772877	104773379	104772877	104773092	104773250	104773379	1,0	0	-0.002
3317	ENSG00000116353	MECR	chr1	-	29195940	29196258	29195940	29196013	29196197	29196258	1,0	0	0.01
3331	ENSG00000167257	RNF214	chr11	+	117238600	117239860	117238600	117238646	117239800	117239860	1,0	0	-0.077
3332	ENSG00000167257	RNF214	chr11	+	117238600	117239860	117238600	117239111	117239800	117239860	1,0	0	0.01
475	ENSG00000185686	PRAME	chr22	-	22556811	22557580	22556811	22557086	22557544	22557580	1,0	0	-0.117
3351	ENSG00000167962	ZNF598	chr16	-	2002205	2002732	2002205	2002423	2002520	2002732	1,0	0	0.005
3353	ENSG00000164405	UQCRQ	chr5	+	132866868	132867687	132866868	132867035	132867487	132867687	1,0	0	-0.001
3361	ENSG00000271723	MROH7-TTC4	chr1	+	54731485	54731700	54731485	54731549	54731654	54731700	1,0	0	0.014
3372	ENSG00000095906	NUBP2	chr16	+	1787940	1788207	1787940	1788051	1788160	1788207	1,0	0	-0.013
3373	ENSG00000197386	HTT	chr4	+	3187650	3189093	3187650	3187886	3188950	3189093	1,0	0	0
912	ENSG00000124228	DDX27	chr20	+	49233567	49236231	49233567	49233709	49236149	49236231	1,0	0	-0.117
3392	ENSG00000231074	HCG18	chr6	-	30291005	30294964	30291005	30292599	30294470	30294964	1,0	0	0.001
3394	ENSG00000121741	ZMYM2	chr13	+	19993062	19993919	19993062	19993564	19993825	19993919	1,0	0	-0.03
3395	ENSG00000156256	USP16	chr21	+	29042471	29043599	29042471	29042528	29043422	29043599	1,0	0	0.001
3396	ENSG00000010292	NCAPD2	chr12	+	6514264	6514587	6514264	6514392	6514463	6514587	1,0	0	0.006
3401	ENSG00000154222	CC2D1B	chr1	-	52355397	52355666	52355397	52355449	52355607	52355666	1,0	0	0.007
3410	ENSG00000100897	DCAF11	chr14	+	24115381	24115726	24115381	24115392	24115542	24115726	1,0	0	-0.025
3417	ENSG00000003756	RBM5	chr3	+	50117073	50117379	50117073	50117171	50117249	50117379	1,0	0	-0.01
3427	ENSG00000060971	ACAA1	chr3	-	38126161	38126700	38126161	38126341	38126509	38126700	1,0	0	-0.05
3444	ENSG00000101843	PSMD10	chrX	-	108087952	108088099	108087952	108087972	108088095	108088099	1,0	0	-0.005
3445	ENSG00000180098	TRNAU1AP	chr1	+	28560632	28561398	28560632	28560732	28561345	28561398	1,0	0	-0.015
3446	ENSG00000134909	ARHGAP32	chr11	-	128972452	128975002	128972452	128973432	128974123	128975002	1,0	0	-0.065
3449	ENSG00000165792	METTL17	chr14	+	20994793	20995233	20994793	20994901	20995164	20995233	1,0	0	-0.009
3462	ENSG00000141456	PELP1	chr17	-	4675273	4675884	4675273	4675362	4675796	4675884	1,0	0	-0.007
3465	ENSG00000185163	DDX51	chr12	-	132140830	132141420	132140830	132141020	132141274	132141420	1,0	0	0.065
3470	ENSG00000144021	CIAO1	chr2	+	96268456	96269355	96268456	96268658	96269267	96269355	1,0	0	0.008
3476	ENSG00000171824	EXOSC10	chr1	-	11076841	11077651	11076841	11076948	11077600	11077651	1,0	0	0.026
3478	ENSG00000197043	ANXA6	chr5	-	151138677	151139447	151138677	151138791	151139352	151139447	1,0	0	0
3480	ENSG00000142784	WDTC1	chr1	+	27303620	27305193	27303620	27303795	27305000	27305193	1,0	0	-0.006
3488	ENSG00000142684	ZNF593	chr1	+	26170417	26172060	26170417	26170480	26170574	26172060	1,0	0	0.011
3494	ENSG00000136279	DBNL	chr7	+	44057781	44058280	44057781	44057859	44058128	44058280	1,0	0	0.006
3498	ENSG00000158796	DEDD	chr1	-	161124137	161124526	161124137	161124210	161124339	161124526	1,0	0	0.009
3499	ENSG00000158796	DEDD	chr1	-	161124137	161124526	161124137	161124210	161124413	161124526	1,0	0	0.012
3502	ENSG00000162298	SYVN1	chr11	-	65131273	65131596	65131273	65131373	65131469	65131596	1,0	0	0.015
3504	ENSG00000162298	SYVN1	chr11	-	65132247	65132780	65132247	65132351	65132731	65132780	1,0	0	-0.035
3505	ENSG00000162298	SYVN1	chr11	-	65132921	65133320	65132921	65133074	65133159	65133320	1,0	0	0.004
3507	ENSG00000100316	RPL3	chr22	-	39312883	39313310	39312883	39312984	39313190	39313310	1,0	0	0.002
3532	ENSG00000100241	SBF1	chr22	-	50447321	50447609	50447321	50447453	50447521	50447609	1,0	0	0.005
3533	ENSG00000100241	SBF1	chr22	-	50467531	50467923	50467531	50467690	50467785	50467923	1,0	0	0.01
3564	ENSG00000077782	FGFR1	chr8	-	38427920	38428435	38427920	38428093	38428351	38428435	1,0	0	0.016
3578	ENSG00000172500	FIBP	chr11	-	65884569	65884998	65884569	65884656	65884934	65884998	1,0	0	0.006
3584	ENSG00000115541	HSPE1	chr2	+	197503038	197503381	197503038	197503128	197503208	197503381	1,0	0	0.002
3588	ENSG00000183258	DDX41	chr5	-	177512495	177512876	177512495	177512645	177512779	177512876	1,0	0	-0.001
3591	ENSG00000183258	DDX41	chr5	-	177516287	177516835	177516287	177516447	177516724	177516835	1,0	0	-0.005
3594	ENSG00000135506	OS9	chr12	+	57695961	57696373	57695961	57695976	57696274	57696373	1,0	0	0.01
3596	ENSG00000135506	OS9	chr12	+	57715759	57716193	57715759	57715970	57716088	57716193	1,0	0	-0.046
3597	ENSG00000135506	OS9	chr12	+	57715759	57716193	57715759	57715970	57716091	57716193	1,0	0	0.007
3599	ENSG00000167110	GOLGA2	chr9	-	128262562	128263092	128262562	128262704	128263033	128263092	1,0	0	0.011
3604	ENSG00000155363	MOV10	chr1	+	112698286	112699810	112698286	112698789	112699684	112699810	1,0	0	0.037
3606	ENSG00000168538	TRAPPC11	chr4	+	183708406	183708574	183708406	183708416	183708535	183708574	1,0	0	-0.053
3608	ENSG00000112739	PRPF4B	chr6	+	4060412	4061147	4060412	4060644	4061014	4061147	1,0	0	-0.017
3610	ENSG00000112739	PRPF4B	chr6	+	4060412	4062299	4060412	4060686	4061654	4062299	1,0	0	0.02
3611	ENSG00000112739	PRPF4B	chr6	+	4060412	4062299	4060412	4061147	4062212	4062299	1,0	0	0.023
3615	ENSG00000165487	MICU2	chr13	-	21495160	21496160	21495160	21495318	21496051	21496160	1,0	0	-0.004
3625	ENSG00000007341	ST7L	chr1	-	112610454	112611003	112610454	112610690	112610840	112611003	1,0	0	-0.04
2863	ENSG00000013573	DDX11	chr12	+	31089043	31090094	31089043	31089151	31089885	31090094	1,0	0	-0.111
3639	ENSG00000215305	VPS16	chr20	+	2863948	2864287	2863948	2864083	2864178	2864287	1,0	0	-0.02
3641	ENSG00000143224	PPOX	chr1	+	161167099	161167486	161167099	161167234	161167370	161167486	1,0	0	0.045
3645	ENSG00000128513	POT1	chr7	-	124822385	124824074	124822385	124822551	124823796	124824074	1,0	0	-0.032
3646	ENSG00000036549	ZZZ3	chr1	-	77579526	77581069	77579526	77579628	77580997	77581069	1,0	0	0
3662	ENSG00000158941	CCAR2	chr8	+	22618616	22619015	22618616	22618728	22618826	22619015	1,0	0	0.008
3664	ENSG00000158941	CCAR2	chr8	+	22619149	22620468	22619149	22619355	22619637	22620468	1,0	0	0.007
3668	ENSG00000100380	ST13	chr22	-	40840625	40840692	40840625	40840653	40840655	40840692	1,0	0	0.003
3686	ENSG00000071462	WBSCR22	chr7	+	73692595	73693414	73692595	73692646	73693328	73693414	1,0	0	0.005
3688	ENSG00000198912	C1orf174	chr1	-	3890568	3892996	3890568	3891057	3892882	3892996	1,0	0	-0.014
3694	ENSG00000037280	FLT4	chr5	-	180608967	180610025	180608967	180609053	180609904	180610025	1,0	0	0.005
3695	ENSG00000037280	FLT4	chr5	-	180613010	180614179	180613010	180613110	180614067	180614179	1,0	0	0.002
3706	ENSG00000164053	ATRIP	chr3	+	48460109	48460799	48460109	48460419	48460708	48460799	1,0	0	0.035
3707	ENSG00000106261	ZKSCAN1	chr7	+	100023418	100023932	100023418	100023461	100023551	100023932	1,0	0	-0.034
3711	ENSG00000129968	ABHD17A	chr19	-	1877507	1880115	1877507	1877687	1879920	1880115	1,0	0	0.007
3712	ENSG00000115207	GTF3C2	chr2	-	27335916	27336425	27335916	27336028	27336197	27336425	1,0	0	-0.011
3718	ENSG00000144559	TAMM41	chr3	-	11807832	11809682	11807832	11807895	11809516	11809682	1,0	0	0.012
3723	ENSG00000165359	DDX26B	chrX	+	135569336	135573033	135569336	135569431	135572814	135573033	1,0	0	-0.034
3732	ENSG00000126012	KDM5C	chrX	-	53198489	53198888	53198489	53198637	53198763	53198888	1,0	0	0.03
3748	ENSG00000099622	CIRBP	chr19	+	1271139	1271632	1271139	1271365	1271550	1271632	1,0	0	-0.004
3751	ENSG00000099622	CIRBP	chr19	+	1271980	1274440	1271980	1272051	1274306	1274440	1,0	0	-0.008
5412	ENSG00000197114	ZGPAT	chr20	+	63733586	63734824	63733586	63733712	63734644	63734824	1,0	0	-0.109
3767	ENSG00000179632	MAF1	chr8	+	144106342	144106674	144106342	144106464	144106554	144106674	1,0	0	-0.006
3771	ENSG00000071859	FAM50A	chrX	+	154449680	154449931	154449680	154449735	154449882	154449931	1,0	0	-0.005
3777	ENSG00000116213	WRAP73	chr1	-	3630766	3631657	3630766	3631117	3631465	3631657	1,0	0	-0.033
3781	ENSG00000113108	APBB3	chr5	-	140561586	140562227	140561586	140561701	140562099	140562227	1,0	0	-0.078
3790	ENSG00000120889	TNFRSF10B	chr8	-	23028330	23028602	23028330	23028441	23028528	23028602	1,0	0	-0.05
3791	ENSG00000198837	DENND4B	chr1	-	153930538	153931064	153930538	153930603	153930691	153931064	1,0	0	-0.018
3793	ENSG00000124067	SLC12A4	chr16	-	67945086	67945553	67945086	67945220	67945368	67945553	1,0	0	0.009
3809	ENSG00000189171	S100A13	chr1	-	153626319	153627598	153626319	153626533	153627482	153627598	1,0	0	0.018
3810	ENSG00000167536	DHRS13	chr17	-	28902582	28903071	28902582	28902701	28902817	28903071	1,0	0	-0.013
3815	ENSG00000070814	TCOF1	chr5	+	150391543	150392176	150391543	150391657	150391956	150392176	1,0	0	0.004
3827	ENSG00000117155	SSX2IP	chr1	-	84662197	84662530	84662197	84662375	84662454	84662530	1,0	0	0.003
3829	ENSG00000255104	ZNF286A	chr17	+	15700047	15700366	15700047	15700168	15700272	15700366	1,0	0	0.028
3832	ENSG00000100462	PRMT5	chr14	-	22920528	22921056	22920528	22920731	22920839	22921056	1,0	0	-0.004
3839	ENSG00000024526	DEPDC1	chr1	-	68489451	68489608	68489451	68489485	68489569	68489608	1,0	0	0.006
3846	ENSG00000123416	TUBA1B	chr12	-	49129499	49131395	49129499	49129722	49131297	49131395	1,0	0	0
3847	ENSG00000111640	GAPDH	chr12	+	6536683	6537010	6536683	6536790	6536919	6537010	1,0	0	-0.002
3858	ENSG00000166710	B2M	chr15	+	44715422	44716356	44715422	44715701	44716328	44716356	1,0	0	0.003
3859	ENSG00000112514	CUTA	chr6	-	33416549	33416776	33416549	33416660	33416748	33416776	1,0	0	-0.012
3870	ENSG00000136450	SRSF1	chr17	-	58004922	58005973	58004922	58005041	58005800	58005973	1,0	0	-0.002
3875	ENSG00000146263	MMS22L	chr6	-	97269901	97272881	97269901	97269992	97272703	97272881	1,0	0	-0.002
3878	ENSG00000066322	ELOVL1	chr1	-	43364927	43365376	43364927	43365008	43365185	43365376	1,0	0	0.007
3885	ENSG00000170581	STAT2	chr12	-	56354777	56355351	56354777	56354863	56355275	56355351	1,0	0	0.03
1595	ENSG00000140983	RHOT2	chr16	+	668655	670175	668655	668699	670122	670175	1,0	0	-0.107
3900	ENSG00000196642	RABL6	chr9	+	136831720	136832370	136831720	136831861	136832264	136832370	1,0	0	-0.004
3902	ENSG00000136068	FLNB	chr3	+	58168439	58169793	58168439	58168658	58169589	58169793	1,0	0	0.007
3908	ENSG00000158092	NCK1	chr3	+	136945582	136946295	136945582	136945752	136946151	136946295	1,0	0	0.006
3915	ENSG00000089685	BIRC5	chr17	+	78215965	78216781	78215965	78216034	78216663	78216781	1,0	0	0.003
3918	ENSG00000140416	TPM1	chr15	+	63061197	63062277	63061197	63061273	63062214	63062277	1,0	0	0.008
3919	ENSG00000213593	TMX2	chr11	+	57738663	57739039	57738663	57738770	57738973	57739039	1,0	0	-0.002
3923	ENSG00000147813	NAPRT	chr8	-	143576077	143576572	143576077	143576162	143576431	143576572	1,0	0	0.002
3926	ENSG00000095787	WAC	chr10	+	28614566	28616362	28614566	28614685	28616172	28616362	1,0	0	-0.003
3927	ENSG00000170791	CHCHD7	chr8	+	56211788	56214667	56211788	56211837	56214597	56214667	1,0	0	-0.002
3930	ENSG00000148399	DPH7	chr9	-	137575708	137576167	137575708	137575892	137576079	137576167	1,0	0	0.079
3935	ENSG00000075702	WDR62	chr19	+	36101213	36102851	36101213	36101317	36102751	36102851	1,0	0	-0.071
3940	ENSG00000165637	VDAC2	chr10	+	75219062	75219356	75219062	75219215	75219303	75219356	1,0	0	0.002
3164	ENSG00000160789	LMNA	chr1	+	156137653	156138757	156137653	156137743	156138487	156138757	1,0	0	-0.106
3963	ENSG00000120733	KDM3B	chr5	+	138386021	138386621	138386021	138386190	138386288	138386621	1,0	0	-0.006
3967	ENSG00000173209	AHSA2	chr2	+	61185501	61186497	61185501	61185618	61186445	61186497	1,0	0	-0.012
3974	ENSG00000159079	C21orf59	chr21	-	32601666	32603292	32601666	32601973	32603160	32603292	1,0	0	0.019
3982	ENSG00000169228	RAB24	chr5	-	177301924	177302496	177301924	177301987	177302127	177302496	1,0	0	-0.007
3983	ENSG00000169228	RAB24	chr5	-	177302127	177302496	177302127	177302178	177302396	177302496	1,0	0	-0.024
3990	ENSG00000103365	GGA2	chr16	-	23493359	23494378	23493359	23493458	23494302	23494378	1,0	0	-0.003
4959	ENSG00000188517	COL25A1	chr4	-	109301722	109302367	109301722	109302075	109302302	109302367	1,0	0	-0.106
4001	ENSG00000087095	NLK	chr17	+	28194581	28196381	28194581	28194708	28196179	28196381	1,0	0	0.038
4002	ENSG00000173113	TRMT112	chr11	-	64316690	64317147	64316690	64316968	64317057	64317147	1,0	0	0.001
4005	ENSG00000144136	SLC20A1	chr2	+	112660386	112661226	112660386	112660572	112661141	112661226	1,0	0	-0.015
4012	ENSG00000198755	RPL10A	chr6	+	35468419	35468873	35468419	35468439	35468798	35468873	1,0	0	0
4014	ENSG00000198755	RPL10A	chr6	+	35468946	35469529	35468946	35469027	35469380	35469529	1,0	0	0.003
4015	ENSG00000198755	RPL10A	chr6	+	35468946	35469529	35468946	35469285	35469380	35469529	1,0	0	0.015
4016	ENSG00000163463	KRTCAP2	chr1	-	155169790	155172489	155169790	155169857	155172350	155172489	1,0	0	0.006
4028	ENSG00000011485	PPP5C	chr19	+	46387365	46388448	46387365	46387453	46388407	46388448	1,0	0	0.003
4029	ENSG00000116670	MAD2L2	chr1	-	11680352	11680613	11680352	11680471	11680561	11680613	1,0	0	0.005
4030	ENSG00000204469	PRRC2A	chr6	+	31635581	31636049	31635581	31635749	31635966	31636049	1,0	0	-0.005
4031	ENSG00000204469	PRRC2A	chr6	+	31636732	31637136	31636732	31636945	31637041	31637136	1,0	0	-0.002
4032	ENSG00000204469	PRRC2A	chr6	+	31637233	31637771	31637233	31637324	31637445	31637771	1,0	0	0.001
4033	ENSG00000179335	CLK3	chr15	+	74620008	74622216	74620008	74620225	74622119	74622216	1,0	0	-0.01
4034	ENSG00000179335	CLK3	chr15	+	74622119	74622560	74622119	74622216	74622493	74622560	1,0	0	0.022
4038	ENSG00000204256	BRD2	chr6	+	32976561	32977570	32976561	32976936	32977259	32977570	1,0	0	0.011
4039	ENSG00000204256	BRD2	chr6	+	32976561	32977570	32976561	32976936	32977441	32977570	1,0	0	-0.002
4040	ENSG00000196262	PPIA	chr7	+	44799391	44799874	44799391	44799480	44799701	44799874	1,0	0	0
4042	ENSG00000115204	MPV17	chr2	-	27312213	27312589	27312213	27312246	27312493	27312589	1,0	0	0.01
4045	ENSG00000175634	RPS6KB2	chr11	+	67433994	67434275	67433994	67434057	67434197	67434275	1,0	0	0.009
4051	ENSG00000167671	UBXN6	chr19	-	4446048	4446413	4446048	4446197	4446282	4446413	1,0	0	0.01
4052	ENSG00000167671	UBXN6	chr19	-	4446499	4446920	4446499	4446719	4446835	4446920	1,0	0	0.019
4057	ENSG00000143793	C1orf35	chr1	-	228102079	228102382	228102079	228102165	228102309	228102382	1,0	0	-0.016
4058	ENSG00000143793	C1orf35	chr1	-	228101338	228102560	228101338	228101473	228102477	228102560	1,0	0	-0.084
3942	ENSG00000215883	CYB5RL	chr1	-	54184160	54186286	54184160	54184265	54186180	54186286	1,0	0	-0.105
4075	ENSG00000134574	DDB2	chr11	+	47234756	47235412	47234756	47234934	47235269	47235412	1,0	0	0.034
4076	ENSG00000133275	CSNK1G2	chr19	+	1978304	1978511	1978304	1978345	1978441	1978511	1,0	0	-0.007
4081	ENSG00000164062	APEH	chr3	+	49675182	49675787	49675182	49675309	49675693	49675787	1,0	0	-0.003
4086	ENSG00000135829	DHX9	chr1	+	182883138	182883368	182883138	182883216	182883319	182883368	1,0	0	0
4097	ENSG00000143575	HAX1	chr1	+	154273335	154273961	154273335	154273534	154273773	154273961	1,0	0	-0.007
4098	ENSG00000143575	HAX1	chr1	+	154273335	154273961	154273335	154273598	154273773	154273961	1,0	0	-0.004
4103	ENSG00000135924	DNAJB2	chr2	+	219280577	219281771	219280577	219280687	219281717	219281771	1,0	0	0.014
4106	ENSG00000135486	HNRNPA1	chr12	+	54281385	54281941	54281385	54281502	54281794	54281941	1,0	0	0.001
4110	ENSG00000141504	SAT2	chr17	-	7627142	7627414	7627142	7627226	7627362	7627414	1,0	0	0.023
4113	ENSG00000171848	RRM2	chr2	+	10122738	10123057	10122738	10122897	10122982	10123057	1,0	0	-0.01
4119	ENSG00000242372	EIF6	chr20	-	35284175	35284492	35284175	35284261	35284380	35284492	1,0	0	-0.007
4129	ENSG00000168028	RPSA	chr3	+	39411895	39412434	39411895	39412061	39412273	39412434	1,0	0	-0.001
4130	ENSG00000115042	FAHD2A	chr2	+	95410526	95411026	95410526	95410586	95410863	95411026	1,0	0	0.004
4132	ENSG00000196497	IPO4	chr14	-	24183455	24183667	24183455	24183513	24183589	24183667	1,0	0	0.004
4135	ENSG00000196497	IPO4	chr14	-	24188343	24188638	24188343	24188423	24188551	24188638	1,0	0	0.004
4136	ENSG00000196497	IPO4	chr14	-	24188551	24188797	24188551	24188638	24188718	24188797	1,0	0	0.012
4141	ENSG00000168818	STX18	chr4	-	4457190	4457500	4457190	4457257	4457422	4457500	1,0	0	0.021
4146	ENSG00000141013	GAS8	chr16	+	90036380	90037399	90036380	90036586	90037231	90037399	1,0	0	-0.008
4153	ENSG00000067445	TRO	chrX	+	54926582	54927105	54926582	54926625	54927042	54927105	1,0	0	0.026
4155	ENSG00000067445	TRO	chrX	+	54928602	54931031	54928602	54928710	54930740	54931031	1,0	0	-0.05
4165	ENSG00000075336	TIMM21	chr18	+	74155144	74155403	74155144	74155207	74155305	74155403	1,0	0	0.005
4167	ENSG00000161904	LEMD2	chr6	-	33778241	33780179	33778241	33778387	33780099	33780179	1,0	0	-0.02
4173	ENSG00000171720	HDAC3	chr5	-	141629859	141630125	141629859	141629916	141630043	141630125	1,0	0	-0.003
4174	ENSG00000145476	CYP4V2	chr4	+	186201156	186205302	186201156	186201342	186205199	186205302	1,0	0	0.068
4188	ENSG00000136463	TACO1	chr17	+	63606312	63607464	63606312	63606440	63607286	63607464	1,0	0	0.002
4195	ENSG00000166508	MCM7	chr7	-	100099022	100099403	100099022	100099203	100099278	100099403	1,0	0	-0.002
4196	ENSG00000166508	MCM7	chr7	-	100099022	100099753	100099022	100099403	100099588	100099753	1,0	0	-0.007
4200	ENSG00000084774	CAD	chr2	+	27233311	27233808	27233311	27233536	27233625	27233808	1,0	0	-0.013
4201	ENSG00000084774	CAD	chr2	+	27242619	27242973	27242619	27242775	27242871	27242973	1,0	0	0
4203	ENSG00000115234	SNX17	chr2	+	27374084	27374433	27374084	27374175	27374345	27374433	1,0	0	0.002
4207	ENSG00000143258	USP21	chr1	+	161164533	161164942	161164533	161164612	161164834	161164942	1,0	0	0.059
4210	ENSG00000168958	MFF	chr2	+	227328677	227330846	227328677	227328789	227330625	227330846	1,0	0	-0.001
4221	ENSG00000131748	STARD3	chr17	+	39657972	39658522	39657972	39658026	39658404	39658522	1,0	0	-0.014
4229	ENSG00000114388	NPRL2	chr3	-	50348526	50348782	50348526	50348563	50348684	50348782	1,0	0	0.01
4230	ENSG00000114388	NPRL2	chr3	-	50348684	50349010	50348684	50348782	50348873	50349010	1,0	0	0.008
4266	ENSG00000162191	UBXN1	chr11	-	62676497	62677005	62676497	62676639	62676812	62677005	1,0	0	0.004
4268	ENSG00000162191	UBXN1	chr11	-	62677517	62677832	62677517	62677563	62677780	62677832	1,0	0	-0.006
4273	ENSG00000166986	MARS	chr12	+	57489266	57489558	57489266	57489345	57489423	57489558	1,0	0	0.001
4277	ENSG00000166986	MARS	chr12	+	57515919	57516158	57515919	57515991	57516138	57516158	1,0	0	0.019
4278	ENSG00000166986	MARS	chr12	+	57515919	57516337	57515919	57515991	57516244	57516337	1,0	0	-0.005
4280	ENSG00000166986	MARS	chr12	+	57516244	57516655	57516244	57516337	57516434	57516655	1,0	0	-0.005
4282	ENSG00000104907	TRMT1	chr19	-	13115996	13116431	13115996	13116052	13116145	13116431	1,0	0	0.009
4284	ENSG00000104907	TRMT1	chr19	-	13115996	13116431	13115996	13116052	13116186	13116431	1,0	0	0.04
4288	ENSG00000115355	CCDC88A	chr2	-	55295596	55296056	55295596	55295727	55295949	55296056	1,0	0	0.002
4290	ENSG00000138035	PNPT1	chr2	-	55644636	55645432	55644636	55644720	55645348	55645432	1,0	0	0.002
4291	ENSG00000138035	PNPT1	chr2	-	55680711	55680918	55680711	55680759	55680854	55680918	1,0	0	-0.002
4294	ENSG00000115464	USP34	chr2	-	61206759	61208977	61206759	61206886	61208898	61208977	1,0	0	-0.003
4305	ENSG00000162910	MRPL55	chr1	-	228108436	228109016	228108436	228108508	228108954	228109016	1,0	0	0.014
4310	ENSG00000131051	RBM39	chr20	-	35704667	35705330	35704667	35704746	35705224	35705330	1,0	0	0.007
4311	ENSG00000131051	RBM39	chr20	-	35738967	35740887	35738967	35739017	35740823	35740887	1,0	0	-0.019
4314	ENSG00000197223	C1D	chr2	-	68045987	68046410	68045987	68046043	68046343	68046410	1,0	0	-0.004
4340	ENSG00000144895	EIF2A	chr3	+	150567901	150568046	150567901	150567929	150568016	150568046	1,0	0	-0.005
4343	ENSG00000204843	DCTN1	chr2	-	74366243	74366620	74366243	74366375	74366458	74366620	1,0	0	0
4344	ENSG00000204843	DCTN1	chr2	-	74366458	74366932	74366458	74366620	74366782	74366932	1,0	0	-0.006
4345	ENSG00000204843	DCTN1	chr2	-	74367970	74368880	74367970	74368131	74368727	74368880	1,0	0	0.001
4361	ENSG00000138434	SSFA2	chr2	+	181915215	181918675	181915215	181916427	181918597	181918675	1,0	0	0.014
4362	ENSG00000138434	SSFA2	chr2	+	181915215	181918675	181915215	181917005	181918597	181918675	1,0	0	0.055
4367	ENSG00000112531	QKI	chr6	+	163563419	163570145	163563419	163563719	163564666	163570145	1,0	0	-0.059
4368	ENSG00000112531	QKI	chr6	+	163563419	163570145	163563419	163563719	163565945	163570145	1,0	0	0.022
4378	ENSG00000152291	TGOLN2	chr2	-	85326507	85327685	85326507	85326804	85326978	85327685	1,0	0	-0.024
4381	ENSG00000168906	MAT2A	chr2	+	85542154	85542747	85542154	85542373	85542564	85542747	1,0	0	0.009
4382	ENSG00000168894	RNF181	chr2	+	85597103	85597581	85597103	85597178	85597444	85597581	1,0	0	-0.001
4387	ENSG00000073060	SCARB1	chr12	-	124782682	124786503	124782682	124782811	124786440	124786503	1,0	0	-0.011
4388	ENSG00000135974	C2orf49	chr2	+	105342847	105343223	105342847	105342974	105343100	105343223	1,0	0	-0.02
4396	ENSG00000148303	RPL7A	chr9	+	133350239	133350727	133350239	133350319	133350596	133350727	1,0	0	-0.001
4401	ENSG00000198901	PRC1	chr15	-	90981498	90981981	90981498	90981669	90981747	90981981	1,0	0	0.001
4402	ENSG00000164172	MOCS2	chr5	-	53100410	53101509	53100410	53100487	53101358	53101509	1,0	0	0.085
4403	ENSG00000164172	MOCS2	chr5	-	53100410	53101509	53100410	53100534	53101358	53101509	1,0	0	0.003
4405	ENSG00000130713	EXOSC2	chr9	+	130697581	130698251	130697581	130697627	130698161	130698251	1,0	0	-0.012
4407	ENSG00000186635	ARAP1	chr11	-	72695541	72695865	72695541	72695628	72695717	72695865	1,0	0	-0.013
4413	ENSG00000167792	NDUFV1	chr11	+	67606957	67607324	67606957	67607076	67607298	67607324	1,0	0	-0.024
4414	ENSG00000167792	NDUFV1	chr11	+	67608225	67608722	67608225	67608478	67608551	67608722	1,0	0	0.002
3426	ENSG00000060971	ACAA1	chr3	-	38125825	38126700	38125825	38125881	38126509	38126700	1,0	0	-0.101
4421	ENSG00000272752	STAG3L5P-PVRIG2P-PILRB	chr7	+	100352563	100352914	100352563	100352667	100352760	100352914	1,0	0	0.001
4422	ENSG00000144199	FAHD2B	chr2	-	97085698	97086198	97085698	97085861	97086138	97086198	1,0	0	0.022
4423	ENSG00000198677	TTC37	chr5	-	95516524	95517060	95516524	95516586	95516915	95517060	1,0	0	0.06
4424	ENSG00000159840	ZYX	chr7	+	143382247	143382685	143382247	143382447	143382592	143382685	1,0	0	-0.003
4434	ENSG00000145495	MARCH6	chr5	+	10400783	10402139	10400783	10400842	10402058	10402139	1,0	0	0.005
4440	ENSG00000114857	NKTR	chr3	+	42619019	42619708	42619019	42619127	42619663	42619708	1,0	0	-0.041
4444	ENSG00000114857	NKTR	chr3	+	42627199	42630575	42627199	42627227	42630545	42630575	1,0	0	-0.032
4446	ENSG00000063660	GPC1	chr2	+	240463346	240464746	240463346	240463512	240464615	240464746	1,0	0	-0.004
4467	ENSG00000115091	ACTR3	chr2	+	113951719	113955706	113951719	113951845	113955622	113955706	1,0	0	0.002
4468	ENSG00000188827	SLX4	chr16	-	3600978	3602307	3600978	3601191	3602117	3602307	1,0	0	0.05
4471	ENSG00000143799	PARP1	chr1	-	226365953	226367608	226365953	226366052	226367479	226367608	1,0	0	0.001
4481	ENSG00000138442	WDR12	chr2	-	202884197	202884535	202884197	202884303	202884394	202884535	1,0	0	0.007
4496	ENSG00000136699	SMPD4	chr2	-	130156034	130156675	130156034	130156135	130156584	130156675	1,0	0	-0.002
4497	ENSG00000161202	DVL3	chr3	+	184164795	184165206	184164795	184164931	184165112	184165206	1,0	0	-0.01
4499	ENSG00000039650	PNKP	chr19	-	49861448	49861881	49861448	49861510	49861607	49861881	1,0	0	-0.026
4512	ENSG00000161813	LARP4	chr12	+	50454313	50454417	50454313	50454409	50454410	50454417	1,0	0	-0.017
4513	ENSG00000189046	ALKBH2	chr12	-	109092506	109093472	109092506	109092787	109093246	109093472	1,0	0	0.01
4515	ENSG00000129460	NGDN	chr14	+	23475170	23475642	23475170	23475308	23475557	23475642	1,0	0	0.001
4517	ENSG00000129460	NGDN	chr14	+	23477199	23477560	23477199	23477356	23477502	23477560	1,0	0	-0.006
4520	ENSG00000143207	RFWD2	chr1	-	175988287	175989479	175988287	175988412	175989361	175989479	1,0	0	-0.02
4525	ENSG00000234745	HLA-B	chr6	-	31356166	31356957	31356166	31356442	31356687	31356957	1,0	0	0.001
4542	ENSG00000165280	VCP	chr9	-	35060312	35060923	35060312	35060525	35060800	35060923	1,0	0	0.003
4547	ENSG00000163728	TTC14	chr3	+	180608700	180610003	180608700	180608810	180609629	180610003	1,0	0	-0.018
4548	ENSG00000108883	EFTUD2	chr17	-	44853516	44854356	44853516	44853635	44854268	44854356	1,0	0	-0.001
4549	ENSG00000108883	EFTUD2	chr17	-	44859904	44860543	44859904	44860045	44860431	44860543	1,0	0	0.003
4551	ENSG00000172531	PPP1CA	chr11	-	67398721	67399163	67398721	67398856	67398939	67399163	1,0	0	-0.006
4552	ENSG00000197858	GPAA1	chr8	+	144083388	144083861	144083388	144083424	144083713	144083861	1,0	0	-0.014
4553	ENSG00000197858	GPAA1	chr8	+	144083388	144083861	144083388	144083500	144083713	144083861	1,0	0	-0.002
4555	ENSG00000169689	STRA13	chr17	-	82019292	82019909	82019292	82019381	82019857	82019909	1,0	0	0.013
4559	ENSG00000137309	HMGA1	chr6	+	34236872	34237317	34236872	34236963	34237203	34237317	1,0	0	-0.001
4562	ENSG00000143390	RFX5	chr1	-	151341959	151343178	151341959	151342085	151343073	151343178	1,0	0	0.004
4572	ENSG00000138385	SSB	chr2	+	169808476	169808902	169808476	169808553	169808859	169808902	1,0	0	0.002
4574	ENSG00000182196	ARL6IP4	chr12	+	122981128	122981879	122981128	122981266	122981570	122981879	1,0	0	-0.053
4575	ENSG00000182196	ARL6IP4	chr12	+	122981128	122981879	122981128	122981299	122981570	122981879	1,0	0	0.006
4577	ENSG00000182196	ARL6IP4	chr12	+	122981128	122981879	122981128	122981299	122981594	122981879	1,0	0	0.001
4579	ENSG00000182196	ARL6IP4	chr12	+	122982468	122982908	122982468	122982538	122982619	122982908	1,0	0	-0.015
4587	ENSG00000167996	FTH1	chr11	-	61964986	61965515	61964986	61965105	61965368	61965515	1,0	0	0.042
4588	ENSG00000167996	FTH1	chr11	-	61964986	61965515	61964986	61965112	61965368	61965515	1,0	0	-0.001
4589	ENSG00000167996	FTH1	chr11	-	61967311	61967631	61967311	61967371	61967457	61967631	1,0	0	0
4592	ENSG00000178252	WDR6	chr3	+	49011634	49014293	49011634	49014116	49014209	49014293	1,0	0	-0.003
4598	ENSG00000117632	STMN1	chr1	-	25901490	25903813	25901490	25901682	25903640	25903813	1,0	0	0.001
4604	ENSG00000146414	SHPRH	chr6	-	145954689	145955354	145954689	145954853	145955186	145955354	1,0	0	0.016
4626	ENSG00000170515	PA2G4	chr12	+	56106989	56107256	56106989	56107095	56107186	56107256	1,0	0	-0.003
4628	ENSG00000115307	AUP1	chr2	-	74526940	74527363	74526940	74527121	74527247	74527363	1,0	0	-0.037
4630	ENSG00000115307	AUP1	chr2	-	74529131	74529499	74529131	74529282	74529361	74529499	1,0	0	-0.01
4631	ENSG00000143499	SMYD2	chr1	+	214330949	214334308	214330949	214331070	214332017	214334308	1,0	0	0.016
4643	ENSG00000157456	CCNB2	chr15	+	59107321	59107670	59107321	59107450	59107556	59107670	1,0	0	-0.002
4644	ENSG00000198721	ECI2	chr6	-	4117307	4119275	4117307	4117451	4119185	4119275	1,0	0	0.002
4645	ENSG00000198721	ECI2	chr6	-	4125249	4126237	4125249	4125370	4126134	4126237	1,0	0	-0.008
4646	ENSG00000123143	PKN1	chr19	+	14467564	14467793	14467564	14467641	14467717	14467793	1,0	0	-0.005
4656	ENSG00000054148	PHPT1	chr9	+	136850012	136850560	136850012	136850137	136850505	136850560	1,0	0	0.073
4660	ENSG00000169045	HNRNPH1	chr5	-	179616125	179617110	179616125	179616218	179617020	179617110	1,0	0	0
4661	ENSG00000169045	HNRNPH1	chr5	-	179616868	179617110	179616868	179616958	179617050	179617110	1,0	0	-0.001
4662	ENSG00000169045	HNRNPH1	chr5	-	179616868	179617110	179616868	179616958	179617059	179617110	1,0	0	-0.05
4665	ENSG00000169045	HNRNPH1	chr5	-	179623036	179624669	179623036	179623164	179623635	179624669	1,0	0	-0.011
4668	ENSG00000102125	TAZ	chrX	+	154419542	154419746	154419542	154419623	154419704	154419746	1,0	0	-0.028
4669	ENSG00000102125	TAZ	chrX	+	154420031	154420264	154420031	154420094	154420211	154420264	1,0	0	-0.013
4671	ENSG00000144635	DYNC1LI1	chr3	-	32570345	32570858	32570345	32570419	32570624	32570858	1,0	0	-0.004
4677	ENSG00000147274	RBMX	chrX	-	136879016	136879453	136879016	136879123	136879318	136879453	1,0	0	-0.004
4680	ENSG00000166012	TAF1D	chr11	-	93736693	93737239	93736693	93736751	93737063	93737239	1,0	0	0.007
4682	ENSG00000095059	DHPS	chr19	-	12679456	12679719	12679456	12679543	12679622	12679719	1,0	0	0.003
4687	ENSG00000197756	RPL37A	chr2	+	216499948	216501467	216499948	216500031	216501340	216501467	1,0	0	0
4688	ENSG00000130717	UCK1	chr9	-	131528943	131529270	131528943	131529038	131529127	131529270	1,0	0	-0.005
4690	ENSG00000109171	SLAIN2	chr4	+	48382567	48382927	48382567	48382639	48382727	48382927	1,0	0	0.019
4706	ENSG00000184840	TMED9	chr5	+	177593649	177594285	177593649	177593775	177594138	177594285	1,0	0	-0.004
4711	ENSG00000115053	NCL	chr2	-	231458265	231459125	231458265	231458389	231459000	231459125	1,0	0	-0.002
4716	ENSG00000167393	PPP2R3B	chrX	-	341306	341931	341306	341396	341882	341931	1,0	0	-0.007
4723	ENSG00000108465	CDK5RAP3	chr17	+	47971121	47971407	47971121	47971152	47971361	47971407	1,0	0	-0.03
4726	ENSG00000108465	CDK5RAP3	chr17	+	47973518	47974031	47973518	47973693	47973930	47974031	1,0	0	-0.007
4727	ENSG00000108465	CDK5RAP3	chr17	+	47973518	47974031	47973518	47973696	47973930	47974031	1,0	0	-0.037
1223	ENSG00000108591	DRG2	chr17	+	18099016	18100435	18099016	18099093	18100362	18100435	1,0	0	0.102
4743	ENSG00000130414	NDUFA10	chr2	-	240011616	240014860	240011616	240011660	240014738	240014860	1,0	0	-0.026
4750	ENSG00000198830	HMGN2	chr1	+	26473482	26474135	26473482	26473527	26474084	26474135	1,0	0	-0.007
4756	ENSG00000114779	ABHD14B	chr3	-	51971459	51971892	51971459	51971698	51971811	51971892	1,0	0	-0.037
4764	ENSG00000092841	MYL6	chr12	+	56158357	56158711	56158357	56158404	56158683	56158711	1,0	0	0.001
4766	ENSG00000092841	MYL6	chr12	+	56158683	56159730	56158683	56158711	56159622	56159730	1,0	0	0.014
4769	ENSG00000092841	MYL6	chr12	+	56159586	56160148	56159586	56159622	56160024	56160148	1,0	0	-0.002
4773	ENSG00000111011	RSRC2	chr12	-	122518838	122521428	122518838	122519051	122521384	122521428	1,0	0	0.032
4777	ENSG00000112787	FBRSL1	chr12	+	132574318	132574564	132574318	132574348	132574492	132574564	1,0	0	-0.007
5844	ENSG00000148334	PTGES2	chr9	-	128122361	128123134	128122361	128122646	128122933	128123134	1,0	0	0.102
4821	ENSG00000076706	MCAM	chr11	-	119314832	119315263	119314832	119315040	119315138	119315263	1,0	0	-0.003
4822	ENSG00000237765	FAM200B	chr4	+	15686235	15687148	15686235	15686462	15686931	15687148	1,0	0	0.064
4823	ENSG00000237765	FAM200B	chr4	+	15686235	15687148	15686235	15686462	15687000	15687148	1,0	0	-0.031
4827	ENSG00000085998	POMGNT1	chr1	-	46193304	46193925	46193304	46193388	46193854	46193925	1,0	0	-0.043
4828	ENSG00000072210	ALDH3A2	chr17	+	19648722	19649124	19648722	19648843	19648934	19649124	1,0	0	-0.04
4836	ENSG00000140398	NEIL1	chr15	+	75352601	75354492	75352601	75352701	75354430	75354492	1,0	0	-0.046
4837	ENSG00000140398	NEIL1	chr15	+	75354249	75354492	75354249	75354277	75354430	75354492	1,0	0	-0.016
4839	ENSG00000108641	B9D1	chr17	-	19343169	19343857	19343169	19343461	19343789	19343857	1,0	0	0.007
4846	ENSG00000265241	RBM8A	chr1	-	145926481	145927077	145926481	145926618	145926808	145927077	1,0	0	0.002
4854	ENSG00000157796	WDR19	chr4	+	39272979	39274958	39272979	39273061	39274807	39274958	1,0	0	-0.086
4859	ENSG00000160753	RUSC1	chr1	+	155325101	155325490	155325101	155325178	155325315	155325490	1,0	0	-0.025
4861	ENSG00000160753	RUSC1	chr1	+	155325863	155327132	155325863	155325910	155326609	155327132	1,0	0	0.018
4878	ENSG00000136490	LIMD2	chr17	-	63698798	63699069	63698798	63698818	63699027	63699069	1,0	0	-0.015
6631	ENSG00000187535	IFT140	chr16	-	1525886	1526796	1525886	1526077	1526732	1526796	1,0	0	0.106
4882	ENSG00000165819	METTL3	chr14	-	21503172	21503829	21503172	21503577	21503663	21503829	1,0	0	-0.001
4884	ENSG00000110172	CHORDC1	chr11	-	90210535	90214175	90210535	90210594	90214017	90214175	1,0	0	0.027
4885	ENSG00000112096	SOD2	chr6	-	159679063	159682638	159679063	159679298	159682473	159682638	1,0	0	0.011
4886	ENSG00000168438	CDC40	chr6	+	110210706	110212272	110210706	110210803	110212132	110212272	1,0	0	-0.001
4887	ENSG00000111057	KRT18	chr12	+	52950327	52950906	52950327	52950410	52950749	52950906	1,0	0	-0.001
4890	ENSG00000100949	RABGGTA	chr14	-	24266429	24266889	24266429	24266517	24266775	24266889	1,0	0	0.012
4898	ENSG00000141510	TP53	chr17	-	7676381	7676622	7676381	7676403	7676520	7676622	1,0	0	0.005
4906	ENSG00000148218	ALAD	chr9	-	113390592	113390933	113390592	113390676	113390797	113390933	1,0	0	0.06
4907	ENSG00000100219	XBP1	chr22	-	28796046	28796192	28796046	28796121	28796147	28796192	1,0	0	0.038
4912	ENSG00000106263	EIF3B	chr7	+	2366316	2366591	2366316	2366448	2366524	2366591	1,0	0	-0.004
4915	ENSG00000106263	EIF3B	chr7	+	2379393	2380740	2379393	2379511	2380278	2380740	1,0	0	0.013
4916	ENSG00000106009	BRAT1	chr7	-	2537880	2539351	2537880	2538764	2539178	2539351	1,0	0	0.014
4917	ENSG00000106009	BRAT1	chr7	-	2539785	2541052	2539785	2539888	2540978	2541052	1,0	0	0.006
4925	ENSG00000164631	ZNF12	chr7	-	6688432	6692703	6688432	6692487	6692601	6692703	1,0	0	0.028
4934	ENSG00000214021	TTLL3	chr3	+	9817644	9820741	9817644	9817759	9820545	9820741	1,0	0	0.06
4935	ENSG00000214021	TTLL3	chr3	+	9817644	9820741	9817644	9818920	9820545	9820741	1,0	0	0.007
4939	ENSG00000115677	HDLBP	chr2	-	241235120	241235594	241235120	241235255	241235489	241235594	1,0	0	-0.001
4940	ENSG00000115677	HDLBP	chr2	-	241235120	241235594	241235120	241235275	241235489	241235594	1,0	0	0.02
4943	ENSG00000123505	AMD1	chr6	+	110892298	110892827	110892298	110892443	110892734	110892827	1,0	0	0.003
4951	ENSG00000164548	TRA2A	chr7	-	23521706	23522432	23521706	23521840	23522120	23522432	1,0	0	-0.051
4952	ENSG00000164548	TRA2A	chr7	-	23521706	23522432	23521706	23521840	23522131	23522432	1,0	0	-0.016
4962	ENSG00000104915	STX10	chr19	-	13144061	13144671	13144061	13144139	13144576	13144671	1,0	0	-0.011
4963	ENSG00000104915	STX10	chr19	-	13144061	13144671	13144061	13144486	13144576	13144671	1,0	0	0.013
4983	ENSG00000141258	SGSM2	chr17	+	2362837	2363134	2362837	2362905	2362988	2363134	1,0	0	0.041
4986	ENSG00000136271	DDX56	chr7	-	44573582	44573925	44573582	44573744	44573835	44573925	1,0	0	-0.011
4988	ENSG00000122515	ZMIZ2	chr7	+	44761448	44761905	44761448	44761593	44761694	44761905	1,0	0	-0.037
5008	ENSG00000164054	SHISA5	chr3	-	48469360	48469843	48469360	48469573	48469727	48469843	1,0	0	0.003
5009	ENSG00000156239	N6AMT1	chr21	-	28872190	28876491	28872190	28872739	28876311	28876491	1,0	0	0.034
5022	ENSG00000168237	GLYCTK	chr3	+	52290959	52291922	52290959	52291111	52291746	52291922	1,0	0	-0.074
5025	ENSG00000161010	C5orf45	chr5	-	179837275	179840959	179837275	179837885	179840871	179840959	1,0	0	0.057
5029	ENSG00000130305	NSUN5	chr7	-	73307582	73308553	73307582	73307757	73308430	73308553	1,0	0	0.012
4794	ENSG00000007372	PAX6	chr11	-	31800690	31801776	31800690	31800856	31801761	31801776	1,0	0	0.111
5040	ENSG00000223705	NSUN5P1	chr7	+	75415591	75416191	75415591	75415770	75416102	75416191	1,0	0	0.003
5051	ENSG00000182165	TP53TG1	chr7	-	87345042	87345515	87345042	87345233	87345304	87345515	1,0	0	0.001
5053	ENSG00000157214	STEAP2	chr7	+	90232336	90237631	90232336	90232484	90236890	90237631	1,0	0	-0.04
1224	ENSG00000108591	DRG2	chr17	+	18099632	18100435	18099632	18099715	18100362	18100435	1,0	0	0.112
5058	ENSG00000234545	FAM133B	chr7	-	92577654	92578182	92577654	92577676	92578149	92578182	1,0	0	0.009
5062	ENSG00000216490	IFI30	chr19	+	18177139	18177764	18177139	18177292	18177710	18177764	1,0	0	-0.003
5073	ENSG00000168090	COPS6	chr7	+	100090591	100091152	100090591	100090654	100091037	100091152	1,0	0	-0.005
5076	ENSG00000121716	PILRB	chr7	+	100352563	100353123	100352563	100352914	100352996	100353123	1,0	0	0.011
5080	ENSG00000132323	ILKAP	chr2	-	238194274	238194870	238194274	238194331	238194804	238194870	1,0	0	-0.025
5084	ENSG00000077454	LRCH4	chr7	-	100577085	100577389	100577085	100577154	100577272	100577389	1,0	0	-0.04
5086	ENSG00000172354	GNB2	chr7	+	100676692	100677415	100676692	100676799	100677351	100677415	1,0	0	-0.003
5087	ENSG00000172354	GNB2	chr7	+	100677497	100677818	100677497	100677660	100677751	100677818	1,0	0	0
5089	ENSG00000065000	AP3D1	chr19	-	2109085	2109958	2109085	2109125	2109872	2109958	1,0	0	0.027
5092	ENSG00000087077	TRIP6	chr7	+	100870369	100870743	100870369	100870463	100870573	100870743	1,0	0	0.016
5098	ENSG00000111667	USP5	chr12	+	6863829	6864195	6863829	6863973	6864049	6864195	1,0	0	0.004
5115	ENSG00000145191	EIF2B5	chr3	+	184143051	184143565	184143051	184143142	184143441	184143565	1,0	0	0.014
5116	ENSG00000145191	EIF2B5	chr3	+	184143051	184144224	184143051	184143565	184144098	184144224	1,0	0	0.001
5128	ENSG00000123191	ATP7B	chr13	-	51973934	51975168	51973934	51974084	51974417	51975168	1,0	0	0.041
5152	ENSG00000213983	AP1G2	chr14	-	23563583	23563856	23563583	23563638	23563715	23563856	1,0	0	0.019
5154	ENSG00000213983	AP1G2	chr14	-	23565605	23566160	23565605	23565701	23565815	23566160	1,0	0	0.025
5155	ENSG00000213983	AP1G2	chr14	-	23565605	23566160	23565605	23565701	23566063	23566160	1,0	0	-0.021
4070	ENSG00000188542	DUSP28	chr2	+	240561329	240564014	240561329	240561519	240563673	240564014	1,0	0	0.121
5161	ENSG00000197694	SPTAN1	chr9	+	128624327	128625179	128624327	128624487	128625102	128625179	1,0	0	0
5167	ENSG00000107175	CREB3	chr9	+	35732995	35733282	35732995	35733143	35733214	35733282	1,0	0	-0.032
5173	ENSG00000004059	ARF5	chr7	+	127589484	127590137	127589484	127589594	127590065	127590137	1,0	0	0.002
5180	ENSG00000165055	METTL2B	chr7	+	128476728	128477173	128476728	128476875	128477081	128477173	1,0	0	0.015
3943	ENSG00000135749	PCNXL2	chr1	-	232984135	232986540	232984135	232984477	232986091	232986540	1,0	0	0.122
5186	ENSG00000104823	ECH1	chr19	-	38817315	38817575	38817315	38817364	38817450	38817575	1,0	0	0.015
5196	ENSG00000196465	MYL6B	chr12	+	56154812	56155198	56154812	56154840	56155054	56155198	1,0	0	0
5200	ENSG00000137207	YIPF3	chr6	-	43513068	43513451	43513068	43513200	43513358	43513451	1,0	0	-0.003
5202	ENSG00000157191	NECAP2	chr1	+	16449092	16452015	16449092	16449201	16451837	16452015	1,0	0	-0.002
5208	ENSG00000197448	GSTK1	chr7	+	143264547	143265092	143264547	143264676	143264991	143265092	1,0	0	0.001
5209	ENSG00000197448	GSTK1	chr7	+	143264991	143265296	143264991	143265092	143265260	143265296	1,0	0	-0.005
5212	ENSG00000103145	HCFC1R1	chr16	-	3023232	3023530	3023232	3023361	3023473	3023530	1,0	0	-0.013
5224	ENSG00000075624	ACTB	chr7	-	5528003	5528719	5528003	5528185	5528280	5528719	1,0	0	0
5225	ENSG00000075624	ACTB	chr7	-	5528280	5529400	5528280	5528719	5529160	5529400	1,0	0	0.001
5230	ENSG00000197150	ABCB8	chr7	+	151034272	151034599	151034272	151034428	151034504	151034599	1,0	0	0.001
5232	ENSG00000164896	FASTK	chr7	-	151076912	151077236	151076912	151077027	151077100	151077236	1,0	0	-0.046
5233	ENSG00000164896	FASTK	chr7	-	151077100	151077401	151077100	151077236	151077309	151077401	1,0	0	0.027
5234	ENSG00000164896	FASTK	chr7	-	151077309	151077780	151077309	151077401	151077620	151077780	1,0	0	0.025
5245	ENSG00000184863	RBM33	chr7	+	155738059	155740026	155738059	155738403	155739714	155740026	1,0	0	-0.002
5247	ENSG00000234741	GAS5	chr1	-	173864256	173864506	173864256	173864304	173864483	173864506	1,0	0	-0.011
5249	ENSG00000234741	GAS5	chr1	-	173864483	173864704	173864483	173864506	173864674	173864704	1,0	0	-0.018
5253	ENSG00000234741	GAS5	chr1	-	173865228	173865547	173865228	173865282	173865509	173865547	1,0	0	0.011
5254	ENSG00000234741	GAS5	chr1	-	173865856	173866206	173865856	173865894	173866176	173866206	1,0	0	0.007
5263	ENSG00000124222	STX16	chr20	+	58651271	58652087	58651271	58651414	58652072	58652087	1,0	0	0.003
5270	ENSG00000102054	RBBP7	chrX	-	16845827	16849301	16845827	16845938	16849243	16849301	1,0	0	-0.001
5272	ENSG00000112715	VEGFA	chr6	+	43778888	43786484	43778888	43778918	43784540	43786484	1,0	0	-0.015
5273	ENSG00000029363	BCLAF1	chr6	-	136275842	136276508	136275842	136275989	136276467	136276508	1,0	0	-0.016
5276	ENSG00000163682	RPL9	chr4	-	39456405	39457681	39456405	39456538	39457585	39457681	1,0	0	0
5279	ENSG00000071082	RPL31	chr2	+	101002292	101002808	101002292	101002315	101002701	101002808	1,0	0	0.009
6270	ENSG00000100225	FBXO7	chr22	+	32487744	32493281	32487744	32487828	32493104	32493281	1,0	0	0.125
5293	ENSG00000178761	FAM219B	chr15	-	74904663	74905231	74904663	74904712	74905153	74905231	1,0	0	-0.016
5294	ENSG00000178761	FAM219B	chr15	-	74904663	74906365	74904663	74905231	74906277	74906365	1,0	0	0.006
5299	ENSG00000102226	USP11	chrX	+	47239350	47239907	47239350	47239481	47239789	47239907	1,0	0	0.006
5302	ENSG00000109111	SUPT6H	chr17	+	28700345	28701128	28700345	28700512	28700940	28701128	1,0	0	-0.002
5525	ENSG00000120699	EXOSC8	chr13	+	37002933	37004561	37002933	37003007	37004476	37004561	1,0	0	0.127
5311	ENSG00000068438	FTSJ1	chrX	+	48481425	48481715	48481425	48481528	48481631	48481715	1,0	0	0
5312	ENSG00000068438	FTSJ1	chrX	+	48482596	48483027	48482596	48482794	48482985	48483027	1,0	0	0.012
1982	ENSG00000159199	ATP5G1	chr17	+	48893408	48895334	48893408	48893456	48895155	48895334	1,0	0	0.128
5319	ENSG00000102103	PQBP1	chrX	+	48902232	48902795	48902232	48902384	48902731	48902795	1,0	0	-0.012
5323	ENSG00000215021	PHB2	chr12	-	6970195	6970645	6970195	6970280	6970416	6970645	1,0	0	-0.001
5325	ENSG00000068308	OTUD5	chrX	-	48934463	48934867	48934463	48934612	48934710	48934867	1,0	0	0.021
5326	ENSG00000172732	MUS81	chr11	+	65864719	65865145	65864719	65864815	65865016	65865145	1,0	0	0.004
5328	ENSG00000172732	MUS81	chr11	+	65864719	65865323	65864719	65865145	65865219	65865323	1,0	0	0.032
5343	ENSG00000178719	GRINA	chr8	+	143991691	143992373	143991691	143991804	143991877	143992373	1,0	0	0.007
5351	ENSG00000102316	MAGED2	chrX	+	54809721	54810213	54809721	54809817	54809871	54810213	1,0	0	-0.002
5375	ENSG00000187325	TAF9B	chrX	-	78137748	78138098	78137748	78137883	78137961	78138098	1,0	0	-0.005
5390	ENSG00000169598	DFFB	chr1	+	3883506	3885429	3883506	3883800	3885037	3885429	1,0	0	0.002
5394	ENSG00000109736	MFSD10	chr4	-	2932599	2933209	2932599	2932758	2933105	2933209	1,0	0	-0.033
5411	ENSG00000214026	MRPL23	chr11	+	1956255	1956609	1956255	1956448	1956541	1956609	1,0	0	0
5413	ENSG00000197114	ZGPAT	chr20	+	63733586	63734824	63733586	63733739	63734644	63734824	1,0	0	0.068
5415	ENSG00000197114	ZGPAT	chr20	+	63733586	63734824	63733586	63733712	63734704	63734824	1,0	0	0.023
5416	ENSG00000197114	ZGPAT	chr20	+	63733586	63734824	63733586	63733739	63734704	63734824	1,0	0	0.045
5419	ENSG00000101199	ARFGAP1	chr20	+	63287563	63289788	63287563	63289496	63289677	63289788	1,0	0	0.006
5420	ENSG00000119760	SUPT7L	chr2	-	27660983	27662281	27660983	27661388	27662178	27662281	1,0	0	0.031
5425	ENSG00000158552	ZFAND2B	chr2	+	219208255	219208486	219208255	219208348	219208425	219208486	1,0	0	0.023
5426	ENSG00000072778	ACADVL	chr17	+	7220121	7220676	7220121	7220197	7220463	7220676	1,0	0	0.002
5432	ENSG00000072778	ACADVL	chr17	+	7223812	7224069	7223812	7223875	7223967	7224069	1,0	0	-0.011
5433	ENSG00000072778	ACADVL	chr17	+	7224320	7224552	7224320	7224393	7224479	7224552	1,0	0	-0.005
5435	ENSG00000177646	ACAD9	chr3	+	128909343	128910149	128909343	128909421	128910020	128910149	1,0	0	0.006
5438	ENSG00000110583	NAA40	chr11	+	63945839	63947003	63945839	63945935	63946724	63947003	1,0	0	0.099
5440	ENSG00000131871	VIMP	chr15	-	101274591	101275361	101274591	101274681	101275254	101275361	1,0	0	-0.008
5447	ENSG00000130734	ATG4D	chr19	+	10551896	10552121	10551896	10551975	10552044	10552121	1,0	0	0.005
5449	ENSG00000092330	TINF2	chr14	-	24239642	24240155	24239642	24239931	24240063	24240155	1,0	0	-0.026
5452	ENSG00000102038	SMARCA1	chrX	-	129480700	129481185	129480700	129480814	129481074	129481185	1,0	0	0.004
5469	ENSG00000115275	MOGS	chr2	-	74464895	74465410	74464895	74464987	74465313	74465410	1,0	0	-0.001
5471	ENSG00000103037	SETD6	chr16	+	58515790	58516097	58515790	58515880	58515952	58516097	1,0	0	-0.033
5475	ENSG00000063601	MTMR1	chrX	+	150762564	150765102	150762564	150762737	150764511	150765102	1,0	0	-0.012
5481	ENSG00000147400	CETN2	chrX	-	152828536	152829277	152828536	152828674	152829148	152829277	1,0	0	-0.006
5492	ENSG00000102119	EMD	chrX	+	154379941	154380367	154379941	154380019	154380233	154380367	1,0	0	-0.013
5493	ENSG00000126903	SLC10A3	chrX	-	154487305	154489082	154487305	154488496	154488583	154489082	1,0	0	-0.035
5494	ENSG00000071889	FAM3A	chrX	-	154515759	154516242	154515759	154515812	154515909	154516242	1,0	0	-0.05
5496	ENSG00000076924	XAB2	chr19	-	7625879	7626270	7625879	7626044	7626135	7626270	1,0	0	-0.006
4043	ENSG00000175634	RPS6KB2	chr11	+	67429526	67432657	67429526	67429595	67432599	67432657	1,0	0	0.133
5507	ENSG00000111364	DDX55	chr12	+	123607431	123608829	123607431	123607662	123608679	123608829	1,0	0	0.013
5516	ENSG00000205581	HMGN1	chr21	-	39345145	39348339	39345145	39345274	39348291	39348339	1,0	0	-0.001
5530	ENSG00000184575	XPOT	chr12	+	64425037	64425457	64425037	64425138	64425337	64425457	1,0	0	-0.033
5531	ENSG00000184575	XPOT	chr12	+	64425037	64425457	64425037	64425182	64425337	64425457	1,0	0	0.015
5544	ENSG00000104679	R3HCC1	chr8	+	23289865	23290469	23289865	23290219	23290334	23290469	1,0	0	0.02
5545	ENSG00000177042	TMEM80	chr11	+	698868	700235	698868	698888	700141	700235	1,0	0	-0.01
5550	ENSG00000147535	PPAPDC1B	chr8	-	38267896	38268990	38267896	38267960	38268881	38268990	1,0	0	-0.005
5551	ENSG00000214706	IFRD2	chr3	-	50289446	50289762	50289446	50289628	50289711	50289762	1,0	0	0.029
5554	ENSG00000141499	WRAP53	chr17	+	7688476	7689079	7688476	7688561	7688647	7689079	1,0	0	0.015
5563	ENSG00000158669	AGPAT6	chr8	+	41598291	41599304	41598291	41598476	41599233	41599304	1,0	0	-0.009
5566	ENSG00000120868	APAF1	chr12	+	98727172	98727316	98727172	98727191	98727278	98727316	1,0	0	-0.045
5572	ENSG00000140632	GLYR1	chr16	-	4803202	4805310	4803202	4804148	4804521	4805310	1,0	0	-0.028
5575	ENSG00000008988	RPS20	chr8	-	56073694	56074159	56073694	56073768	56074059	56074159	1,0	0	-0.002
5576	ENSG00000008988	RPS20	chr8	-	56074059	56074506	56074059	56074159	56074380	56074506	1,0	0	0.001
5583	ENSG00000129351	ILF3	chr19	+	10683916	10685765	10683916	10683970	10684858	10685765	1,0	0	-0.01
5598	ENSG00000014216	CAPN1	chr11	+	65209848	65210096	65209848	65209917	65210017	65210096	1,0	0	-0.005
5604	ENSG00000103266	STUB1	chr16	+	681792	682076	681792	681880	682019	682076	1,0	0	0.003
5606	ENSG00000103266	STUB1	chr16	+	681792	682076	681792	681880	682058	682076	1,0	0	-0.005
5607	ENSG00000213782	DDX47	chr12	+	12823202	12824016	12823202	12823319	12823869	12824016	1,0	0	0.005
5609	ENSG00000213782	DDX47	chr12	+	12823202	12824677	12823202	12824016	12824539	12824677	1,0	0	-0.006
5619	ENSG00000166946	CCNDBP1	chr15	+	43185819	43186233	43185819	43185879	43186153	43186233	1,0	0	0.007
5630	ENSG00000085719	CPNE3	chr8	+	86551045	86551234	86551045	86551100	86551182	86551234	1,0	0	0.008
5641	ENSG00000168010	ATG16L2	chr11	+	72822847	72824842	72822847	72822961	72824733	72824842	1,0	0	0.092
5653	ENSG00000147687	TATDN1	chr8	-	124493832	124495542	124493832	124493959	124495471	124495542	1,0	0	-0.002
5660	ENSG00000172269	DPAGT1	chr11	-	119101017	119101860	119101017	119101138	119101494	119101860	1,0	0	-0.001
5662	ENSG00000137563	GGH	chr8	-	63023906	63024186	63023906	63023997	63024079	63024186	1,0	0	-0.002
5672	ENSG00000104529	EEF1D	chr8	-	143581053	143581328	143581053	143581154	143581228	143581328	1,0	0	-0.004
5678	ENSG00000185803	SLC52A2	chr8	+	144359622	144360493	144359622	144359747	144360171	144360493	1,0	0	-0.031
5679	ENSG00000182325	FBXL6	chr8	-	144356299	144356713	144356299	144356531	144356599	144356713	1,0	0	0.043
5681	ENSG00000182325	FBXL6	chr8	-	144356989	144357502	144356989	144357121	144357438	144357502	1,0	0	-0.061
5684	ENSG00000160948	VPS28	chr8	-	144424214	144424819	144424214	144424268	144424717	144424819	1,0	0	-0.018
5686	ENSG00000160948	VPS28	chr8	-	144424717	144425772	144424717	144424819	144425682	144425772	1,0	0	-0.045
5687	ENSG00000160948	VPS28	chr8	-	144424945	144425772	144424945	144425000	144425682	144425772	1,0	0	-0.028
5689	ENSG00000160948	VPS28	chr8	-	144425682	144426208	144425682	144425772	144426025	144426208	1,0	0	-0.001
5737	ENSG00000213930	GALT	chr9	+	34647088	34648171	34647088	34647258	34648114	34648171	1,0	0	0.141
5694	ENSG00000161016	RPL8	chr8	-	144791276	144791495	144791276	144791307	144791370	144791495	1,0	0	0
5722	ENSG00000100906	NFKBIA	chr14	-	35402393	35402859	35402393	35402534	35402770	35402859	1,0	0	0.063
5729	ENSG00000213930	GALT	chr9	+	34647088	34647567	34647088	34647258	34647491	34647567	1,0	0	-0.012
5730	ENSG00000213930	GALT	chr9	+	34647088	34647567	34647088	34647258	34647540	34647567	1,0	0	-0.087
5731	ENSG00000213930	GALT	chr9	+	34647491	34647705	34647491	34647567	34647656	34647705	1,0	0	0.04
5732	ENSG00000213930	GALT	chr9	+	34647088	34647961	34647088	34647258	34647656	34647961	1,0	0	-0.05
5733	ENSG00000213930	GALT	chr9	+	34647088	34647961	34647088	34647258	34647831	34647961	1,0	0	0.026
5734	ENSG00000213930	GALT	chr9	+	34647491	34647961	34647491	34647567	34647831	34647961	1,0	0	0.036
5739	ENSG00000213930	GALT	chr9	+	34648333	34648894	34648333	34648456	34648761	34648894	1,0	0	-0.013
5742	ENSG00000165282	PIGO	chr9	-	35091239	35092767	35091239	35091291	35092542	35092767	1,0	0	-0.021
5743	ENSG00000165283	STOML2	chr9	-	35100597	35101011	35100597	35100726	35100931	35101011	1,0	0	0.004
5753	ENSG00000204394	VARS	chr6	-	31781690	31781952	31781690	31781761	31781846	31781952	1,0	0	-0.012
5754	ENSG00000204394	VARS	chr6	-	31782529	31782845	31782529	31782633	31782720	31782845	1,0	0	-0.027
5757	ENSG00000089053	ANAPC5	chr12	-	121318276	121318608	121318276	121318351	121318500	121318608	1,0	0	-0.016
5759	ENSG00000089053	ANAPC5	chr12	-	121318276	121318608	121318276	121318424	121318500	121318608	1,0	0	-0.018
5760	ENSG00000089053	ANAPC5	chr12	-	121327095	121328497	121327095	121327231	121328315	121328497	1,0	0	-0.003
5761	ENSG00000089053	ANAPC5	chr12	-	121345838	121347005	121345838	121346031	121346895	121347005	1,0	0	0.002
5763	ENSG00000213672	NCKIPSD	chr3	-	48678876	48679183	48678876	48678969	48679054	48679183	1,0	0	-0.025
5766	ENSG00000128567	PODXL	chr7	-	131508950	131509585	131508950	131509028	131509364	131509585	1,0	0	0.007
5774	ENSG00000198208	RPS6KL1	chr14	-	74905642	74907124	74905642	74906759	74907017	74907124	1,0	0	0.06
5781	ENSG00000082014	SMARCD3	chr7	-	151242136	151242603	151242136	151242232	151242480	151242603	1,0	0	-0.009
5782	ENSG00000100353	EIF3D	chr22	-	36525663	36526131	36525663	36525709	36525998	36526131	1,0	0	0
5783	ENSG00000135018	UBQLN1	chr9	-	83666349	83669327	83666349	83666433	83669184	83669327	1,0	0	-0.001
5785	ENSG00000167272	POP5	chr12	-	120579513	120579923	120579513	120579597	120579773	120579923	1,0	0	0.012
5787	ENSG00000158850	B4GALT3	chr1	-	161173604	161174049	161173604	161173727	161173858	161174049	1,0	0	0.004
5789	ENSG00000021776	AQR	chr15	-	34873827	34874864	34873827	34873999	34874676	34874864	1,0	0	-0.008
5791	ENSG00000056586	RC3H2	chr9	-	122865348	122865657	122865348	122865541	122865623	122865657	1,0	0	0
5800	ENSG00000185920	PTCH1	chr9	-	95449840	95453620	95449840	95449940	95453477	95453620	1,0	0	0.006
5809	ENSG00000119509	INVS	chr9	+	100292325	100293043	100292325	100292436	100292946	100293043	1,0	0	0.01
5811	ENSG00000154277	UCHL1	chr4	+	41257114	41257737	41257114	41257126	41257608	41257737	1,0	0	-0.004
5814	ENSG00000110455	ACCS	chr11	+	44077844	44078784	44077844	44077922	44078683	44078784	1,0	0	0.051
5822	ENSG00000198000	NOL8	chr9	-	92298256	92298954	92298256	92298336	92298883	92298954	1,0	0	0.015
5826	ENSG00000140988	RPS2	chr16	-	1962060	1962656	1962060	1962270	1962496	1962656	1,0	0	-0.001
5827	ENSG00000140988	RPS2	chr16	-	1962496	1962909	1962496	1962656	1962735	1962909	1,0	0	-0.001
5829	ENSG00000140988	RPS2	chr16	-	1962496	1963256	1962496	1962656	1963148	1963256	1,0	0	-0.002
5830	ENSG00000140988	RPS2	chr16	-	1962496	1963256	1962496	1962909	1963148	1963256	1,0	0	-0.001
5837	ENSG00000168993	CPLX1	chr4	-	792432	792608	792432	792447	792510	792608	1,0	0	-0.014
5845	ENSG00000148334	PTGES2	chr9	-	128125243	128125441	128125243	128125283	128125375	128125441	1,0	0	-0.003
5847	ENSG00000148337	CIZ1	chr9	-	128178708	128179415	128178708	128178904	128178988	128179415	1,0	0	-0.014
5850	ENSG00000148337	CIZ1	chr9	-	128178708	128179415	128178708	128178904	128179372	128179415	1,0	0	0.006
5854	ENSG00000175287	PHYHD1	chr9	+	128941444	128942038	128941444	128941571	128941667	128942038	1,0	0	0.012
5858	ENSG00000141551	CSNK1D	chr17	-	82245975	82249014	82245975	82246039	82248874	82249014	1,0	0	-0.003
5867	ENSG00000235106	LINC00094	chr9	+	134025844	134028102	134025844	134026090	134026207	134028102	1,0	0	0.002
5870	ENSG00000165688	PMPCA	chr9	+	136421831	136423760	136421831	136421976	136423094	136423760	1,0	0	-0.002
5871	ENSG00000244187	TMEM141	chr9	+	136791946	136792358	136791946	136792030	136792250	136792358	1,0	0	-0.005
5888	ENSG00000180104	EXOC3	chr5	+	464289	465272	464289	464412	465110	465272	1,0	0	-0.001
5904	ENSG00000128191	DGCR8	chr22	+	20089668	20090258	20089668	20089811	20089975	20090258	1,0	0	0.062
5905	ENSG00000173801	JUP	chr17	-	41754603	41755895	41754603	41755432	41755729	41755895	1,0	0	-0.04
5907	ENSG00000142102	ATHL1	chr11	+	290677	292095	290677	290781	291975	292095	1,0	0	0.072
5910	ENSG00000182272	B4GALNT4	chr11	+	375638	375956	375638	375773	375846	375956	1,0	0	0.051
5918	ENSG00000177666	PNPLA2	chr11	+	823693	824130	823693	823855	823997	824130	1,0	0	0.007
5920	ENSG00000177830	CHID1	chr11	-	869213	869956	869213	869345	869857	869956	1,0	0	-0.015
5942	ENSG00000130935	NOL11	chr17	+	67737507	67737972	67737507	67737692	67737846	67737972	1,0	0	0.011
5954	ENSG00000166333	ILK	chr11	+	6608693	6608967	6608693	6608790	6608883	6608967	1,0	0	-0.001
5955	ENSG00000166333	ILK	chr11	+	6608693	6609156	6608693	6608967	6609070	6609156	1,0	0	0.011
5957	ENSG00000166340	TPP1	chr11	-	6618775	6619267	6618775	6618915	6619195	6619267	1,0	0	-0.017
5960	ENSG00000166471	TMEM41B	chr11	-	9280653	9283593	9280653	9281041	9283370	9283593	1,0	0	-0.055
5961	ENSG00000175166	PSMD2	chr3	+	184303319	184303749	184303319	184303466	184303642	184303749	1,0	0	0
5964	ENSG00000110321	EIF4G2	chr11	-	10801660	10802209	10801660	10801774	10802048	10802209	1,0	0	0.002
5965	ENSG00000110321	EIF4G2	chr11	-	10803479	10804050	10803479	10803590	10803898	10804050	1,0	0	-0.002
5986	ENSG00000104522	TSTA3	chr8	-	143612617	143613295	143612617	143612965	143613195	143613295	1,0	0	-0.005
5987	ENSG00000104522	TSTA3	chr8	-	143613523	143613817	143613523	143613603	143613750	143613817	1,0	0	-0.004
5991	ENSG00000106290	TAF6	chr7	-	100113348	100113769	100113348	100113405	100113679	100113769	1,0	0	0.026
5995	ENSG00000125611	CHCHD5	chr2	+	112585973	112586365	112585973	112586114	112586199	112586365	1,0	0	0.018
6000	ENSG00000132017	DCAF15	chr19	+	13960286	13960580	13960286	13960391	13960464	13960580	1,0	0	-0.063
6003	ENSG00000165905	GYLTL1B	chr11	+	45926038	45926347	45926038	45926151	45926221	45926347	1,0	0	-0.009
6012	ENSG00000110492	MDK	chr11	+	46381710	46382133	46381710	46381885	46382056	46382133	1,0	0	0.001
6013	ENSG00000175224	ATG13	chr11	+	46668498	46668910	46668498	46668576	46668793	46668910	1,0	0	0
6017	ENSG00000213619	NDUFS3	chr11	+	47580524	47580984	47580524	47580622	47580834	47580984	1,0	0	0.014
6018	ENSG00000030066	NUP160	chr11	-	47812063	47812429	47812063	47812224	47812301	47812429	1,0	0	0.002
6019	ENSG00000132676	DAP3	chr1	+	155738156	155739010	155738156	155738258	155738608	155739010	1,0	0	-0.008
6023	ENSG00000122952	ZWINT	chr10	-	56360017	56360383	56360017	56360141	56360292	56360383	1,0	0	0.003
6038	ENSG00000149136	SSRP1	chr11	-	57326702	57327514	57326702	57326889	57327425	57327514	1,0	0	-0.002
6040	ENSG00000149136	SSRP1	chr11	-	57330290	57330927	57330290	57330429	57330854	57330927	1,0	0	0
6042	ENSG00000156599	ZDHHC5	chr11	+	57690030	57690437	57690030	57690203	57690334	57690437	1,0	0	-0.002
6046	ENSG00000062822	POLD1	chr19	+	50401998	50402373	50401998	50402124	50402204	50402373	1,0	0	-0.008
6051	ENSG00000115414	FN1	chr2	-	215379129	215382325	215379129	215379317	215382211	215382325	1,0	0	-0.086
6055	ENSG00000118894	FAM86A	chr16	-	5090083	5090565	5090083	5090349	5090431	5090565	1,0	0	0.014
6061	ENSG00000255508	MIR3654	chr11	-	62572583	62574908	62572583	62572742	62574676	62574908	1,0	0	-0.004
6063	ENSG00000162231	NXF1	chr11	-	62798538	62800486	62798538	62798575	62800376	62800486	1,0	0	0.012
6065	ENSG00000255717	SNHG1	chr11	-	62853800	62854064	62853800	62853849	62854017	62854064	1,0	0	0.006
6066	ENSG00000255717	SNHG1	chr11	-	62854887	62855216	62854887	62854938	62855132	62855216	1,0	0	0
4568	ENSG00000113597	TRAPPC13	chr5	+	65660698	65664384	65660698	65660897	65664236	65664384	1,0	0	0.165
6074	ENSG00000149743	TRPT1	chr11	-	64224284	64224717	64224284	64224341	64224542	64224717	1,0	0	-0.012
6077	ENSG00000149761	NUDT22	chr11	+	64226289	64227132	64226289	64226427	64226634	64227132	1,0	0	0.006
6087	ENSG00000160226	C21orf2	chr21	-	44330462	44332014	44330462	44330916	44331842	44332014	1,0	0	-0.046
6088	ENSG00000144354	CDCA7	chr2	+	173363817	173364989	173363817	173363895	173364794	173364989	1,0	0	0.015
6093	ENSG00000168067	MAP4K2	chr11	-	64797274	64797534	64797274	64797380	64797500	64797534	1,0	0	0.013
6094	ENSG00000133895	MEN1	chr11	-	64805634	64806368	64805634	64805770	64806231	64806368	1,0	0	0
6101	ENSG00000162300	ZFPL1	chr11	+	65084241	65084800	65084241	65084378	65084690	65084800	1,0	0	-0.004
6103	ENSG00000149823	VPS51	chr11	+	65107580	65108022	65107580	65107727	65107802	65108022	1,0	0	0.006
6108	ENSG00000142186	SCYL1	chr11	+	65538269	65538704	65538269	65538324	65538441	65538704	1,0	0	-0.002
6114	ENSG00000175550	DRAP1	chr11	+	65919779	65920041	65919779	65919852	65919947	65920041	1,0	0	0.001
6118	ENSG00000159352	PSMD4	chr1	+	151266003	151266439	151266003	151266112	151266307	151266439	1,0	0	0
6120	ENSG00000174996	KLC2	chr11	+	66266432	66267859	66266432	66266490	66266872	66267859	1,0	0	0.001
6126	ENSG00000101158	NELFCD	chr20	+	58994641	58995133	58994641	58994824	58994925	58995133	1,0	0	-0.009
6151	ENSG00000137500	CCDC90B	chr11	-	83273792	83273992	83273792	83273864	83273950	83273992	1,0	0	-0.005
6153	ENSG00000221926	TRIM16	chr17	-	15683035	15684299	15683035	15683157	15684195	15684299	1,0	0	0.039
6157	ENSG00000137504	CREBZF	chr11	-	85660334	85661749	85660334	85660597	85661636	85661749	1,0	0	0.028
6158	ENSG00000137504	CREBZF	chr11	-	85663523	85665102	85663523	85663601	85663814	85665102	1,0	0	0.025
6159	ENSG00000074266	EED	chr11	+	86263944	86266216	86263944	86264263	86266082	86266216	1,0	0	0.008
6163	ENSG00000162032	SPSB3	chr16	-	1777746	1778612	1777746	1777872	1777945	1778612	1,0	0	0.027
6164	ENSG00000162032	SPSB3	chr16	-	1777945	1778612	1777945	1778048	1778133	1778612	1,0	0	0.01
2995	ENSG00000213024	NUP62	chr19	-	49927693	49929504	49927693	49927848	49929416	49929504	1,0	0	0.19
6175	ENSG00000110330	BIRC2	chr11	+	102348597	102350749	102348597	102348719	102349877	102350749	1,0	0	-0.014
6176	ENSG00000110330	BIRC2	chr11	+	102348597	102350749	102348597	102348764	102349877	102350749	1,0	0	0.019
6182	ENSG00000204356	NELFE	chr6	-	31956692	31957010	31956692	31956838	31956940	31957010	1,0	0	0.001
6202	ENSG00000137700	SLC37A4	chr11	-	119027627	119028426	119027627	119027872	119028193	119028426	1,0	0	0.021
6225	ENSG00000100968	NFATC4	chr14	+	24376293	24378001	24376293	24376878	24377637	24378001	1,0	0	-0.042
6226	ENSG00000151498	ACAD8	chr11	+	134259607	134261179	134259607	134259745	134261043	134261179	1,0	0	0.027
6227	ENSG00000129255	MPDU1	chr17	+	7586691	7586961	7586691	7586777	7586898	7586961	1,0	0	0.01
6236	ENSG00000057608	GDI2	chr10	-	5766240	5766638	5766240	5766295	5766493	5766638	1,0	0	-0.002
6248	ENSG00000158545	ZC3H18	chr16	+	88622196	88623344	88622196	88622388	88623218	88623344	1,0	0	0.003
6252	ENSG00000198258	UBL5	chr19	+	9828326	9828675	9828326	9828389	9828591	9828675	1,0	0	0
6265	ENSG00000196531	NACA	chr12	-	56712439	56712908	56712439	56712552	56712785	56712908	1,0	0	-0.002
6268	ENSG00000107551	RASSF4	chr10	+	44970164	44971848	44970164	44970264	44971772	44971848	1,0	0	0.068
4795	ENSG00000007372	PAX6	chr11	-	31801560	31806462	31801560	31801776	31806401	31806462	1,0	0	0.199
6274	ENSG00000157625	TAB3	chrX	-	30842965	30846644	30842965	30843049	30846550	30846644	1,0	0	0
6287	ENSG00000165782	TMEM55B	chr14	-	20457857	20458702	20457857	20458346	20458588	20458702	1,0	0	0.015
6288	ENSG00000165782	TMEM55B	chr14	-	20457857	20459296	20457857	20458702	20459205	20459296	1,0	0	-0.003
6297	ENSG00000142920	AZIN2	chr1	+	33117901	33120530	33117901	33118116	33120043	33120530	1,0	0	-0.024
6303	ENSG00000087303	NID2	chr14	-	52005736	52006660	52005736	52005849	52006536	52006660	1,0	0	0.004
6308	ENSG00000108528	SLC25A11	chr17	-	4938153	4938429	4938153	4938253	4938338	4938429	1,0	0	0.014
6315	ENSG00000103024	NME3	chr16	-	1770880	1771410	1770880	1770993	1771069	1771410	1,0	0	0.034
6321	ENSG00000052749	RRP12	chr10	-	97358536	97359010	97358536	97358619	97358942	97359010	1,0	0	0.008
6328	ENSG00000175197	DDIT3	chr12	-	57517268	57517753	57517268	57517438	57517705	57517753	1,0	0	-0.042
6350	ENSG00000148824	MTG1	chr10	+	133401528	133402245	133401528	133401590	133402148	133402245	1,0	0	-0.027
6360	ENSG00000125967	NECAB3	chr20	-	33659884	33660395	33659884	33660003	33660258	33660395	1,0	0	0.043
6374	ENSG00000149100	EIF3M	chr11	+	32593865	32595013	32593865	32593949	32594913	32595013	1,0	0	-0.001
6386	ENSG00000089693	MLF2	chr12	-	6750176	6750766	6750176	6750305	6750712	6750766	1,0	0	0.008
6399	ENSG00000100982	PCIF1	chr20	+	45947262	45948023	45947262	45947438	45947523	45948023	1,0	0	0.034
6412	ENSG00000060138	YBX3	chr12	-	10701959	10704148	10701959	10702134	10704050	10704148	1,0	0	-0.001
6414	ENSG00000060138	YBX3	chr12	-	10709907	10713333	10709907	10710114	10713210	10713333	1,0	0	-0.003
6419	ENSG00000084444	KIAA1467	chr12	+	13080624	13083449	13080624	13080914	13083002	13083449	1,0	0	-0.018
1168	ENSG00000197381	ADARB1	chr21	+	45222017	45226560	45222017	45222107	45225546	45226560	1,0	0	0.215
6423	ENSG00000182199	SHMT2	chr12	+	57232210	57232575	57232210	57232292	57232482	57232575	1,0	0	-0.02
6424	ENSG00000182199	SHMT2	chr12	+	57234002	57234726	57234002	57234110	57234233	57234726	1,0	0	-0.008
6430	ENSG00000004700	RECQL	chr12	-	21501169	21501593	21501169	21501372	21501480	21501593	1,0	0	-0.001
6437	ENSG00000133316	WDR74	chr11	-	62833617	62833937	62833617	62833674	62833791	62833937	1,0	0	-0.003
6438	ENSG00000110888	CAPRIN2	chr12	-	30714958	30716676	30714958	30715081	30716507	30716676	1,0	0	-0.045
6447	ENSG00000278311	GGNBP2	chr17	+	36577982	36579419	36577982	36578186	36579244	36579419	1,0	0	0.006
6453	ENSG00000100889	PCK2	chr14	+	24098202	24098678	24098202	24098387	24098474	24098678	1,0	0	-0.005
6456	ENSG00000174233	ADCY6	chr12	-	48770765	48771973	48770765	48770970	48771709	48771973	1,0	0	-0.001
6461	ENSG00000135451	TROAP	chr12	+	49330144	49331407	49330144	49330573	49331213	49331407	1,0	0	-0.035
6462	ENSG00000135451	TROAP	chr12	+	49330144	49331407	49330144	49330943	49331213	49331407	1,0	0	0.035
6463	ENSG00000187778	MCRS1	chr12	-	49566076	49566841	49566076	49566215	49566721	49566841	1,0	0	-0.01
6473	ENSG00000123349	PFDN5	chr12	+	53295838	53296467	53295838	53295941	53296429	53296467	1,0	0	0.028
6477	ENSG00000012822	CALCOCO1	chr12	-	53721466	53722183	53721466	53721615	53722024	53722183	1,0	0	-0.007
6479	ENSG00000161638	ITGA5	chr12	-	54403186	54403779	54403186	54403324	54403624	54403779	1,0	0	0.011
6486	ENSG00000157538	DSCR3	chr21	-	37223419	37227806	37223419	37225626	37227653	37227806	1,0	0	-0.002
6491	ENSG00000139613	SMARCC2	chr12	-	56180976	56181597	56180976	56181101	56181481	56181597	1,0	0	0.001
6493	ENSG00000135473	PAN2	chr12	-	56319087	56319487	56319087	56319181	56319307	56319487	1,0	0	-0.007
6495	ENSG00000123384	LRP1	chr12	+	57204626	57205249	57204626	57204749	57205108	57205249	1,0	0	0.003
6514	ENSG00000174106	LEMD3	chr12	+	65245668	65245939	65245668	65245774	65245860	65245939	1,0	0	0.033
6525	ENSG00000105221	AKT2	chr19	-	40235889	40236385	40235889	40236104	40236256	40236385	1,0	0	0.008
6536	ENSG00000133641	C12orf29	chr12	+	88043598	88045779	88043598	88043715	88045581	88045779	1,0	0	-0.001
6537	ENSG00000179889	PDXDC1	chr16	+	15031734	15032979	15031734	15031906	15032860	15032979	1,0	0	0.007
6539	ENSG00000173588	CEP83	chr12	-	94412317	94412591	94412317	94412429	94412516	94412591	1,0	0	0.018
6541	ENSG00000102225	CDK16	chrX	+	47225964	47226703	47225964	47226027	47226582	47226703	1,0	0	0.019
6544	ENSG00000102225	CDK16	chrX	+	47228566	47228990	47228566	47228644	47228730	47228990	1,0	0	-0.003
6546	ENSG00000139190	VAMP1	chr12	-	6462236	6464941	6462236	6462842	6464889	6464941	1,0	0	0.061
6547	ENSG00000075415	SLC25A3	chr12	+	98593624	98594135	98593624	98593740	98593974	98594135	1,0	0	0.001
6548	ENSG00000075415	SLC25A3	chr12	+	98593974	98595848	98593974	98594135	98595726	98595848	1,0	0	0.001
6555	ENSG00000125651	GTF2F1	chr19	-	6381358	6381615	6381358	6381478	6381553	6381615	1,0	0	-0.006
6564	ENSG00000111300	NAA25	chr12	-	112039228	112040578	112039228	112039339	112040480	112040578	1,0	0	0.005
6566	ENSG00000186815	TPCN1	chr12	+	113288162	113288847	113288162	113288234	113288757	113288847	1,0	0	-0.095
6567	ENSG00000186815	TPCN1	chr12	+	113291873	113293073	113291873	113291958	113292933	113293073	1,0	0	0.012
6570	ENSG00000089157	RPLP0	chr12	-	120199117	120199485	120199117	120199205	120199309	120199485	1,0	0	0
6571	ENSG00000089157	RPLP0	chr12	-	120199309	120201110	120199309	120199485	120201082	120201110	1,0	0	0.065
6575	ENSG00000125447	GGA3	chr17	-	75240341	75241057	75240341	75240412	75240811	75241057	1,0	0	0.013
6580	ENSG00000135124	P2RX4	chr12	+	121228724	121229099	121228724	121228866	121228962	121229099	1,0	0	0.014
6582	ENSG00000089094	KDM2B	chr12	-	121429508	121430469	121429508	121430163	121430276	121430469	1,0	0	-0.013
6584	ENSG00000089094	KDM2B	chr12	-	121444449	121445418	121444449	121444536	121445274	121445418	1,0	0	0.002
6585	ENSG00000212694	LINC01089	chr12	-	121795266	121796242	121795266	121795726	121796190	121796242	1,0	0	0.071
6594	ENSG00000125458	NT5C	chr17	-	75130964	75131281	75130964	75131081	75131180	75131281	1,0	0	-0.034
6596	ENSG00000132341	RAN	chr12	+	130872583	130872920	130872583	130872617	130872835	130872920	1,0	0	0.057
6597	ENSG00000132341	RAN	chr12	+	130872583	130872920	130872583	130872629	130872835	130872920	1,0	0	-0.001
6636	ENSG00000148444	COMMD3	chr10	+	22318271	22319018	22318271	22318306	22318958	22319018	1,0	0	0.085
6647	ENSG00000136718	IMP4	chr2	+	130345375	130345699	130345375	130345485	130345566	130345699	1,0	0	-0.002
6650	ENSG00000136718	IMP4	chr2	+	130346017	130346249	130346017	130346112	130346200	130346249	1,0	0	0.014
6668	ENSG00000148362	C9orf142	chr9	+	136992639	136993243	136992639	136992700	136993052	136993243	1,0	0	0.016
6669	ENSG00000148362	C9orf142	chr9	+	136992639	136993243	136992639	136992974	136993052	136993243	1,0	0	0.025
6674	ENSG00000100823	APEX1	chr14	+	20455225	20455703	20455225	20455389	20455577	20455703	1,0	0	0.01
6675	ENSG00000100823	APEX1	chr14	+	20455577	20456101	20455577	20455703	20455913	20456101	1,0	0	-0.001
6680	ENSG00000198925	ATG9A	chr2	-	219227769	219228053	219227769	219227813	219227921	219228053	1,0	0	0.002
6686	ENSG00000108654	DDX5	chr17	-	64500548	64502069	64500548	64500773	64502009	64502069	1,0	0	0.017
6692	ENSG00000071564	TCF3	chr19	-	1619110	1619474	1619110	1619234	1619315	1619474	1,0	0	0.004
6708	ENSG00000100938	GMPR2	chr14	+	24238245	24239239	24238245	24238405	24238588	24239239	1,0	0	-0.01
3399	ENSG00000116691	MIIP	chr1	+	12029222	12029894	12029222	12029281	12029764	12029894	0,9994354317005625	0.000245258	-0.04
2222	ENSG00000103496	STX4	chr16	+	31034225	31034536	31034225	31034325	31034461	31034536	0,9993656794678443	0.000275569	-0.014
6480	ENSG00000161638	ITGA5	chr12	-	54404429	54404894	54404429	54404475	54404702	54404894	0,9993622621579221	0.000277054	0.006
3840	ENSG00000132463	GRSF1	chr4	-	70825295	70826245	70825295	70825431	70826123	70826245	0,9978431341082222	0.000937727	0.008
4418	ENSG00000149499	EML3	chr11	-	62602758	62603247	62602758	62602779	62603148	62603247	0,9978431341082222	0.000937727	0.013
5024	ENSG00000139641	ESYT1	chr12	+	56131039	56131316	56131039	56131113	56131243	56131316	0,9963320362494854	0.00159591	0.029
5894	ENSG00000165802	NSMF	chr9	-	137452735	137453180	137452735	137452819	137453055	137453180	0,9963320362494854	0.00159591	0.008
713	ENSG00000105640	RPL18A	chr19	+	17861292	17861472	17861292	17861307	17861424	17861472	0,9930335442730037	0.00303608	0.005
3142	ENSG00000173039	RELA	chr11	-	65661936	65662205	65661936	65662088	65662178	65662205	0,9930335442730037	0.00303608	0.024
6476	ENSG00000012822	CALCOCO1	chr12	-	53713700	53714241	53713700	53713900	53714132	53714241	0,9930335442730037	0.00303608	-0.09
6583	ENSG00000089094	KDM2B	chr12	-	121439856	121440977	121439856	121440075	121440815	121440977	0,9930062717695606	0.00304801	0.009
1171	ENSG00000198720	ANKRD13B	chr17	+	29607741	29608110	29607741	29607877	29607985	29608110	0,9907388947855157	0.00404079	-0.027
610	ENSG00000188493	C19orf54	chr19	-	40740855	40742770	40740855	40741439	40742398	40742770	0,9900832438591017	0.00432829	-0.035
2048	ENSG00000143774	GUK1	chr1	+	228145510	228146067	228145510	228145624	228146012	228146067	0,9900832438591017	0.00432829	0.098
4700	ENSG00000115657	ABCB6	chr2	-	219210380	219210823	219210380	219210475	219210710	219210823	0,9900832438591017	0.00432829	-0.033
3495	ENSG00000136279	DBNL	chr7	+	44058431	44058983	44058431	44058480	44058901	44058983	0,9899045149033244	0.00440669	0.003
4236	ENSG00000163214	DHX57	chr2	-	38854053	38855252	38854053	38854178	38855056	38855252	0,9899045149033244	0.00440669	-0.006
1278	ENSG00000132507	EIF5A	chr17	+	7311349	7311651	7311349	7311481	7311577	7311651	0,9895460828851135	0.00456398	-0.003
2307	ENSG00000070761	CFAP20	chr16	-	58114809	58115457	58114809	58114920	58115268	58115457	0,9895460828851135	0.00456398	-0.021
4044	ENSG00000175634	RPS6KB2	chr11	+	67433125	67433447	67433125	67433216	67433339	67433447	0,9895460828851135	0.00456398	0.026
4813	ENSG00000114745	GORASP1	chr3	-	39100304	39100877	39100304	39100503	39100746	39100877	0,9895460828851135	0.00456398	-0.007
1187	ENSG00000076382	SPAG5	chr17	-	28579140	28579485	28579140	28579252	28579364	28579485	0,9892700813095141	0.00468513	-0.008
1492	ENSG00000188603	CLN3	chr16	-	28491481	28491835	28491481	28491560	28491713	28491835	0,9892700813095141	0.00468513	-0.026
1817	ENSG00000099797	TECR	chr19	+	14563657	14563903	14563657	14563702	14563834	14563903	0,9892700813095141	0.00468513	0.03
2521	ENSG00000114021	NIT2	chr3	+	100345584	100346255	100345584	100345678	100346180	100346255	0,9892700813095141	0.00468513	0.021
2692	ENSG00000138459	SLC35A5	chr3	+	112580545	112581326	112580545	112580706	112581244	112581326	0,9892700813095141	0.00468513	-0.047
3107	ENSG00000178035	IMPDH2	chr3	-	49024494	49024802	49024494	49024578	49024658	49024802	0,9892700813095141	0.00468513	-0.004
3237	ENSG00000127054	CPSF3L	chr1	-	1313034	1313592	1313034	1313124	1313508	1313592	0,9892700813095141	0.00468513	-0.026
3643	ENSG00000160972	PPP1R16A	chr8	+	144500095	144500391	144500095	144500199	144500266	144500391	0,9892700813095141	0.00468513	0.056
4337	ENSG00000157379	DHRS1	chr14	-	24292183	24292784	24292183	24292330	24292651	24292784	0,9892700813095141	0.00468513	-0.077
4696	ENSG00000074582	BCS1L	chr2	+	218662196	218662679	218662196	218662260	218662509	218662679	0,9892700813095141	0.00468513	-0.018
5246	ENSG00000234741	GAS5	chr1	-	173863900	173864304	173863900	173864075	173864256	173864304	0,9892700813095141	0.00468513	0.008
6413	ENSG00000060138	YBX3	chr12	-	10701959	10704148	10701959	10702134	10704059	10704148	0,9892700813095141	0.00468513	-0.093
1298	ENSG00000141503	MINK1	chr17	+	4889646	4890735	4889646	4889763	4890516	4890735	0,9854348265287222	0.00637209	-0.015
1783	ENSG00000168256	NKIRAS2	chr17	+	42022398	42022640	42022398	42022472	42022569	42022640	0,9854348265287222	0.00637209	-0.022
4663	ENSG00000169045	HNRNPH1	chr5	-	179617798	179618060	179617798	179617932	179617988	179618060	0,9854348265287222	0.00637209	-0.007
3113	ENSG00000143416	SELENBP1	chr1	-	151369003	151369554	151369003	151369189	151369441	151369554	0,9841922616140588	0.00692005	-0.07
4350	ENSG00000115282	TTC31	chr2	+	74490024	74490473	74490024	74490127	74490243	74490473	0,9816816594483797	0.00802932	-0.052
4439	ENSG00000114054	PCCB	chr3	+	136326802	136327255	136326802	136326910	136327154	136327255	0,9816816594483797	0.00802932	0.006
6180	ENSG00000204356	NELFE	chr6	-	31954554	31955096	31954554	31954877	31955058	31955096	0,9816816594483797	0.00802932	-0.049
4826	ENSG00000085998	POMGNT1	chr1	-	46188682	46189357	46188682	46188980	46189241	46189357	0,9799308856683888	0.00880455	-0.024
4428	ENSG00000155366	RHOC	chr1	-	112702562	112703119	112702562	112702693	112702998	112703119	0,97990759077101	0.00881488	-0.009
5755	ENSG00000096746	HNRNPH3	chr10	+	68337198	68338687	68337198	68337333	68338502	68338687	0,9765092974427252	0.0103236	-0.075
6483	ENSG00000241370	RPP21	chr6	+	30345297	30345573	30345297	30345398	30345490	30345573	0,976428239497073	0.0103597	-0.022
3972	ENSG00000143543	JTB	chr1	-	153976692	153977013	153976692	153976775	153976975	153977013	0,9763615885715926	0.0103893	0.014
5976	ENSG00000149428	HYOU1	chr11	-	119055492	119055843	119055492	119055571	119055749	119055843	0,9763615885715926	0.0103893	0.007
2769	ENSG00000221978	CCNL2	chr1	-	1390765	1392803	1390765	1390865	1392789	1392803	0,974831267249631	0.0110705	-0.021
5199	ENSG00000137207	YIPF3	chr6	-	43513068	43513451	43513068	43513098	43513358	43513451	0,974831267249631	0.0110705	-0.038
512	ENSG00000100359	SGSM3	chr22	+	40407016	40407328	40407016	40407071	40407200	40407328	0,9746878771203324	0.0111344	0.016
898	ENSG00000149636	DSN1	chr20	-	36770872	36771473	36770872	36771024	36771424	36771473	0,9746878771203324	0.0111344	0.002
2650	ENSG00000121073	SLC35B1	chr17	-	49705865	49706309	49705865	49705896	49706203	49706309	0,9746878771203324	0.0111344	-0.012
6481	ENSG00000241370	RPP21	chr6	+	30345158	30345398	30345158	30345228	30345297	30345398	0,9746878771203324	0.0111344	-0.109
4157	ENSG00000242485	MRPL20	chr1	-	1405808	1407019	1405808	1405886	1406908	1407019	0,9746878771203324	0.0111344	-0.004
5003	ENSG00000130244	FAM98C	chr19	+	38405518	38407077	38405518	38405635	38406909	38407077	0,9746878771203324	0.0111344	0.015
5226	ENSG00000075624	ACTB	chr7	-	5529160	5529663	5529160	5529400	5529534	5529663	0,9746878771203324	0.0111344	-0.003
6050	ENSG00000115414	FN1	chr2	-	215371908	215372300	215371908	215372015	215372108	215372300	0,9732917152915264	0.011757	0.091
2076	ENSG00000133466	C1QTNF6	chr22	-	37180166	37182735	37180166	37180867	37182151	37182735	0,9727788333556727	0.0119859	0.09
2250	ENSG00000204344	STK19	chr6	+	31979413	31980548	31979413	31979553	31980450	31980548	0,9719150904914403	0.0123717	-0.073
3040	ENSG00000126088	UROD	chr1	+	45013135	45013354	45013135	45013215	45013291	45013354	0,9719150904914403	0.0123717	-0.014
3624	ENSG00000139645	ANKRD52	chr12	-	56237806	56243392	56237806	56237968	56243237	56243392	0,9714853224105124	0.0125638	0.011
671	ENSG00000161249	DMKN	chr19	-	35510183	35510510	35510183	35510252	35510378	35510510	0,9702849468213726	0.0131007	-0.06
913	ENSG00000124228	DDX27	chr20	+	49243628	49244077	49243628	49243703	49243815	49244077	0,9702849468213726	0.0131007	-0.018
2699	ENSG00000106733	NMRK1	chr9	-	75068995	75070042	75068995	75069102	75069894	75070042	0,9702849468213726	0.0131007	-0.13
2770	ENSG00000221978	CCNL2	chr1	-	1390765	1392803	1390765	1391575	1392789	1392803	0,9702849468213726	0.0131007	0.025
4066	ENSG00000160714	UBE2Q1	chr1	-	154552403	154552820	154552403	154552464	154552735	154552820	0,9702849468213726	0.0131007	0.012
4519	ENSG00000144224	UBXN4	chr2	+	135753538	135754277	135753538	135753567	135754158	135754277	0,9702849468213726	0.0131007	0.024
4713	ENSG00000111665	CDCA3	chr12	-	6849322	6849858	6849322	6849429	6849564	6849858	0,9702849468213726	0.0131007	-0.021
5365	ENSG00000090316	MAEA	chr4	+	1338421	1340136	1338421	1338617	1339073	1340136	0,9702849468213726	0.0131007	-0.008
4077	ENSG00000133275	CSNK1G2	chr19	+	1978858	1979248	1978858	1979093	1979162	1979248	0,9677933696051514	0.0142174	0.019
5718	ENSG00000168003	SLC3A2	chr11	+	62885176	62885608	62885176	62885357	62885464	62885608	0,9677933696051514	0.0142174	0.005
1169	ENSG00000197381	ADARB1	chr21	+	45222017	45226560	45222017	45223577	45225546	45226560	0,9658239454762403	0.015102	-0.005
1779	ENSG00000100167	SEPT3	chr22	+	41994620	41998221	41994620	41994714	41996901	41998221	0,9658239454762403	0.015102	0.051
1919	ENSG00000206560	ANKRD28	chr3	-	15686001	15686309	15686001	15686119	15686221	15686309	0,9658239454762403	0.015102	0.046
1979	ENSG00000227057	WDR46	chr6	-	33279107	33279610	33279107	33279374	33279496	33279610	0,9658239454762403	0.015102	-0.036
2035	ENSG00000204628	GNB2L1	chr5	-	181236928	181237719	181236928	181237042	181237608	181237719	0,9658239454762403	0.015102	-0.002
2347	ENSG00000185246	PRPF39	chr14	+	45096102	45097005	45096102	45096228	45096886	45097005	0,9658239454762403	0.015102	0.073
3025	ENSG00000144591	GMPPA	chr2	+	219500120	219502037	219500120	219500218	219501475	219502037	0,9658239454762403	0.015102	-0.009
3206	ENSG00000115548	KDM3A	chr2	+	86489519	86491057	86489519	86489659	86490880	86491057	0,9658239454762403	0.015102	-0.006
4150	ENSG00000112651	MRPL2	chr6	-	43055896	43056196	43055896	43056007	43056080	43056196	0,9658239454762403	0.015102	0.011
4632	ENSG00000143499	SMYD2	chr1	+	214332017	214334308	214332017	214332192	214334199	214334308	0,9658239454762403	0.015102	-0.015
4714	ENSG00000111665	CDCA3	chr12	-	6850466	6851009	6850466	6850596	6850832	6851009	0,9658239454762403	0.015102	-0.004
4807	ENSG00000089818	NECAP1	chr12	+	8089935	8090299	8089935	8090036	8090194	8090299	0,9658239454762403	0.015102	0.035
4835	ENSG00000077380	DYNC1I2	chr2	+	171725918	171726293	171725918	171726081	171726193	171726293	0,9658239454762403	0.015102	-0.021
4913	ENSG00000106263	EIF3B	chr7	+	2378688	2379242	2378688	2378766	2379133	2379242	0,9658239454762403	0.015102	-0.007
4918	ENSG00000106009	BRAT1	chr7	-	2542119	2543962	2542119	2542211	2543203	2543962	0,9658239454762403	0.015102	-0.009
5455	ENSG00000147955	SIGMAR1	chr9	-	34636996	34637420	34636996	34637089	34637219	34637420	0,9658239454762403	0.015102	-0.009
2236	ENSG00000108039	XPNPEP1	chr10	-	109875527	109877867	109875527	109875599	109877789	109877867	0,9654947449090981	0.0152501	-0.009
6629	ENSG00000187535	IFT140	chr16	-	1523827	1524695	1523827	1523956	1524551	1524695	0,9654947449090981	0.0152501	0.036
1033	ENSG00000125457	MIF4GD	chr17	-	75267745	75268192	75267745	75267901	75268082	75268192	0,9613152317024196	0.0171342	-0.023
4729	ENSG00000108465	CDK5RAP3	chr17	+	47974399	47975337	47974399	47974448	47975171	47975337	0,9613152317024196	0.0171342	-0.043
2728	ENSG00000141458	NPC1	chr18	-	23533354	23534559	23533354	23533517	23534445	23534559	0,9604219313341164	0.0175379	-0.038
2064	ENSG00000185627	PSMD13	chr11	+	244040	244216	244040	244075	244160	244216	0,9580854674335382	0.0185957	0.104
937	ENSG00000166347	CYB5A	chr18	-	74255740	74260944	74255740	74255775	74260914	74260944	0,956072643924954	0.0195091	0.003
2895	ENSG00000077152	UBE2T	chr1	-	202333009	202333335	202333009	202333093	202333236	202333335	0,956072643924954	0.0195091	0.012
1908	ENSG00000196655	TRAPPC4	chr11	+	119018765	119019317	119018765	119018970	119019142	119019317	0,9544899709166941	0.0202286	-0.005
4765	ENSG00000092841	MYL6	chr12	+	56158683	56159730	56158683	56158711	56159586	56159730	0,9534715359767831	0.0206923	-0.002
1952	ENSG00000172432	GTPBP2	chr6	-	43620489	43621790	43620489	43621516	43621760	43621790	0,9529532977045637	0.0209284	0.037
4749	ENSG00000198830	HMGN2	chr1	+	26473482	26473732	26473482	26473585	26473702	26473732	0,9520896181876938	0.0213222	-0.04
831	ENSG00000115286	NDUFS7	chr19	+	1388524	1388938	1388524	1388593	1388832	1388938	0,951278192535961	0.0216925	0.007
541	ENSG00000100288	CHKB	chr22	-	50580189	50580416	50580189	50580271	50580357	50580416	0,9496871940860995	0.0224194	-0.068
6688	ENSG00000071564	TCF3	chr19	-	1609292	1611849	1609292	1610500	1611703	1611849	0,9485405797367499	0.0229441	0.036
4059	ENSG00000143793	C1orf35	chr1	-	228102309	228102560	228102309	228102382	228102477	228102560	0,9448784600463526	0.0246241	-0.013
2727	ENSG00000003509	NDUFAF7	chr2	+	37241577	37242693	37241577	37241791	37242634	37242693	0,9442004236877448	0.0249358	0.051
6073	ENSG00000149743	TRPT1	chr11	-	64224099	64224341	64224099	64224210	64224284	64224341	0,9430011186830453	0.0254878	-0.048
6645	ENSG00000136718	IMP4	chr2	+	130342893	130343194	130342893	130342935	130343085	130343194	0,9430011186830453	0.0254878	-0.048
2320	ENSG00000250722	SEPP1	chr5	-	42804655	42807108	42804655	42804773	42806895	42807108	0,9418930290370339	0.0259984	-0.005
3174	ENSG00000145916	RMND5B	chr5	+	178143626	178144108	178143626	178143727	178143941	178144108	0,9391350171809401	0.027272	-0.033
5735	ENSG00000213930	GALT	chr9	+	34647491	34647961	34647491	34647705	34647831	34647961	0,9388928933445906	0.0273839	-0.064
5491	ENSG00000184216	IRAK1	chrX	-	154019430	154019812	154019430	154019598	154019676	154019812	0,9351300721182311	0.029128	0.006
2629	ENSG00000187514	PTMA	chr2	+	231711347	231711983	231711347	231711419	231711886	231711983	0,9346282569243378	0.0293611	-0.01
3904	ENSG00000132424	PNISR	chr6	-	99403828	99404702	99403828	99403882	99404602	99404702	0,9346282569243378	0.0293611	0.051
3118	ENSG00000182400	TRAPPC6B	chr14	-	39158284	39159550	39158284	39158402	39159482	39159550	0,9329396744438698	0.0301464	0.005
6117	ENSG00000159352	PSMD4	chr1	+	151264831	151265234	151264831	151264918	151265165	151265234	0,9329396744438698	0.0301464	0.003
6162	ENSG00000076984	MAP2K7	chr19	+	7910062	7910373	7910062	7910129	7910259	7910373	0,9322950156701566	0.0304466	-0.05
630	ENSG00000006712	PAF1	chr19	-	39390068	39390289	39390068	39390161	39390259	39390289	0,9280576777289521	0.032425	-0.007
667	ENSG00000161249	DMKN	chr19	-	35498715	35499282	35498715	35498763	35498873	35499282	0,9280576777289521	0.032425	0.012
765	ENSG00000105364	MRPL4	chr19	+	10252396	10252701	10252396	10252463	10252550	10252701	0,9280576777289521	0.032425	-0.009
974	ENSG00000169718	DUS1L	chr17	-	82058340	82058818	82058340	82058416	82058780	82058818	0,9280576777289521	0.032425	-0.035
1467	ENSG00000149929	HIRIP3	chr16	-	29995102	29995463	29995102	29995217	29995342	29995463	0,9280576777289521	0.032425	0.018
1568	ENSG00000130175	PRKCSH	chr19	+	11436040	11436505	11436040	11436196	11436388	11436505	0,9280576777289521	0.032425	0.005
1569	ENSG00000130175	PRKCSH	chr19	+	11448913	11449175	11448913	11448988	11449075	11449175	0,9280576777289521	0.032425	-0.004
1696	ENSG00000140400	MAN2C1	chr15	-	75358461	75358808	75358461	75358618	75358703	75358808	0,9280576777289521	0.032425	0.037
1816	ENSG00000099797	TECR	chr19	+	14563657	14563903	14563657	14563702	14563799	14563903	0,9280576777289521	0.032425	-0.009
2369	ENSG00000070756	PABPC1	chr8	-	100717772	100718280	100717772	100717888	100718086	100718280	0,9280576777289521	0.032425	0.004
2420	ENSG00000154743	TSEN2	chr3	+	12529761	12531659	12529761	12529873	12531569	12531659	0,9280576777289521	0.032425	0.014
2595	ENSG00000123737	EXOSC9	chr4	+	121813865	121816447	121813865	121814047	121816368	121816447	0,9280576777289521	0.032425	0.028
2620	ENSG00000240303	ACAD11	chr3	-	132578795	132579558	132578795	132578881	132579491	132579558	0,9280576777289521	0.032425	0.046
3004	ENSG00000134222	PSRC1	chr1	-	109282517	109282731	109282517	109282575	109282679	109282731	0,9280576777289521	0.032425	0.019
3514	ENSG00000026025	VIM	chr10	+	17235168	17236379	17235168	17235389	17235845	17236379	0,9280576777289521	0.032425	-0.003
3740	ENSG00000165458	INPPL1	chr11	+	72233440	72233744	72233440	72233522	72233654	72233744	0,9280576777289521	0.032425	-0.027
4006	ENSG00000154832	CXXC1	chr18	-	50285748	50286257	50285748	50285928	50286021	50286257	0,9280576777289521	0.032425	0.067
4087	ENSG00000178149	DALRD3	chr3	-	49015818	49016086	49015818	49015872	49015972	49016086	0,9280576777289521	0.032425	0.079
4172	ENSG00000171720	HDAC3	chr5	-	141628113	141628639	141628113	141628187	141628558	141628639	0,9280576777289521	0.032425	-0.007
6165	ENSG00000162032	SPSB3	chr16	-	1778133	1778612	1778133	1778321	1778434	1778612	0,9280576777289521	0.032425	-0.102
4472	ENSG00000143947	RPS27A	chr2	+	55234118	55234962	55234118	55234204	55234830	55234962	0,9280576777289521	0.032425	0.001
5057	ENSG00000127980	PEX1	chr7	-	92501506	92502079	92501506	92501673	92501889	92502079	0,9280576777289521	0.032425	0.006
5114	ENSG00000145191	EIF2B5	chr3	+	184137619	184138075	184137619	184137805	184137897	184138075	0,9280576777289521	0.032425	-0.035
5150	ENSG00000213983	AP1G2	chr14	-	23563379	23563638	23563379	23563502	23563583	23563638	0,9280576777289521	0.032425	-0.035
5163	ENSG00000134905	CARS2	chr13	-	110645966	110647239	110645966	110646090	110647100	110647239	0,9280576777289521	0.032425	-0.068
5320	ENSG00000102103	PQBP1	chrX	+	48902232	48902795	48902232	48902517	48902731	48902795	0,9280576777289521	0.032425	-0.011
5381	ENSG00000167552	TUBA1A	chr12	-	49186309	49186833	49186309	49186458	49186610	49186833	0,9280576777289521	0.032425	0.005
5599	ENSG00000014216	CAPN1	chr11	+	65210813	65212005	65210813	65210872	65211259	65212005	0,9280576777289521	0.032425	-0.008
5612	ENSG00000164941	INTS8	chr8	+	94867139	94867337	94867139	94867196	94867275	94867337	0,9280576777289521	0.032425	0.023
6132	ENSG00000120896	SORBS3	chr8	+	22566660	22566868	22566660	22566713	22566821	22566868	0,9280576777289521	0.032425	-0.068
6142	ENSG00000149273	RPS3	chr11	+	75401639	75402446	75401639	75401733	75402351	75402446	0,9280576777289521	0.032425	-0.004
6351	ENSG00000148824	MTG1	chr10	+	133402148	133402773	133402148	133402245	133402691	133402773	0,9280576777289521	0.032425	-0.006
6485	ENSG00000241370	RPP21	chr6	+	30345297	30346557	30345297	30345573	30346431	30346557	0,9280576777289521	0.032425	-0.007
6589	ENSG00000196498	NCOR2	chr12	-	124334423	124335280	124334423	124334617	124335134	124335280	0,9280576777289521	0.032425	0.007
6677	ENSG00000198805	PNP	chr14	+	20474471	20474948	20474471	20474575	20474772	20474948	0,9280576777289521	0.032425	0.014
6691	ENSG00000071564	TCF3	chr19	-	1615284	1615821	1615284	1615520	1615685	1615821	0,9280576777289521	0.032425	0.008
426	ENSG00000100124	ANKRD54	chr22	-	37832957	37833206	37832957	37833082	37833158	37833206	0,9268466725659644	0.0329921	-0.068
552	ENSG00000104973	MED25	chr19	+	49831935	49832157	49831935	49832021	49832099	49832157	0,9264064747056339	0.0331984	-0.013
894	ENSG00000196756	SNHG17	chr20	-	38421005	38422241	38421005	38421098	38422091	38422241	0,9264064747056339	0.0331984	-0.086
3605	ENSG00000155363	MOV10	chr1	+	112699893	112700340	112699893	112699982	112700218	112700340	0,926284501750986	0.0332556	-0.02
3709	ENSG00000138074	SLC5A6	chr2	-	27202812	27203345	27202812	27202880	27203232	27203345	0,926284501750986	0.0332556	-0.029
3867	ENSG00000115524	SF3B1	chr2	-	197418795	197420542	197418795	197418951	197420427	197420542	0,926284501750986	0.0332556	0.026
6528	ENSG00000007392	LUC7L	chr16	-	227241	228402	227241	227336	228332	228402	0,926284501750986	0.0332556	-0.056
1189	ENSG00000109103	UNC119	chr17	-	28546707	28547849	28546707	28547409	28547676	28547849	0,9181428534400203	0.0370897	0.032
5292	ENSG00000178761	FAM219B	chr15	-	74899991	74902786	74899991	74902063	74902603	74902786	0,9166293568717406	0.0378062	0.066
542	ENSG00000100288	CHKB	chr22	-	50581748	50582357	50581748	50581862	50582248	50582357	0,916628635940507	0.0378066	0.084
795	ENSG00000031823	RANBP3	chr19	-	5924826	5925737	5924826	5924905	5925633	5925737	0,916628635940507	0.0378066	-0.005
972	ENSG00000101557	USP14	chr18	+	209970	210493	209970	210031	210385	210493	0,916628635940507	0.0378066	-0.012
1254	ENSG00000170037	CNTROB	chr17	+	7948486	7949137	7948486	7948619	7949084	7949137	0,916628635940507	0.0378066	0.02
5803	ENSG00000056736	IL17RB	chr3	+	53857615	53858818	53857615	53857690	53858718	53858818	0,916628635940507	0.0378066	-0.16
2638	ENSG00000168591	TMUB2	chr17	+	44188934	44189588	44188934	44189299	44189410	44189588	0,916628635940507	0.0378066	-0.045
3601	ENSG00000090863	GLG1	chr16	-	74462487	74463479	74462487	74462630	74463355	74463479	0,916628635940507	0.0378066	0.005
4400	ENSG00000177463	NR2C2	chr3	+	15037999	15039227	15037999	15038137	15039121	15039227	0,916628635940507	0.0378066	0.057
4544	ENSG00000111196	MAGOHB	chr12	-	10607853	10609941	10607853	10607936	10609830	10609941	0,916628635940507	0.0378066	-0.005
4685	ENSG00000197756	RPL37A	chr2	+	216498824	216499398	216498824	216498877	216499269	216499398	0,916628635940507	0.0378066	0.005
5213	ENSG00000103145	HCFC1R1	chr16	-	3023232	3023968	3023232	3023530	3023846	3023968	0,916628635940507	0.0378066	-0.017
5428	ENSG00000072778	ACADVL	chr17	+	7220463	7220676	7220463	7220529	7220603	7220676	0,916628635940507	0.0378066	-0.042
5391	ENSG00000172613	RAD9A	chr11	+	67395911	67396175	67395911	67396021	67396110	67396175	0,916295453481244	0.0379645	-0.048
6420	ENSG00000182199	SHMT2	chr12	+	57230802	57231913	57230802	57231000	57231712	57231913	0,9156265363876132	0.0382816	-0.104
1124	ENSG00000141698	NT5C3B	chr17	-	41835587	41835957	41835587	41835682	41835858	41835957	0,9156088831982444	0.03829	-0.095
2041	ENSG00000165810	BTNL9	chr5	+	181053468	181054259	181053468	181053501	181054238	181054259	0,9138480285353984	0.039126	0.056
2676	ENSG00000184436	THAP7	chr22	-	21000646	21001411	21000646	21000787	21001255	21001411	0,9138480285353984	0.039126	-0.016
2954	ENSG00000160271	RALGDS	chr9	-	133097719	133102139	133097719	133101762	133101937	133102139	0,9138480285353984	0.039126	-0.047
5125	ENSG00000088038	CNOT3	chr19	+	54153714	54155680	54153714	54153840	54155308	54155680	0,9138480285353984	0.039126	0.025
5700	ENSG00000115459	ELMOD3	chr2	+	85355075	85357252	85355075	85355170	85356966	85357252	0,9138480285353984	0.039126	-0.082
6577	ENSG00000125447	GGA3	chr17	-	75241614	75242473	75241614	75241696	75242335	75242473	0,9138480285353984	0.039126	-0.026
5594	ENSG00000094914	AAAS	chr12	-	53314297	53314849	53314297	53314441	53314750	53314849	0,911738692277499	0.0401296	0.008
3515	ENSG00000026025	VIM	chr10	+	17235845	17236379	17235845	17235889	17236293	17236379	0,9106438140034252	0.0406515	0.003
5529	ENSG00000174851	YIF1A	chr11	-	66284579	66284966	66284579	66284783	66284872	66284966	0,9106438140034252	0.0406515	0.032
1117	ENSG00000108788	MLX	chr17	+	42568469	42568943	42568469	42568559	42568836	42568943	0,9056052096120656	0.0430611	-0.018
1604	ENSG00000140983	RHOT2	chr16	+	672253	672825	672253	672566	672702	672825	0,9056052096120656	0.0430611	-0.025
5147	ENSG00000213983	AP1G2	chr14	-	23561511	23562415	23561511	23561635	23561961	23562415	0,9056052096120656	0.0430611	0.059
5559	ENSG00000143321	HDGF	chr1	-	156745007	156745373	156745007	156745146	156745296	156745373	0,9056052096120656	0.0430611	-0.008
5908	ENSG00000142102	ATHL1	chr11	+	290677	292095	290677	291113	291975	292095	0,9056052096120656	0.0430611	-0.08
1484	ENSG00000168488	ATXN2L	chr16	+	28835932	28837237	28835932	28836485	28836727	28837237	0,9045115804505888	0.0435859	-0.033
844	ENSG00000099331	MYO9B	chr19	+	17211650	17213284	17211650	17211774	17211894	17213284	0,904014266010353	0.0438247	0.095
2366	ENSG00000005700	IBTK	chr6	-	82191072	82191879	82191072	82191216	82191786	82191879	0,904014266010353	0.0438247	-0.015
5106	ENSG00000160949	TONSL	chr8	-	144432284	144433759	144432284	144432460	144433587	144433759	0,904014266010353	0.0438247	0.016
1557	ENSG00000008710	PKD1	chr16	-	2105321	2106024	2105321	2105474	2105864	2106024	0,9028312880512114	0.0443934	-0.084
2554	ENSG00000109065	NAT9	chr17	-	74771959	74772277	74771959	74772039	74772217	74772277	0,9019170012039709	0.0448334	0.083
4053	ENSG00000146247	PHIP	chr6	-	78955612	78958600	78955612	78955682	78958474	78958600	0,9017771541375839	0.0449008	-0.041
2266	ENSG00000161960	EIF4A1	chr17	+	7577826	7578244	7577826	7577916	7578164	7578244	0,897563497860729	0.0469348	-0.003
5153	ENSG00000213983	AP1G2	chr14	-	23563715	23564221	23563715	23563856	23564045	23564221	0,897563497860729	0.0469348	-0.069
875	ENSG00000022277	RTFDC1	chr20	+	56516934	56517201	56516934	56516989	56517105	56517201	0,8944693080787942	0.0484346	0.013
6007	ENSG00000149091	DGKZ	chr11	+	46374603	46374839	46374603	46374666	46374765	46374839	0,8944693080787942	0.0484346	-0.016
2174	ENSG00000124357	NAGK	chr2	+	71075554	71076701	71075554	71075642	71076603	71076701	0,8944473238250021	0.0484452	-0.051
715	ENSG00000130299	GTPBP3	chr19	+	17338007	17338451	17338007	17338255	17338364	17338451	0,8934811940295203	0.0489146	0.04
1123	ENSG00000173757	STAT5B	chr17	-	42210170	42210497	42210170	42210301	42210402	42210497	0,8934811940295203	0.0489146	-0.031
1885	ENSG00000172053	QARS	chr3	-	49098191	49098480	49098191	49098258	49098352	49098480	0,8934811940295203	0.0489146	-0.004
2523	ENSG00000168824	D4S234E	chr4	+	4417234	4419058	4417234	4417927	4418783	4419058	0,8934811940295203	0.0489146	-0.145
2635	ENSG00000167566	NCKAP5L	chr12	-	49791145	49792588	49791145	49792051	49792445	49792588	0,8934811940295203	0.0489146	-0.066
5291	ENSG00000178761	FAM219B	chr15	-	74899991	74902786	74899991	74900137	74902603	74902786	0,8934811940295203	0.0489146	0.014
5546	ENSG00000221914	PPP2R2A	chr8	+	26362683	26363890	26362683	26362848	26363720	26363890	0,8934811940295203	0.0489146	-0.008
1130	ENSG00000100038	TOP3B	chr22	-	21959131	21959736	21959131	21959232	21959586	21959736	0,8882549061901059	0.0514624	0.065
6574	ENSG00000125447	GGA3	chr17	-	75239788	75241057	75239788	75240108	75240341	75241057	0,8871477228497331	0.0520041	-0.019
876	ENSG00000125656	CLPP	chr19	+	6361868	6362542	6361868	6361940	6362445	6362542	0,8818999814950501	0.0545807	-0.004
2130	ENSG00000154134	ROBO3	chr11	+	124878583	124879341	124878583	124878796	124879189	124879341	0,8818999814950501	0.0545807	0.049
4269	ENSG00000162191	UBXN1	chr11	-	62677517	62677832	62677517	62677634	62677780	62677832	0,8818999814950501	0.0545807	-0.01
5183	ENSG00000125733	TRIP10	chr19	+	6743193	6743598	6743193	6743256	6743493	6743598	0,8818999814950501	0.0545807	0.014
5584	ENSG00000121022	COPS5	chr8	-	67043081	67045960	67043081	67043317	67045811	67045960	0,8785721245454701	0.0562226	0.005
1681	ENSG00000103653	CSK	chr15	+	74801694	74802083	74801694	74801890	74801996	74802083	0,8771751679493149	0.0569137	-0.019
4863	ENSG00000198218	QRICH1	chr3	-	49032621	49033228	49032621	49032773	49033119	49033228	0,8768569458376575	0.0570713	-0.015
5310	ENSG00000068438	FTSJ1	chrX	+	48477960	48478518	48477960	48478168	48478448	48478518	0,8766378190728911	0.0571798	0.015
6027	ENSG00000152556	PFKM	chr12	+	48141739	48142066	48141739	48141827	48141913	48142066	0,8766378190728911	0.0571798	0.013
2102	ENSG00000113141	IK	chr5	+	140662178	140662479	140662178	140662213	140662301	140662479	0,8760145576601732	0.0574887	0.011
979	ENSG00000169733	RFNG	chr17	-	82049676	82050555	82049676	82050006	82050401	82050555	0,8755962692001953	0.0576961	-0.061
3513	ENSG00000162909	CAPN2	chr1	+	223769840	223770525	223769840	223769909	223770446	223770525	0,8755962692001953	0.0576961	0.014
3801	ENSG00000072135	PTPN18	chr2	+	130370556	130370782	130370556	130370623	130370704	130370782	0,8755962692001953	0.0576961	0.041
4509	ENSG00000127837	AAMP	chr2	-	218265578	218265946	218265578	218265682	218265830	218265946	0,8755962692001953	0.0576961	0.021
4862	ENSG00000160753	RUSC1	chr1	+	155325863	155327132	155325863	155325910	155326897	155327132	0,8755962692001953	0.0576961	0.057
5673	ENSG00000104529	EEF1D	chr8	-	143581053	143581328	143581053	143581154	143581285	143581328	0,8755962692001953	0.0576961	0.022
2775	ENSG00000015479	MATR3	chr5	+	139314674	139316188	139314674	139314736	139316075	139316188	0,8749780455416241	0.0580028	-0.08
3831	ENSG00000135837	CEP350	chr1	+	180110996	180113380	180110996	180111195	180112436	180113380	0,8749780455416241	0.0580028	-0.085
5883	ENSG00000107331	ABCA2	chr9	-	137011406	137011749	137011406	137011554	137011633	137011749	0,8749780455416241	0.0580028	0.029
393	ENSG00000275464	CH507-9B2.5	chr21	-	5135934	5137474	5135934	5136043	5137326	5137474	0,8746662522178216	0.0581576	-0.006
6234	ENSG00000107959	PITRM1	chr10	-	3156929	3157531	3156929	3157064	3157434	3157531	0,8744749404916474	0.0582526	0.001
799	ENSG00000160633	SAFB	chr19	+	5667352	5667886	5667352	5667450	5667819	5667886	0,8723520950283807	0.0593082	0.009
2117	ENSG00000011243	AKAP8L	chr19	-	15403474	15403715	15403474	15403555	15403657	15403715	0,8723520950283807	0.0593082	0.037
2608	ENSG00000111642	CHD4	chr12	-	6583026	6583378	6583026	6583113	6583197	6583378	0,8723520950283807	0.0593082	-0.012
3319	ENSG00000160051	IQCC	chr1	+	32206153	32206761	32206153	32206297	32206508	32206761	0,8723520950283807	0.0593082	-0.073
3897	ENSG00000137942	FNBP1L	chr1	+	93550946	93554659	93550946	93551105	93552408	93554659	0,8723520950283807	0.0593082	-0.105
4251	ENSG00000135775	COG2	chr1	+	230669355	230671640	230669355	230669535	230671515	230671640	0,8723520950283807	0.0593082	0.011
4897	ENSG00000198818	SFT2D1	chr6	-	166322856	166324595	166322856	166322886	166324536	166324595	0,8723520950283807	0.0593082	-0.006
5467	ENSG00000258890	CEP95	chr17	+	64534584	64536748	64534584	64534737	64536601	64536748	0,8723520950283807	0.0593082	-0.02
5740	ENSG00000213930	GALT	chr9	+	34648761	34649081	34648761	34648894	34648997	34649081	0,8723520950283807	0.0593082	-0.054
6520	ENSG00000133858	ZFC3H1	chr12	-	71611057	71611887	71611057	71611097	71611785	71611887	0,8723520950283807	0.0593082	-0.053
6635	ENSG00000148444	COMMD3	chr10	+	22318271	22318713	22318271	22318306	22318652	22318713	0,8723520950283807	0.0593082	0.031
1316	ENSG00000108963	DPH1	chr17	+	2035969	2036686	2035969	2036091	2036528	2036686	0,8715977077523007	0.0596839	-0.01
5252	ENSG00000234741	GAS5	chr1	-	173865228	173865547	173865228	173865282	173865470	173865547	0,8715977077523007	0.0596839	-0.024
3557	ENSG00000115271	GCA	chr2	+	162359043	162359552	162359043	162359157	162359493	162359552	0,8715230773297932	0.0597211	0.029
1102	ENSG00000030582	GRN	chr17	+	44349157	44349551	44349157	44349302	44349425	44349551	0,870738581558913	0.0601122	0.011
939	ENSG00000134440	NARS	chr18	-	57602354	57602943	57602354	57602486	57602811	57602943	0,8706791306754426	0.0601419	-0.009
2652	ENSG00000100911	PSME2	chr14	-	24144399	24145155	24144399	24144468	24145057	24145155	0,8702648985189738	0.0603485	0.015
6125	ENSG00000101158	NELFCD	chr20	+	58993623	58994239	58993623	58993764	58994109	58994239	0,869210196310649	0.0608752	-0.023
3708	ENSG00000156983	BRPF1	chr3	+	9745572	9745930	9745572	9745709	9745811	9745930	0,8688748170550904	0.0610428	0.067
1044	ENSG00000172809	RPL38	chr17	+	74203703	74203958	74203703	74203770	74203917	74203958	0,8673231717489243	0.0618191	-0.034
2346	ENSG00000185246	PRPF39	chr14	+	45096423	45096758	45096423	45096492	45096595	45096758	0,8673231717489243	0.0618191	-0.041
2622	ENSG00000188313	PLSCR1	chr3	-	146521543	146522053	146521543	146521705	146521832	146522053	0,8673231717489243	0.0618191	0.048
3518	ENSG00000101444	AHCY	chr20	-	34290331	34290638	34290331	34290449	34290550	34290638	0,8673231717489243	0.0618191	-0.017
3734	ENSG00000197989	SNHG12	chr1	-	28579532	28579981	28579532	28579587	28579941	28579981	0,8673231717489243	0.0618191	0.028
4275	ENSG00000166986	MARS	chr12	+	57512007	57512353	57512007	57512103	57512235	57512353	0,8673231717489243	0.0618191	0.017
5682	ENSG00000182325	FBXL6	chr8	-	144356989	144357502	144356989	144357121	144357456	144357502	0,8673231717489243	0.0618191	-0.092
6152	ENSG00000137500	CCDC90B	chr11	-	83273950	83274740	83273950	83273992	83274638	83274740	0,8673231717489243	0.0618191	0.028
6232	ENSG00000107937	GTPBP4	chr10	+	996105	997308	996105	996242	997207	997308	0,8673231717489243	0.0618191	-0.006
397	ENSG00000025770	NCAPH2	chr22	+	50523016	50523472	50523016	50523166	50523234	50523472	0,8659403278274598	0.062512	0.026
1705	ENSG00000174444	RPL4	chr15	-	66500948	66501504	66500948	66501105	66501374	66501504	0,8659403278274598	0.062512	0.006
4003	ENSG00000115875	SRSF7	chr2	-	38748578	38749705	38748578	38748653	38749528	38749705	0,8659403278274598	0.062512	-0.019
2843	ENSG00000122435	TRMT13	chr1	+	100140407	100141019	100140407	100140514	100140851	100141019	0,8659403278274598	0.062512	-0.105
5621	ENSG00000156482	RPL30	chr8	-	98044942	98045399	98044942	98045088	98045346	98045399	0,8659403278274598	0.062512	0.003
454	ENSG00000100099	HPS4	chr22	-	26465454	26466262	26465454	26465551	26466225	26466262	0,8659403278274598	0.062512	0.153
1063	ENSG00000182087	TMEM259	chr19	-	1011095	1011499	1011095	1011195	1011366	1011499	0,8654932725744566	0.0627363	0.018
2968	ENSG00000142534	RPS11	chr19	+	49497193	49498046	49497193	49497595	49497916	49498046	0,8614557388803531	0.064767	0.002
2797	ENSG00000164068	RNF123	chr3	+	49712478	49713587	49712478	49712656	49713512	49713587	0,8591855185431699	0.0659131	-0.02
2700	ENSG00000169727	GPS1	chr17	+	82053867	82054810	82053867	82054049	82054497	82054810	0,8570517668091083	0.0669929	-0.01
1856	ENSG00000119723	COQ6	chr14	+	73959414	73961375	73959414	73959522	73961172	73961375	0,8522989143760079	0.0694081	0.014
2702	ENSG00000169727	GPS1	chr17	+	82056285	82056550	82056285	82056391	82056469	82056550	0,8522989143760079	0.0694081	0.024
3568	ENSG00000118655	DCLRE1B	chr1	+	113911130	113914086	113911130	113911838	113912131	113914086	0,8522989143760079	0.0694081	-0.006
5148	ENSG00000213983	AP1G2	chr14	-	23561961	23562415	23561961	23562066	23562287	23562415	0,8522989143760079	0.0694081	-0.068
3890	ENSG00000009830	POMT2	chr14	-	77278728	77279928	77278728	77278869	77279822	77279928	0,8463855966846155	0.0724317	-0.113
4064	ENSG00000120798	NR2C1	chr12	-	95057730	95058489	95057730	95057878	95058309	95058489	0,846285255938114	0.0724832	-0.104
4980	ENSG00000092010	PSME1	chr14	+	24138048	24138263	24138048	24138117	24138195	24138263	0,8457514690202966	0.0727572	-0.03
796	ENSG00000196365	LONP1	chr19	-	5696248	5696757	5696248	5696371	5696669	5696757	0,8456172954134856	0.0728261	0.013
1304	ENSG00000132382	MYBBP1A	chr17	-	4538901	4539967	4538901	4538975	4539438	4539967	0,8450860225863893	0.0730991	0.013
3080	ENSG00000197343	ZNF655	chr7	+	99561887	99562494	99561887	99561973	99562367	99562494	0,8450860225863893	0.0730991	0.137
5184	ENSG00000125733	TRIP10	chr19	+	6750291	6750633	6750291	6750431	6750511	6750633	0,8446768130333803	0.0733094	0.026
2621	ENSG00000240303	ACAD11	chr3	-	132578795	132579558	132578795	132579056	132579491	132579558	0,8435530420390841	0.0738876	-0.048
4502	ENSG00000039650	PNKP	chr19	-	49864178	49864403	49864178	49864236	49864323	49864403	0,8396901131672448	0.075881	0.05
3630	ENSG00000204348	DXO	chr6	-	31970605	31971147	31970605	31970825	31970911	31971147	0,8382703692832438	0.0766159	-0.076
4602	ENSG00000120833	SOCS2	chr12	+	93572684	93576206	93572684	93573036	93574721	93576206	0,835814788005815	0.0778899	-0.011
4223	ENSG00000131748	STARD3	chr17	+	39662250	39663484	39662250	39662344	39662803	39663484	0,8350430833668067	0.0782911	0.012
5590	ENSG00000100802	C14orf93	chr14	-	22998426	22999156	22998426	22998741	22999053	22999156	0,8350430833668067	0.0782911	-0.069
2586	ENSG00000179262	RAD23A	chr19	+	12948685	12949159	12948685	12948813	12949080	12949159	0,8330910004880978	0.0793076	0.011
3536	ENSG00000111801	BTN3A3	chr6	+	26443956	26445985	26443956	26444304	26445703	26445985	0,8330910004880978	0.0793076	-0.102
1986	ENSG00000204351	SKIV2L	chr6	+	31962713	31963091	31962713	31962798	31962984	31963091	0,830050056378922	0.0808957	-0.016
5185	ENSG00000104823	ECH1	chr19	-	38815856	38816355	38815856	38816007	38816283	38816355	0,830050056378922	0.0808957	0.013
5933	ENSG00000110619	CARS	chr11	-	3026675	3029084	3026675	3026797	3028995	3029084	0,830050056378922	0.0808957	0.014
6576	ENSG00000125447	GGA3	chr17	-	75241399	75241696	75241399	75241516	75241614	75241696	0,830050056378922	0.0808957	0.066
4967	ENSG00000241973	PI4KA	chr22	-	20733735	20734194	20733735	20733843	20734042	20734194	0,8259508417637844	0.0830458	0.01
1688	ENSG00000140464	PML	chr15	+	74034477	74036394	74034477	74034530	74035171	74036394	0,8205221812880122	0.0859097	0.097
3102	ENSG00000158793	NIT1	chr1	+	161119133	161119612	161119133	161119388	161119508	161119612	0,8205221812880122	0.0859097	-0.041
2573	ENSG00000161204	ABCF3	chr3	+	184189254	184189443	184189254	184189277	184189387	184189443	0,8193603691922973	0.086525	-0.025
735	ENSG00000104957	CCDC130	chr19	+	13758867	13759272	13758867	13759010	13759099	13759272	0,8157922079476478	0.0884204	-0.099
3161	ENSG00000160688	FLAD1	chr1	+	154992712	154993111	154992712	154992786	154992901	154993111	0,8152721703367514	0.0886974	0.013
4627	ENSG00000115307	AUP1	chr2	-	74526940	74527363	74526940	74527059	74527247	74527363	0,8143918765837013	0.0891666	0.013
2957	ENSG00000256269	HMBS	chr11	+	119088634	119089131	119088634	119088707	119089081	119089131	0,8143426881768386	0.0891928	-0.014
3828	ENSG00000117155	SSX2IP	chr1	-	84669680	84670815	84669680	84669893	84670645	84670815	0,8125303813867698	0.0901604	0.009
4404	ENSG00000135945	REV1	chr2	-	99402243	99402800	99402243	99402346	99402643	99402800	0,8116186934019853	0.090648	-0.121
3651	ENSG00000170485	NPAS2	chr2	+	100982230	100988276	100982230	100982377	100988078	100988276	0,8109533324396905	0.0910041	0.018
5526	ENSG00000120699	EXOSC8	chr13	+	37002933	37004561	37002933	37003007	37004515	37004561	0,8096854847142877	0.0916836	0.013
1826	ENSG00000090061	CCNK	chr14	+	99502718	99503644	99502718	99502984	99503610	99503644	0,8082837717466342	0.0924361	-0.005
5674	ENSG00000180900	SCRIB	chr8	-	143792484	143792867	143792484	143792635	143792707	143792867	0,8082837717466342	0.0924361	0.022
3685	ENSG00000177225	PDDC1	chr11	-	767224	770903	767224	770398	770678	770903	0,8047457040675905	0.0943413	0.025
1552	ENSG00000167965	MLST8	chr16	+	2208449	2209412	2208449	2208613	2208758	2209412	0,8044051098913108	0.0945252	-0.015
2378	ENSG00000173020	ADRBK1	chr11	+	67284846	67285188	67284846	67284983	67285074	67285188	0,8041046510053698	0.0946874	-0.015
2131	ENSG00000126456	IRF3	chr19	-	49663187	49663514	49663187	49663258	49663342	49663514	0,8007695443784768	0.0964925	-0.018
3590	ENSG00000183258	DDX41	chr5	-	177515928	177516193	177515928	177515989	177516118	177516193	0,8004530073109619	0.0966642	0.015
5367	ENSG00000184634	MED12	chrX	+	71137725	71137943	71137725	71137780	71137855	71137943	0,8004530073109619	0.0966642	0.058
5211	ENSG00000106144	CASP2	chr7	+	143300203	143303933	143300203	143300294	143303783	143303933	0,7997169894661853	0.0970637	0.019
1637	ENSG00000166965	RCCD1	chr15	+	90956611	90957503	90956611	90956900	90957112	90957503	0,7994930334518245	0.0971853	-0.071
1343	ENSG00000131143	COX4I1	chr16	+	85804936	85805864	85804936	85805104	85805732	85805864	0,7987997609066605	0.0975621	-0.003
2430	ENSG00000156876	SASS6	chr1	-	100107627	100108004	100107627	100107717	100107809	100108004	0,7987997609066605	0.0975621	-0.054
5483	ENSG00000170291	ELP5	chr17	+	7258587	7259940	7258587	7258683	7259570	7259940	0,7987997609066605	0.0975621	-0.017
6492	ENSG00000139579	NABP2	chr12	+	56226178	56226419	56226178	56226260	56226355	56226419	0,7987997609066605	0.0975621	-0.014
3929	ENSG00000148399	DPH7	chr9	-	137564892	137565154	137564892	137564958	137565084	137565154	0,7977858105401754	0.0981137	0.054
2545	ENSG00000161217	PCYT1A	chr3	-	196247366	196248323	196247366	196247518	196248206	196248323	0,7950654698084536	0.0995971	-0.014
753	ENSG00000129347	KRI1	chr19	-	10557551	10557895	10557551	10557682	10557768	10557895	0,794272603713918	0.10003	0.064
1479	ENSG00000168488	ATXN2L	chr16	+	28835277	28835758	28835277	28835399	28835548	28835758	0,794272603713918	0.10003	0.013
5038	ENSG00000223705	NSUN5P1	chr7	+	75415591	75416191	75415591	75415770	75415980	75416191	0,794272603713918	0.10003	0.093
5597	ENSG00000198919	DZIP3	chr3	+	108647942	108648962	108647942	108648112	108648917	108648962	0,793982361743287	0.100189	-0.053
6667	ENSG00000148362	C9orf142	chr9	+	136992639	136992974	136992639	136992700	136992924	136992974	0,7932281666340646	0.100602	-0.062
5267	ENSG00000167548	KMT2D	chr12	-	49030279	49030768	49030279	49030439	49030600	49030768	0,791068629762695	0.101786	-0.026
4306	ENSG00000162910	MRPL55	chr1	-	228108436	228109021	228108436	228108474	228108954	228109021	0,7902533786505366	0.102234	0.065
721	ENSG00000130511	SSBP4	chr19	+	18432558	18432735	18432558	18432604	18432699	18432735	0,7889762266622795	0.102936	0.016
2376	ENSG00000173020	ADRBK1	chr11	+	67282270	67282542	67282270	67282365	67282434	67282542	0,7889762266622795	0.102936	-0.025
3368	ENSG00000095906	NUBP2	chr16	+	1786536	1786955	1786536	1786655	1786756	1786955	0,7889762266622795	0.102936	0.03
3888	ENSG00000169764	UGP2	chr2	+	63887401	63890185	63887401	63887644	63890080	63890185	0,7889762266622795	0.102936	-0.016
5301	ENSG00000102226	USP11	chrX	+	47247303	47247699	47247303	47247419	47247610	47247699	0,7889762266622795	0.102936	-0.019
2611	ENSG00000204536	CCHCR1	chr6	-	31156730	31157089	31156730	31156944	31157022	31157089	0,7886200596516196	0.103132	-0.041
2172	ENSG00000124357	NAGK	chr2	+	71072640	71073594	71072640	71072751	71073481	71073594	0,7866520777353435	0.104217	-0.03
3201	ENSG00000237943	PRKCQ-AS1	chr10	+	6583804	6584195	6583804	6583918	6584117	6584195	0,7866520777353435	0.104217	0.055
1347	ENSG00000103168	TAF1C	chr16	-	84181327	84181663	84181327	84181463	84181591	84181663	0,7866520777353435	0.104217	0.108
5487	ENSG00000067829	IDH3G	chrX	-	153785765	153786272	153785765	153785973	153786211	153786272	0,7866520777353435	0.104217	0.038
3196	ENSG00000141577	CEP131	chr17	-	81189596	81189975	81189596	81189843	81189914	81189975	0,7856747099927971	0.104757	0.043
3365	ENSG00000117616	RSRP1	chr1	-	25243549	25245301	25243549	25243633	25245149	25245301	0,7856747099927971	0.104757	-0.064
3546	ENSG00000175203	DCTN2	chr12	-	57532983	57533303	57532983	57533022	57533237	57533303	0,7856747099927971	0.104757	0.01
3560	ENSG00000143442	POGZ	chr1	-	151406606	151407023	151406606	151406631	151406910	151407023	0,7856747099927971	0.104757	0.018
3874	ENSG00000146263	MMS22L	chr6	-	97263334	97268002	97263334	97263448	97267871	97268002	0,7856747099927971	0.104757	0.007
4539	ENSG00000125875	TBC1D20	chr20	-	441587	442043	441587	441689	441856	442043	0,7856747099927971	0.104757	0.058
6250	ENSG00000168283	BMI1	chr10	+	22326430	22326986	22326430	22326561	22326889	22326986	0,7856747099927971	0.104757	-0.012
6471	ENSG00000135476	ESPL1	chr12	+	53288537	53289303	53288537	53288699	53289089	53289303	0,7856747099927971	0.104757	0.016
1587	ENSG00000161999	JMJD8	chr16	-	683684	683909	683684	683781	683860	683909	0,7856196337319692	0.104788	0.05
2878	ENSG00000100075	SLC25A1	chr22	-	19177726	19178041	19177726	19177865	19177941	19178041	0,7839707386147661	0.1057	-0.017
1994	ENSG00000213780	GTF2H4	chr6	+	30913109	30913387	30913109	30913157	30913308	30913387	0,7838440118399426	0.10577	-0.049
6460	ENSG00000135451	TROAP	chr12	+	49330144	49330943	49330144	49330573	49330660	49330943	0,7832561037290163	0.106096	0.048
498	ENSG00000184702	SEPT5	chr22	+	19721821	19722339	19721821	19721957	19722236	19722339	0,7832308797289785	0.10611	-0.022
5786	ENSG00000147162	OGT	chrX	+	71544566	71548023	71544566	71544635	71547906	71548023	0,7832308797289785	0.10611	-0.045
5421	ENSG00000119760	SUPT7L	chr2	-	27660983	27662281	27660983	27661601	27662178	27662281	0,7820216339592756	0.106781	0.086
5892	ENSG00000099958	DERL3	chr22	-	23838710	23839004	23838710	23838776	23838894	23839004	0,7820216339592756	0.106781	-0.094
3115	ENSG00000143416	SELENBP1	chr1	-	151369003	151369769	151369003	151369554	151369712	151369769	0,7808055792729317	0.107457	-0.032
3157	ENSG00000149532	CPSF7	chr11	-	61420469	61421608	61420469	61420573	61421389	61421608	0,7808055792729317	0.107457	-0.012
4576	ENSG00000182196	ARL6IP4	chr12	+	122981128	122981879	122981128	122981266	122981594	122981879	0,7808055792729317	0.107457	-0.028
5282	ENSG00000196998	WDR45	chrX	-	49076644	49077911	49076644	49076753	49077836	49077911	0,7808055792729317	0.107457	0.15
1221	ENSG00000108591	DRG2	chr17	+	18099016	18100435	18099016	18099077	18099632	18100435	0,7807946758342948	0.107463	-0.026
1944	ENSG00000073050	XRCC1	chr19	-	43552796	43553091	43552796	43552908	43552981	43553091	0,779857001645026	0.107985	0.01
2924	ENSG00000071894	CPSF1	chr8	-	144394233	144394555	144394233	144394300	144394378	144394555	0,779857001645026	0.107985	0.06
6671	ENSG00000144567	FAM134A	chr2	+	219181061	219181463	219181061	219181205	219181368	219181463	0,7782210863319288	0.108897	-0.012
4629	ENSG00000115307	AUP1	chr2	-	74528750	74529282	74528750	74528935	74529131	74529282	0,7774649014598798	0.109319	-0.043
3110	ENSG00000143416	SELENBP1	chr1	-	151365188	151365684	151365188	151365281	151365562	151365684	0,7766284490994144	0.109787	0.031
2776	ENSG00000004534	RBM6	chr3	+	50061461	50062108	50061461	50061547	50061961	50062108	0,775904069581724	0.110192	-0.048
3508	ENSG00000100316	RPL3	chr22	-	39313190	39314208	39313190	39313310	39314106	39314208	0,775904069581724	0.110192	-0.055
5374	ENSG00000085224	ATRX	chrX	-	77681519	77684593	77681519	77683451	77683538	77684593	0,775904069581724	0.110192	-0.011
1629	ENSG00000161981	SNRNP25	chr16	+	55776	56613	55776	55882	56538	56613	0,7757660614915413	0.110269	0.012
4501	ENSG00000039650	PNKP	chr19	-	49861607	49861881	49861607	49861695	49861771	49861881	0,7757660614915413	0.110269	-0.034
5427	ENSG00000072778	ACADVL	chr17	+	7220121	7220676	7220121	7220197	7220603	7220676	0,7757660614915413	0.110269	0.128
6605	ENSG00000172590	MRPL52	chr14	+	22829886	22830110	22829886	22829940	22830052	22830110	0,7757592550716766	0.110273	0.077
3607	ENSG00000112739	PRPF4B	chr6	+	4056320	4057187	4056320	4056435	4057035	4057187	0,7750189999902223	0.110688	-0.014
6072	ENSG00000149743	TRPT1	chr11	-	64224099	64224341	64224099	64224162	64224284	64224341	0,7750189999902223	0.110688	0.045
1008	ENSG00000171302	CANT1	chr17	-	78996991	78997963	78996991	78997644	78997839	78997963	0,775015254758303	0.11069	0.101
2279	ENSG00000108262	GIT1	chr17	-	29575287	29575703	29575287	29575470	29575629	29575703	0,7743236568025128	0.111077	-0.038
5006	ENSG00000164054	SHISA5	chr3	-	48467875	48469573	48467875	48469186	48469360	48469573	0,7743236568025128	0.111077	-0.011
4910	ENSG00000239857	GET4	chr7	+	893739	893971	893739	893815	893898	893971	0,7740137239546528	0.111251	-0.026
5676	ENSG00000185122	HSF1	chr8	+	144309771	144311249	144309771	144309896	144311173	144311249	0,7734918512166853	0.111544	0.008
6076	ENSG00000149743	TRPT1	chr11	-	64224800	64225580	64224800	64224970	64225498	64225580	0,7734918512166853	0.111544	0.047
2492	ENSG00000185000	DGAT1	chr8	-	144318260	144318566	144318260	144318362	144318460	144318566	0,7721145185316226	0.112318	0.034
4944	ENSG00000164620	RELL2	chr5	+	141636949	141638409	141636949	141637741	141638169	141638409	0,7712897685576844	0.112782	0.104
1119	ENSG00000108788	MLX	chr17	+	42569506	42570183	42569506	42569606	42569981	42570183	0,7704534304521248	0.113254	-0.011
1059	ENSG00000132475	H3F3B	chr17	-	75778809	75779184	75778809	75778963	75779046	75779184	0,7699712996240758	0.113525	0.007
1274	ENSG00000132522	GPS2	chr17	-	7313028	7313291	7313028	7313124	7313211	7313291	0,7699712996240758	0.113525	-0.04
472	ENSG00000185686	PRAME	chr22	-	22556811	22557580	22556811	22556909	22557544	22557580	0,763129762083966	0.117402	-0.091
767	ENSG00000130811	EIF3G	chr19	-	10118867	10119171	10118867	10118956	10119066	10119171	0,7605353385555833	0.118881	0.095
841	ENSG00000011304	PTBP1	chr19	+	804035	804438	804035	804208	804291	804438	0,7605353385555833	0.118881	0.01
923	ENSG00000101365	IDH3B	chr20	-	2658394	2658837	2658394	2658522	2658637	2658837	0,7605353385555833	0.118881	-0.028
2170	ENSG00000124357	NAGK	chr2	+	71068649	71070586	71068649	71068712	71070501	71070586	0,7605353385555833	0.118881	-0.156
3703	ENSG00000087191	PSMC5	chr17	+	63828137	63829563	63828137	63828209	63829493	63829563	0,7605353385555833	0.118881	-0.003
4793	ENSG00000007372	PAX6	chr11	-	31800690	31801776	31800690	31800856	31801560	31801776	0,7605353385555833	0.118881	0.029
5848	ENSG00000148337	CIZ1	chr9	-	128178708	128179415	128178708	128178904	128179072	128179415	0,7605353385555833	0.118881	-0.043
6475	ENSG00000123349	PFDN5	chr12	+	53296429	53297924	53296429	53296551	53297849	53297924	0,7605353385555833	0.118881	0.205
6559	ENSG00000198563	DDX39B	chr6	-	31532779	31535485	31532779	31532911	31535366	31535485	0,7605052523180698	0.118898	0.03
2109	ENSG00000197375	SLC22A5	chr5	+	132378377	132384301	132378377	132378481	132384146	132384301	0,7586958288398732	0.119932	0.262
1167	ENSG00000006042	TMEM98	chr17	+	32931326	32931659	32931326	32931402	32931474	32931659	0,7578966702736053	0.12039	-0.054
4152	ENSG00000138646	HERC5	chr4	+	88504231	88504597	88504231	88504415	88504494	88504597	0,7561697426190527	0.121381	-0.029
4772	ENSG00000111011	RSRC2	chr12	-	122518838	122521428	122518838	122519029	122521384	122521428	0,7559609925445036	0.121501	-0.025
5495	ENSG00000076924	XAB2	chr19	-	7620274	7620669	7620274	7620446	7620546	7620669	0,7545110836748945	0.122334	-0.047
6428	ENSG00000156253	RWDD2B	chr21	-	29008239	29008621	29008239	29008307	29008394	29008621	0,7545110836748945	0.122334	-0.055
2156	ENSG00000105341	ATP5SL	chr19	-	41431318	41433434	41431318	41432408	41433271	41433434	0,750557159727991	0.124616	0.051
3716	ENSG00000132781	MUTYH	chr1	-	45332762	45333324	45332762	45333170	45333284	45333324	0,750557159727991	0.124616	-0.057
6171	ENSG00000150316	CWC15	chr11	-	94970976	94971487	94970976	94971065	94971374	94971487	0,750557159727991	0.124616	0.027
3425	ENSG00000060971	ACAA1	chr3	-	38125825	38126700	38125825	38125881	38126161	38126700	0,7498310006624432	0.125037	-0.021
1955	ENSG00000171453	POLR1C	chr6	+	43519705	43520185	43519705	43519838	43520065	43520185	0,7482675157497161	0.125943	-0.035
4969	ENSG00000122545	SEPT7	chr7	+	35898247	35903215	35898247	35898383	35903075	35903215	0,7481492403813377	0.126012	-0.004
4593	ENSG00000125503	PPP1R12C	chr19	-	55093015	55093233	55093015	55093076	55093152	55093233	0,7476776081971557	0.126286	0.059
5651	ENSG00000140525	FANCI	chr15	+	89281764	89283250	89281764	89281835	89283135	89283250	0,7476776081971557	0.126286	-0.031
680	ENSG00000130726	TRIM28	chr19	+	58548739	58548910	58548739	58548776	58548861	58548910	0,7475987327470554	0.126331	-0.032
5895	ENSG00000165802	NSMF	chr9	-	137452735	137453820	137452735	137453180	137453730	137453820	0,7475987327470554	0.126331	-0.016
2664	ENSG00000162062	C16orf59	chr16	+	2460144	2460693	2460144	2460381	2460622	2460693	0,7467817428157842	0.126806	0.055
1427	ENSG00000125124	BBS2	chr16	-	56496966	56497880	56496966	56497079	56497742	56497880	0,7456793400072855	0.127448	0.01
2660	ENSG00000169714	CNBP	chr3	-	129171078	129171538	129171078	129171277	129171445	129171538	0,7452079232345241	0.127723	-0.009
4799	ENSG00000137411	VARS2	chr6	+	30923352	30924560	30923352	30923505	30924353	30924560	0,7452079232345241	0.127723	0.007
5388	ENSG00000159348	CYB5R1	chr1	-	202965886	202966600	202965886	202965993	202966527	202966600	0,7452079232345241	0.127723	-0.045
6381	ENSG00000111653	ING4	chr12	-	6652270	6652770	6652270	6652418	6652661	6652770	0,7452079232345241	0.127723	0.034
696	ENSG00000005007	UPF1	chr19	+	18865288	18865778	18865288	18865450	18865560	18865778	0,7452022982915252	0.127726	0.015
971	ENSG00000079134	THOC1	chr18	-	225088	225403	225088	225139	225336	225403	0,7440688923860811	0.128387	-0.108
1812	ENSG00000197102	DYNC1H1	chr14	+	102049439	102049882	102049439	102049582	102049713	102049882	0,7437014100694753	0.128601	-0.007
2992	ENSG00000213024	NUP62	chr19	-	49927693	49929504	49927693	49927815	49929325	49929504	0,7427225740868953	0.129173	-0.126
1886	ENSG00000172053	QARS	chr3	-	49098352	49098692	49098352	49098480	49098599	49098692	0,7418985523635884	0.129655	0.017
3743	ENSG00000137274	BPHL	chr6	+	3138040	3140509	3138040	3138179	3140385	3140509	0,7407875397924429	0.130306	0.07
5037	ENSG00000223705	NSUN5P1	chr7	+	75412788	75415023	75412788	75412932	75414884	75415023	0,7391127605590714	0.131289	-0.142
1286	ENSG00000161939	RNASEK-C17orf49	chr17	+	7014144	7015156	7014144	7014878	7015061	7015156	0,7360339562506014	0.133102	-0.01
4533	ENSG00000126768	TIMM17B	chrX	-	48893899	48894225	48893899	48894010	48894096	48894225	0,7355797958081248	0.13337	-0.01
5859	ENSG00000130714	POMT1	chr9	+	131509902	131510415	131509902	131509996	131510259	131510415	0,7355797958081248	0.13337	0.117
386	ENSG00000154734	ADAMTS1	chr21	-	26839874	26840562	26839874	26840061	26840275	26840562	0,7346510598477876	0.133919	-0.026
1067	ENSG00000182087	TMEM259	chr19	-	1012065	1012573	1012065	1012188	1012462	1012573	0,7346510598477876	0.133919	-0.047
1235	ENSG00000214941	ZSWIM7	chr17	-	15977726	15978163	15977726	15977913	15978043	15978163	0,7346510598477876	0.133919	0.096
1973	ENSG00000143379	SETDB1	chr1	+	150962973	150963741	150962973	150963139	150963529	150963741	0,7346510598477876	0.133919	-0.018
2215	ENSG00000120008	WDR11	chr10	+	120889077	120890009	120889077	120889184	120889894	120890009	0,7346510598477876	0.133919	0.01
2469	ENSG00000163161	ERCC3	chr2	-	127289336	127289824	127289336	127289519	127289688	127289824	0,7346510598477876	0.133919	-0.059
2734	ENSG00000174243	DDX23	chr12	-	48837280	48837657	48837280	48837393	48837523	48837657	0,7346510598477876	0.133919	-0.02
3120	ENSG00000143418	CERS2	chr1	-	150967391	150967714	150967391	150967484	150967663	150967714	0,7346510598477876	0.133919	-0.011
3371	ENSG00000095906	NUBP2	chr16	+	1787940	1788207	1787940	1788051	1788137	1788207	0,7346510598477876	0.133919	-0.019
3450	ENSG00000165792	METTL17	chr14	+	20995900	20996292	20995900	20995951	20996208	20996292	0,7346510598477876	0.133919	-0.019
3991	ENSG00000103365	GGA2	chr16	-	23493359	23494378	23493359	23493587	23494302	23494378	0,7346510598477876	0.133919	0.094
5258	ENSG00000147894	C9orf72	chr9	-	27558490	27560299	27558490	27558607	27560226	27560299	0,7346510598477876	0.133919	-0.061
5346	ENSG00000178719	GRINA	chr8	+	143991877	143992373	143991877	143992078	143992244	143992373	0,7346510598477876	0.133919	-0.019
6181	ENSG00000204356	NELFE	chr6	-	31954554	31955096	31954554	31954892	31955058	31955096	0,7346510598477876	0.133919	-0.016
6442	ENSG00000137955	RABGGTB	chr1	+	75789951	75790274	75789951	75790057	75790151	75790274	0,7346510598477876	0.133919	-0.083
2495	ENSG00000185684	EP400NL	chr12	+	132103996	132105304	132103996	132104170	132104566	132105304	0,7330178984910501	0.134885	0.111
3680	ENSG00000156515	HK1	chr10	+	69384332	69384915	69384332	69384481	69384795	69384915	0,7327891691931229	0.135021	-0.012
4947	ENSG00000168137	SETD5	chr3	+	9474448	9475156	9474448	9474582	9475067	9475156	0,7327891691931229	0.135021	-0.031
3047	ENSG00000096080	MRPS18A	chr6	-	43675201	43675617	43675201	43675271	43675493	43675617	0,7290396973307306	0.137249	-0.016
3907	ENSG00000196352	CD55	chr1	+	207336692	207337409	207336692	207336818	207337328	207337409	0,7290396973307306	0.137249	-0.021
3750	ENSG00000099622	CIRBP	chr19	+	1271980	1273172	1271980	1272051	1272426	1273172	0,7275862101164888	0.138116	-0.047
1066	ENSG00000182087	TMEM259	chr19	-	1011579	1011798	1011579	1011663	1011740	1011798	0,7248634013260831	0.139744	-0.028
1115	ENSG00000131470	PSMC3IP	chr17	-	42573477	42574210	42573477	42573623	42574098	42574210	0,7241018515994291	0.1402	-0.045
2001	ENSG00000141959	PFKL	chr21	+	44313912	44316339	44313912	44314021	44316243	44316339	0,723887256269408	0.140329	0.006
5476	ENSG00000148229	POLE3	chr9	-	113409609	113410140	113409609	113409728	113410054	113410140	0,723887256269408	0.140329	-0.012
6602	ENSG00000085662	AKR1B1	chr7	-	134447297	134448061	134447297	134447381	134447979	134448061	0,723887256269408	0.140329	-0.008
984	ENSG00000169738	DCXR	chr17	-	82036190	82036643	82036190	82036308	82036543	82036643	0,723039379324614	0.140838	-0.065
3447	ENSG00000165792	METTL17	chr14	+	20990229	20990598	20990229	20990383	20990463	20990598	0,723039379324614	0.140838	-0.041
2864	ENSG00000013573	DDX11	chr12	+	31089402	31090094	31089402	31089490	31089885	31090094	0,7217386604279715	0.14162	-0.063
1488	ENSG00000188603	CLN3	chr16	-	28482104	28482382	28482104	28482198	28482326	28482382	0,7195746055104398	0.142924	-0.026
3735	ENSG00000197989	SNHG12	chr1	-	28579532	28580646	28579532	28579981	28580559	28580646	0,7147458029144614	0.145848	0.017
6439	ENSG00000110888	CAPRIN2	chr12	-	30714958	30716676	30714958	30715141	30716507	30716676	0,7142655885775124	0.14614	-0.069
2726	ENSG00000003509	NDUFAF7	chr2	+	37241577	37242693	37241577	37241637	37242634	37242693	0,7093044854256726	0.149167	0.089
3609	ENSG00000112739	PRPF4B	chr6	+	4060412	4061147	4060412	4060686	4061014	4061147	0,7082586926005313	0.149808	-0.043
3733	ENSG00000197989	SNHG12	chr1	-	28579532	28579981	28579532	28579587	28579911	28579981	0,7071326837336249	0.150499	0.082
4578	ENSG00000182196	ARL6IP4	chr12	+	122981956	122982538	122981956	122982074	122982468	122982538	0,7067224074988973	0.150751	-0.006
6290	ENSG00000176986	SEC24C	chr10	+	73770279	73770798	73770279	73770471	73770708	73770798	0,7067224074988973	0.150751	-0.047
6422	ENSG00000182199	SHMT2	chr12	+	57232210	57232575	57232210	57232292	57232452	57232575	0,7067224074988973	0.150751	-0.009
1964	ENSG00000146670	CDCA5	chr11	-	65083363	65083550	65083363	65083399	65083484	65083550	0,7058755078874814	0.151272	-0.018
4272	ENSG00000166986	MARS	chr12	+	57489018	57489345	57489018	57489109	57489266	57489345	0,7045540725276664	0.152086	-0.017
5626	ENSG00000100023	PPIL2	chr22	+	21694936	21695496	21694936	21695070	21695393	21695496	0,7045540725276664	0.152086	0.024
5931	ENSG00000110619	CARS	chr11	-	3001969	3002600	3001969	3002053	3002540	3002600	0,7045540725276664	0.152086	0.032
6278	ENSG00000198056	PRIM1	chr12	-	56746780	56747032	56746780	56746854	56746925	56747032	0,7045540725276664	0.152086	-0.043
570	ENSG00000142541	RPL13A	chr19	+	49489849	49490297	49489849	49489912	49490231	49490297	0,7044414959941953	0.152155	0.064
910	ENSG00000125968	ID1	chr20	+	31605282	31606515	31605282	31605813	31606052	31606515	0,7044414959941953	0.152155	0.027
3531	ENSG00000142949	PTPRF	chr1	+	43620094	43620579	43620094	43620221	43620453	43620579	0,7044414959941953	0.152155	0.016
4425	ENSG00000197622	CDC42SE1	chr1	-	151055015	151055993	151055015	151055126	151055676	151055993	0,7044414959941953	0.152155	-0.038
4848	ENSG00000265241	RBM8A	chr1	-	145926808	145927077	145926808	145926883	145927017	145927077	0,7044414959941953	0.152155	0.065
5335	ENSG00000149809	TM7SF2	chr11	+	65112810	65113414	65112810	65112865	65113219	65113414	0,7044414959941953	0.152155	-0.06
6047	ENSG00000062822	POLD1	chr19	+	50415723	50416528	50415723	50415826	50416395	50416528	0,7044414959941953	0.152155	-0.016
685	ENSG00000105726	ATP13A1	chr19	-	19647413	19647759	19647413	19647528	19647598	19647759	0,7037008676259421	0.152612	0.043
3370	ENSG00000095906	NUBP2	chr16	+	1786536	1787831	1786536	1786955	1787676	1787831	0,7037008676259421	0.152612	-0.044
3724	ENSG00000138709	LARP1B	chr4	+	128107138	128108901	128107138	128107313	128107882	128108901	0,7037008676259421	0.152612	0.088
4100	ENSG00000143575	HAX1	chr1	+	154274949	154275260	154274949	154275001	154275153	154275260	0,7037008676259421	0.152612	-0.01
6098	ENSG00000213465	ARL2	chr11	+	65021720	65022184	65021720	65021888	65021970	65022184	0,7037008676259421	0.152612	-0.011
6129	ENSG00000174483	BBS1	chr11	+	66515692	66515933	66515692	66515731	66515860	66515933	0,7037008676259421	0.152612	0.02
2374	ENSG00000173020	ADRBK1	chr11	+	67280731	67281184	67280731	67280783	67281092	67281184	0,7021254762778332	0.153585	0.019
4095	ENSG00000160050	CCDC28B	chr1	+	32204597	32205387	32204597	32204620	32205193	32205387	0,7021254762778332	0.153585	-0.05
519	ENSG00000099326	MZF1	chr19	-	58570343	58571429	58570343	58570527	58570993	58571429	0,7021254762778332	0.153585	0.218
1271	ENSG00000215041	NEURL4	chr17	-	7318268	7318674	7318268	7318356	7318494	7318674	0,7020840233640369	0.153611	0.033
1832	ENSG00000089737	DDX24	chr14	-	94054995	94057897	94054995	94055184	94057821	94057897	0,7020840233640369	0.153611	0.019
1601	ENSG00000140983	RHOT2	chr16	+	671859	672181	671859	672002	672083	672181	0,7008167584869219	0.154396	0.02
3124	ENSG00000171863	RPS7	chr2	+	3575324	3575684	3575324	3575448	3575591	3575684	0,7001374906574572	0.154817	-0.032
451	ENSG00000182944	EWSR1	chr22	+	29298732	29299851	29298732	29299280	29299598	29299851	0,7001374906574572	0.154817	-0.104
5248	ENSG00000234741	GAS5	chr1	-	173864256	173864704	173864256	173864304	173864674	173864704	0,7001374906574572	0.154817	-0.027
1839	ENSG00000100722	ZC3H14	chr14	+	88609266	88609803	88609266	88609403	88609711	88609803	0,6968897504988437	0.156836	-0.034
4264	ENSG00000109332	UBE2D3	chr4	-	102801453	102802638	102801453	102801559	102802560	102802638	0,6968897504988437	0.156836	-0.004
1393	ENSG00000168676	KCTD19	chr16	-	67301790	67303337	67301790	67301922	67303145	67303337	0,6968897504988437	0.156836	0.212
821	ENSG00000104897	SF3A2	chr19	+	2246752	2247022	2246752	2246802	2246881	2247022	0,6947113726873596	0.158196	-0.013
2800	ENSG00000164068	RNF123	chr3	+	49720799	49721105	49720799	49720894	49721019	49721105	0,6947113726873596	0.158196	0.081
4881	ENSG00000165819	METTL3	chr14	-	21503172	21503577	21503172	21503291	21503505	21503577	0,6947113726873596	0.158196	-0.015
520	ENSG00000130724	CHMP2A	chr19	-	58551565	58551967	58551565	58551776	58551905	58551967	0,6942101409205272	0.158509	-0.014
2839	ENSG00000164828	SUN1	chr7	+	852608	852952	852608	852667	852809	852952	0,6942101409205272	0.158509	-0.042
2996	ENSG00000103507	BCKDK	chr16	+	31109672	31110124	31109672	31109783	31110076	31110124	0,6901507514003067	0.161056	-0.013
6670	ENSG00000185896	LAMP1	chr13	+	113320344	113321470	113320344	113320470	113321403	113321470	0,6884588543016656	0.162122	0.019
820	ENSG00000104904	OAZ1	chr19	+	2271384	2271954	2271384	2271530	2271781	2271954	0,6847027912278967	0.164498	0.005
5889	ENSG00000176058	TPRN	chr9	-	137191616	137192365	137191616	137192174	137192258	137192365	0,6846258540066593	0.164547	-0.029
4270	ENSG00000162191	UBXN1	chr11	-	62678338	62678601	62678338	62678408	62678494	62678601	0,6837867424267361	0.165079	-0.006
4198	ENSG00000228474	OST4	chr2	-	27071325	27071649	27071325	27071463	27071600	27071649	0,6827984313828351	0.165707	-0.014
2249	ENSG00000172785	CBWD1	chr9	-	121088	122090	121088	121573	121960	122090	0,6812397728210923	0.1667	-0.009
6011	ENSG00000149091	DGKZ	chr11	+	46379202	46379568	46379202	46379236	46379468	46379568	0,6806886095661773	0.167052	-0.028
6253	ENSG00000198258	UBL5	chr19	+	9828326	9828675	9828326	9828393	9828591	9828675	0,6781465148671096	0.168676	-0.008
6325	ENSG00000023191	RNH1	chr11	-	499014	499999	499014	499185	499828	499999	0,6707086996085069	0.173466	0.019
2899	ENSG00000064961	HMG20B	chr19	+	3573691	3574586	3573691	3573800	3574382	3574586	0,6700286829903291	0.173907	0.04
5497	ENSG00000106976	DNM1	chr9	+	128247923	128248753	128247923	128247935	128248582	128248753	0,6666030850354973	0.176133	-0.032
5337	ENSG00000149809	TM7SF2	chr11	+	65114712	65115081	65114712	65114832	65114912	65115081	0,6633174273307357	0.178279	0.021
4653	ENSG00000141522	ARHGDIA	chr17	-	81869329	81869625	81869329	81869406	81869541	81869625	0,6591899935001914	0.180989	0.016
5277	ENSG00000163682	RPL9	chr4	-	39458193	39458440	39458193	39458309	39458393	39458440	0,6576706194798995	0.181992	0.005
6648	ENSG00000136718	IMP4	chr2	+	130345566	130345933	130345566	130345699	130345778	130345933	0,6565717929525839	0.182718	-0.013
533	ENSG00000170889	RPS9	chr19	+	54206275	54206724	54206275	54206462	54206552	54206724	0,6561032931595803	0.183028	0.059
1217	ENSG00000131899	LLGL1	chr17	+	18235469	18236760	18235469	18235537	18236606	18236760	0,6560419896573478	0.183068	0.015
3416	ENSG00000003756	RBM5	chr3	+	50100531	50103166	50100531	50100605	50103082	50103166	0,6560419896573478	0.183068	0.075
3861	ENSG00000112514	CUTA	chr6	-	33417096	33417310	33417096	33417142	33417250	33417310	0,6560419896573478	0.183068	-0.017
4419	ENSG00000149499	EML3	chr11	-	62602758	62603247	62602758	62602889	62603148	62603247	0,6560419896573478	0.183068	0.053
3203	ENSG00000115548	KDM3A	chr2	+	86477876	86478265	86477876	86478029	86478169	86478265	0,6557014368820044	0.183294	-0.021
3270	ENSG00000131187	F12	chr5	-	177403480	177404090	177403480	177403617	177403858	177404090	0,6557014368820044	0.183294	-0.113
3905	ENSG00000132424	PNISR	chr6	-	99414571	99416428	99414571	99414690	99416348	99416428	0,655274061639046	0.183577	0.015
6363	ENSG00000125967	NECAB3	chr20	-	33669374	33669712	33669374	33669472	33669686	33669712	0,6466446541756647	0.189334	-0.015
1854	ENSG00000119688	ABCD4	chr14	-	74296332	74298069	74296332	74296449	74297929	74298069	0,6465727260570188	0.189383	-0.022
5901	ENSG00000197070	ARRDC1	chr9	+	137612895	137613510	137612895	137613006	137613459	137613510	0,6465727260570188	0.189383	0.062
1131	ENSG00000100038	TOP3B	chr22	-	21962428	21962893	21962428	21962602	21962746	21962893	0,6464018621378285	0.189497	-0.022
2639	ENSG00000175110	MRPS22	chr3	+	139350178	139351060	139350178	139350322	139350976	139351060	0,6464018621378285	0.189497	0.014
4605	ENSG00000214517	PPME1	chr11	+	74250953	74251715	74250953	74251018	74251647	74251715	0,6464018621378285	0.189497	0.024
1010	ENSG00000129657	SEC14L1	chr17	+	77088748	77089271	77088748	77088949	77089152	77089271	0,64328025572699	0.1916	-0.079
4078	ENSG00000143033	MTF2	chr1	+	93110229	93110428	93110229	93110246	93110326	93110428	0,640753122568709	0.193309	-0.049
2413	ENSG00000251022	THAP9-AS1	chr4	-	82900076	82900566	82900076	82900223	82900333	82900566	0,6398440265154732	0.193926	0.032
4945	ENSG00000265681	RPL17	chr18	-	49491531	49491833	49491531	49491584	49491735	49491833	0,6389715507569664	0.194518	0.013
6693	ENSG00000155463	OXA1L	chr14	+	22770192	22770625	22770192	22770278	22770460	22770625	0,6389715507569664	0.194518	0.024
3252	ENSG00000117410	ATP6V0B	chr1	+	43976301	43976659	43976301	43976379	43976589	43976659	0,6378193777580639	0.195302	0.009
410	ENSG00000128159	TUBGCP6	chr22	-	50219287	50219791	50219287	50219456	50219643	50219791	0,6363550217795034	0.196301	-0.097
751	ENSG00000129353	SLC44A2	chr19	+	10635162	10635515	10635162	10635255	10635430	10635515	0,6322813746620852	0.19909	-0.022
3389	ENSG00000138750	NUP54	chr4	-	76117663	76118194	76117663	76117774	76118074	76118194	0,6322813746620852	0.19909	-0.009
6131	ENSG00000120896	SORBS3	chr8	+	22565825	22566484	22565825	22565872	22566344	22566484	0,6322813746620852	0.19909	0.014
2336	ENSG00000049656	CLPTM1L	chr5	-	1321634	1321819	1321634	1321679	1321763	1321819	0,6321102926620407	0.199207	0.011
577	ENSG00000104872	PIH1D1	chr19	-	49447826	49448010	49447826	49447908	49448000	49448010	0,6313331131581357	0.199741	-0.028
750	ENSG00000129353	SLC44A2	chr19	+	10634755	10635073	10634755	10634887	10634973	10635073	0,6313331131581357	0.199741	-0.039
1695	ENSG00000140400	MAN2C1	chr15	-	75356605	75356902	75356605	75356685	75356792	75356902	0,6313331131581357	0.199741	-0.074
3328	ENSG00000100242	SUN2	chr22	-	38740266	38741050	38740266	38740432	38741006	38741050	0,6313331131581357	0.199741	0.09
4010	ENSG00000196975	ANXA4	chr2	+	69807905	69810673	69807905	69807996	69810593	69810673	0,6313331131581357	0.199741	-0.008
6127	ENSG00000254986	DPP3	chr11	+	66495205	66495489	66495205	66495268	66495364	66495489	0,6313331131581357	0.199741	-0.041
6553	ENSG00000166598	HSP90B1	chr12	+	103942526	103943319	103942526	103942796	103943073	103943319	0,6313331131581357	0.199741	-0.011
4082	ENSG00000164062	APEH	chr3	+	49676055	49676515	49676055	49676219	49676377	49676515	0,629799450997568	0.200798	-0.025
565	ENSG00000142546	NOSIP	chr19	-	49557089	49558978	49557089	49557249	49558896	49558978	0,6281405366291333	0.201943	-0.009
5517	ENSG00000205581	HMGN1	chr21	-	39348421	39348577	39348421	39348451	39348544	39348577	0,6281405366291333	0.201943	0.01
3087	ENSG00000143621	ILF2	chr1	-	153663018	153663276	153663018	153663133	153663214	153663276	0,6266523332694817	0.202973	-0.018
6081	ENSG00000110011	DNAJC4	chr11	+	64233893	64234281	64233893	64233980	64234072	64234281	0,6264766185175178	0.203095	-0.152
5683	ENSG00000160948	VPS28	chr8	-	144423600	144424132	144423600	144423922	144424040	144424132	0,6264766185175178	0.203095	-0.048
1969	ENSG00000156345	CDK20	chr9	-	87969193	87970897	87969193	87969349	87970775	87970897	0,6260656761535167	0.20338	-0.069
985	ENSG00000169738	DCXR	chr17	-	82036190	82036643	82036190	82036448	82036543	82036643	0,6242149291005482	0.204666	-0.026
2260	ENSG00000161960	EIF4A1	chr17	+	7574259	7574678	7574259	7574308	7574545	7574678	0,6242149291005482	0.204666	0.005
4676	ENSG00000147274	RBMX	chrX	-	136872267	136875168	136872267	136872345	136875085	136875168	0,6242149291005482	0.204666	-0.043
849	ENSG00000198276	UCKL1	chr20	-	63945804	63946267	63945804	63945975	63946160	63946267	0,6238831586470222	0.204897	-0.032
4748	ENSG00000198830	HMGN2	chr1	+	26473482	26473732	26473482	26473527	26473702	26473732	0,6238831586470222	0.204897	-0.012
2642	ENSG00000041357	PSMA4	chr15	+	78542176	78542645	78542176	78542219	78542575	78542645	0,6234238532420878	0.205217	-0.018
3814	ENSG00000070814	TCOF1	chr5	+	150375720	150376330	150375720	150375909	150376081	150376330	0,6234238532420878	0.205217	0.011
4565	ENSG00000147454	SLC25A37	chr8	+	23566107	23568378	23566107	23566336	23568321	23568378	0,6234238532420878	0.205217	-0.036
5216	ENSG00000188878	FBF1	chr17	-	75913912	75914298	75913912	75914050	75914121	75914298	0,6223599308315353	0.205958	0.052
1273	ENSG00000132522	GPS2	chr17	-	7313028	7313291	7313028	7313097	7313211	7313291	0,6217454766035241	0.206387	-0.053
2765	ENSG00000163930	BAP1	chr3	-	52406252	52406907	52406252	52406376	52406828	52406907	0,6206231775788962	0.207172	-0.013
1062	ENSG00000180891	CUEDC1	chr17	-	57866473	57867415	57866473	57866544	57867356	57867415	0,6196597701989882	0.207847	-0.083
5943	ENSG00000130935	NOL11	chr17	+	67738121	67739010	67738121	67738355	67738931	67739010	0,6190928560742753	0.208244	-0.011
3978	ENSG00000131408	NR1H2	chr19	+	50376472	50376826	50376472	50376576	50376718	50376826	0,6177313742479017	0.2092	-0.041
988	ENSG00000169738	DCXR	chr17	-	82036858	82037547	82036858	82037013	82037449	82037547	0,6148745958627977	0.211213	-0.06
651	ENSG00000239382	ALKBH6	chr19	-	36013020	36013422	36013020	36013089	36013343	36013422	0,614210658221487	0.211683	-0.053
992	ENSG00000185359	HGS	chr17	+	81694814	81695067	81694814	81694853	81694923	81695067	0,614210658221487	0.211683	-0.054
1851	ENSG00000119638	NEK9	chr14	-	75105949	75106702	75105949	75105996	75106501	75106702	0,614210658221487	0.211683	-0.045
4679	ENSG00000166012	TAF1D	chr11	-	93730676	93731216	93730676	93730712	93731149	93731216	0,614210658221487	0.211683	0.026
4744	ENSG00000130414	NDUFA10	chr2	-	240011616	240014860	240011616	240011696	240014738	240014860	0,614210658221487	0.211683	-0.053
6527	ENSG00000007392	LUC7L	chr16	-	188968	190135	188968	189339	189967	190135	0,614210658221487	0.211683	-0.019
2182	ENSG00000140854	KATNB1	chr16	+	57755789	57756066	57755789	57755917	57755991	57756066	0,6136153122370096	0.212104	0.027
6687	ENSG00000108654	DDX5	chr17	-	64502161	64502549	64502161	64502223	64502438	64502549	0,6136153122370096	0.212104	-0.023
1821	ENSG00000099797	TECR	chr19	+	14564785	14565123	14564785	14564992	14565065	14565123	0,6106188612378961	0.21423	0.008
4937	ENSG00000214021	TTLL3	chr3	+	9834680	9835404	9834680	9834907	9835093	9835404	0,6106188612378961	0.21423	-0.09
2993	ENSG00000213024	NUP62	chr19	-	49927693	49929504	49927693	49927848	49929325	49929504	0,6106188612378961	0.21423	0.116
6289	ENSG00000176986	SEC24C	chr10	+	73769346	73769733	73769346	73769485	73769614	73769733	0,6095017002457794	0.215025	0.019
6672	ENSG00000136319	TTC5	chr14	-	20291982	20295526	20291982	20292127	20295311	20295526	0,6095017002457794	0.215025	0.025
1672	ENSG00000140474	ULK3	chr15	-	74842074	74842420	74842074	74842118	74842279	74842420	0,6072647866993577	0.216622	0.047
5879	ENSG00000159069	FBXW5	chr9	-	136942546	136942943	136942546	136942695	136942768	136942943	0,6044173736025433	0.218663	-0.059
5181	ENSG00000213347	MXD3	chr5	-	177310425	177311484	177310425	177310540	177311378	177311484	0,6039772432940965	0.218979	-0.154
2710	ENSG00000123136	DDX39A	chr19	-	14409302	14409645	14409302	14409447	14409535	14409645	0,6039772432940965	0.218979	-0.033
978	ENSG00000169733	RFNG	chr17	-	82049676	82050006	82049676	82049842	82049917	82050006	0,5993448428718137	0.222323	-0.054
1951	ENSG00000079616	KIF22	chr16	+	29799263	29799781	29799263	29799494	29799627	29799781	0,5982519285403771	0.223116	0.014
1497	ENSG00000169189	NSMCE1	chr16	-	27225725	27226836	27225725	27225846	27226719	27226836	0,5957079743397293	0.224967	0.007
2553	ENSG00000109065	NAT9	chr17	-	74771959	74772277	74771959	74771977	74772217	74772277	0,5957079743397293	0.224967	0.081
515	ENSG00000100359	SGSM3	chr22	+	40408932	40409372	40408932	40409018	40409249	40409372	0,5957079743397293	0.224967	0.103
6060	ENSG00000126934	MAP2K2	chr19	-	4094452	4095449	4094452	4094498	4095387	4095449	0,5957079743397293	0.224967	-0.007
1840	ENSG00000100722	ZC3H14	chr14	+	88609266	88609803	88609266	88609403	88609714	88609803	0,5953772797537132	0.225208	-0.055
2350	ENSG00000006744	ELAC2	chr17	-	12994763	12995062	12994763	12994884	12994962	12995062	0,5953772797537132	0.225208	-0.04
554	ENSG00000104973	MED25	chr19	+	49836225	49836979	49836225	49836406	49836846	49836979	0,5943565221566055	0.225953	0.071
5005	ENSG00000164054	SHISA5	chr3	-	48467875	48469573	48467875	48468217	48469360	48469573	0,5930532892574895	0.226906	-0.017
6116	ENSG00000165644	COMTD1	chr10	-	75234937	75235178	75234937	75234992	75235059	75235178	0,5930532892574895	0.226906	0.054
5231	ENSG00000164896	FASTK	chr7	-	151076625	151077027	151076625	151076832	151076912	151077027	0,592539971992462	0.227282	-0.047
6249	ENSG00000143702	CEP170	chr1	-	243185778	243186422	243185778	243186072	243186258	243186422	0,5898256745894839	0.229276	0.063
3295	ENSG00000113240	CLK4	chr5	-	178617343	178618778	178617343	178617434	178618555	178618778	0,5891785808798415	0.229753	-0.208
1448	ENSG00000103549	RNF40	chr16	+	30769185	30769600	30769185	30769398	30769474	30769600	0,5882468379240074	0.23044	-0.018
1590	ENSG00000140983	RHOT2	chr16	+	668352	668569	668352	668411	668487	668569	0,5882468379240074	0.23044	-0.021
2219	ENSG00000181929	PRKAG1	chr12	-	49005305	49005543	49005305	49005364	49005461	49005543	0,5882468379240074	0.23044	-0.017
2372	ENSG00000070756	PABPC1	chr8	-	100721390	100721886	100721390	100721619	100721733	100721886	0,5882468379240074	0.23044	-0.008
5054	ENSG00000176454	LPCAT4	chr15	-	34359588	34360209	34359588	34359745	34360110	34360209	0,5882468379240074	0.23044	-0.115
5657	ENSG00000174744	BRMS1	chr11	-	66338242	66338785	66338242	66338282	66338720	66338785	0,5882468379240074	0.23044	-0.029
5321	ENSG00000102103	PQBP1	chrX	+	48902232	48903084	48902232	48902795	48902927	48903084	0,5861094774484615	0.232021	-0.014
5269	ENSG00000092203	TOX4	chr14	+	21487450	21488850	21487450	21487693	21488589	21488850	0,5822794375614079	0.234869	-0.015
6593	ENSG00000092531	SNAP23	chr15	+	42512954	42513447	42512954	42512996	42513398	42513447	0,5782762821769302	0.237865	-0.019
2659	ENSG00000181789	COPG1	chr3	+	129252622	129252955	129252622	129252694	129252875	129252955	0,5739812561472554	0.241102	0.021
4281	ENSG00000104907	TRMT1	chr19	-	13105266	13105606	13105266	13105396	13105486	13105606	0,5698646548745	0.244228	0.075
4768	ENSG00000092841	MYL6	chr12	+	56159586	56160148	56159586	56159730	56159974	56160148	0,5698646548745	0.244228	-0.004
6556	ENSG00000136003	ISCU	chr12	+	108564059	108564392	108564059	108564155	108564278	108564392	0,5698646548745	0.244228	0.129
6048	ENSG00000136270	TBRG4	chr7	-	45108826	45109287	45108826	45109083	45109222	45109287	0,5698646548745	0.244228	0.021
5582	ENSG00000129351	ILF3	chr19	+	10683916	10685765	10683916	10683970	10684415	10685765	0,567360091454023	0.246141	-0.016
4824	ENSG00000231500	RPS18	chr6	+	33275964	33276267	33275964	33276066	33276175	33276267	0,5671110045925928	0.246332	0.003
3559	ENSG00000119185	ITGB1BP1	chr2	-	9406660	9407598	9406660	9406905	9407448	9407598	0,5668542264712808	0.246529	-0.021
3574	ENSG00000111674	ENO2	chr12	+	6916670	6917107	6916670	6916729	6917037	6917107	0,5668542264712808	0.246529	-0.064
4408	ENSG00000186635	ARAP1	chr11	-	72696548	72697195	72696548	72696654	72696982	72697195	0,5668542264712808	0.246529	-0.048
4816	ENSG00000188846	RPL14	chr3	+	40461406	40461661	40461406	40461506	40461607	40461661	0,5668542264712808	0.246529	0.004
4856	ENSG00000148187	MRRF	chr9	+	122285168	122285946	122285168	122285287	122285779	122285946	0,5668542264712808	0.246529	0.125
5990	ENSG00000106290	TAF6	chr7	-	100113348	100113769	100113348	100113405	100113615	100113769	0,5668542264712808	0.246529	-0.021
2367	ENSG00000137713	PPP2R1B	chr11	-	111742052	111742665	111742052	111742144	111742522	111742665	0,5632630493878119	0.249289	0.02
6358	ENSG00000125967	NECAB3	chr20	-	33659496	33659732	33659496	33659550	33659652	33659732	0,5632630493878119	0.249289	0.101
5204	ENSG00000133606	MKRN1	chr7	-	140455094	140455900	140455094	140455233	140455789	140455900	0,5632630493878119	0.249289	-0.011
439	ENSG00000198832	SELM	chr22	-	31105929	31107533	31105929	31105965	31107376	31107533	0,5609394144690547	0.251084	0.008
3369	ENSG00000095906	NUBP2	chr16	+	1786536	1787831	1786536	1786655	1787676	1787831	0,5609394144690547	0.251084	0.075
1178	ENSG00000076604	TRAF4	chr17	+	28747842	28748178	28747842	28747947	28748016	28748178	0,5604832476304693	0.251437	0.043
1884	ENSG00000172053	QARS	chr3	-	49097991	49098480	49097991	49098117	49098191	49098480	0,5604832476304693	0.251437	-0.018
5915	ENSG00000174775	HRAS	chr11	-	532241	532755	532241	532522	532630	532755	0,5604832476304693	0.251437	-0.107
1126	ENSG00000173812	EIF1	chr17	+	41689777	41690189	41689777	41689941	41690087	41690189	0,558625067214584	0.25288	0.004
4204	ENSG00000115234	SNX17	chr2	+	27374688	27375153	27374688	27374758	27375060	27375153	0,5582876053681604	0.253142	-0.01
6224	ENSG00000100968	NFATC4	chr14	+	24373694	24374466	24373694	24373867	24374325	24374466	0,5582876053681604	0.253142	0.118
396	ENSG00000100299	ARSA	chr22	-	50627555	50628170	50627555	50627792	50627945	50628170	0,5576024246218182	0.253675	-0.131
3349	ENSG00000167962	ZNF598	chr16	-	1999495	2000481	1999495	2000256	2000390	2000481	0,5563588355013814	0.254645	-0.028
5418	ENSG00000165609	NUDT5	chr10	-	12170716	12170908	12170716	12170770	12170899	12170908	0,5563588355013814	0.254645	-0.025
2762	ENSG00000163930	BAP1	chr3	-	52402778	52403298	52402778	52402871	52403137	52403298	0,5518455326039254	0.258182	0.011
2656	ENSG00000100911	PSME2	chr14	-	24145709	24146240	24145709	24145772	24146207	24146240	0,5460558666729413	0.262763	0.033
4235	ENSG00000114388	NPRL2	chr3	-	50349664	50350022	50349664	50349833	50349930	50350022	0,5455708757826011	0.263149	0.038
1118	ENSG00000108788	MLX	chr17	+	42569203	42569606	42569203	42569303	42569506	42569606	0,5430327063343984	0.265174	-0.022
2867	ENSG00000129933	MAU2	chr19	+	19344848	19345369	19344848	19344926	19345303	19345369	0,5424460390154785	0.265643	-0.061
4358	ENSG00000115317	HTRA2	chr2	+	74531338	74531702	74531338	74531371	74531596	74531702	0,540328436359556	0.267342	0.04
3260	ENSG00000160310	PRMT2	chr21	+	46660832	46661936	46660832	46660962	46661799	46661936	0,5379761009619906	0.269237	-0.054
4228	ENSG00000114388	NPRL2	chr3	-	50347758	50348241	50347758	50347901	50348123	50348241	0,5379761009619906	0.269237	-0.063
1605	ENSG00000161996	WDR90	chr16	+	653745	655147	653745	653803	655028	655147	0,5379030756901657	0.269296	-0.113
1462	ENSG00000149923	PPP4C	chr16	+	30082745	30083567	30082745	30082963	30083393	30083567	0,5377930379675954	0.269385	-0.223
1848	ENSG00000100577	GSTZ1	chr14	+	77327471	77328037	77327471	77327552	77327911	77328037	0,5377930379675954	0.269385	0.033
2416	ENSG00000103502	CDIPT	chr16	-	29862585	29862869	29862585	29862720	29862814	29862869	0,5377930379675954	0.269385	-0.018
829	ENSG00000115268	RPS15	chr19	+	1440018	1440494	1440018	1440253	1440348	1440494	0,5345669339725556	0.271998	0.002
5466	ENSG00000182774	RPS17	chr15	-	82538305	82538985	82538305	82538371	82538879	82538985	0,5345669339725556	0.271998	-0.005
6313	ENSG00000119969	HELLS	chr10	+	94592228	94592514	94592228	94592312	94592394	94592514	0,5301596914411293	0.275593	0.02
3567	ENSG00000108523	RNF167	chr17	+	4940486	4940993	4940486	4940726	4940922	4940993	0,5296390591480524	0.27602	-0.033
6130	ENSG00000173992	CCS	chr11	+	66599115	66599636	66599115	66599253	66599458	66599636	0,5296390591480524	0.27602	0.153
3566	ENSG00000108523	RNF167	chr17	+	4940486	4940993	4940486	4940726	4940872	4940993	0,5294940769237718	0.276139	0.056
5041	ENSG00000223705	NSUN5P1	chr7	+	75415980	75416191	75415980	75416030	75416102	75416191	0,5258485241369071	0.279139	0.065
2558	ENSG00000103064	SLC7A6	chr16	+	68297233	68301819	68297233	68297476	68298490	68301819	0,5246750547639998	0.28011	-0.102
3650	ENSG00000160072	ATAD3B	chr1	+	1485781	1486235	1485781	1485838	1486109	1486235	0,5240682096985384	0.280612	0.016
5339	ENSG00000140543	DET1	chr15	-	88530622	88531715	88530622	88531473	88531612	88531715	0,5240682096985384	0.280612	0.159
5250	ENSG00000234741	GAS5	chr1	-	173864256	173865282	173864256	173864304	173865228	173865282	0,5212310900820314	0.28297	-0.022
5656	ENSG00000111229	ARPC3	chr12	-	110436109	110436683	110436109	110436204	110436556	110436683	0,5161853528025817	0.287194	-0.005
2342	ENSG00000100650	SRSF5	chr14	+	69768797	69769251	69768797	69768896	69769181	69769251	0,5160829380283264	0.28728	0.019
4409	ENSG00000186635	ARAP1	chr11	-	72712437	72713243	72712437	72712568	72713175	72713243	0,5156592240292112	0.287637	-0.013
5300	ENSG00000102226	USP11	chrX	+	47247071	47247419	47247071	47247221	47247303	47247419	0,5137069441592236	0.289285	-0.036
3516	ENSG00000107185	RGP1	chr9	+	35750657	35750989	35750657	35750741	35750839	35750989	0,5127292542116134	0.290112	0.084
6115	ENSG00000175467	SART1	chr11	+	65966075	65966556	65966075	65966218	65966349	65966556	0,5126801486560923	0.290153	0.027
5465	ENSG00000182774	RPS17	chr15	-	82536754	82538371	82536754	82536881	82538305	82538371	0,5080874176257918	0.294062	-0.004
3754	ENSG00000173276	ZBTB21	chr21	-	41986830	41994108	41986830	41991889	41992492	41994108	0,5054990429673529	0.29628	-0.08
951	ENSG00000101782	RIOK3	chr18	+	23477005	23477268	23477005	23477086	23477178	23477268	0,5042595118151099	0.297346	-0.059
1412	ENSG00000197170	PSMD12	chr17	-	67357302	67357578	67357302	67357431	67357518	67357578	0,5031194835493547	0.298329	0.031
5124	ENSG00000088038	CNOT3	chr19	+	54143659	54144134	54143659	54143749	54144005	54144134	0,5011443226435219	0.300037	-0.024
3156	ENSG00000149532	CPSF7	chr11	-	61420469	61421608	61420469	61420530	61421389	61421608	0,010218135127243426	1.99063	0.338
1181	ENSG00000109113	RAB34	chr17	-	28715640	28715901	28715640	28715705	28715799	28715901	0,49232613762227617	0.307747	-0.022
1858	ENSG00000140043	PTGR2	chr14	+	73876997	73880176	73876997	73877168	73880054	73880176	0,2879357490950511	0.540704	0.286
2127	ENSG00000154134	ROBO3	chr11	+	124877160	124877309	124877160	124877184	124877266	124877309	0,19691115187466277	0.70573	0.28
5281	ENSG00000196998	WDR45	chrX	-	49076644	49077911	49076644	49076750	49077836	49077911	0,14946705609492467	0.825455	0.268
2960	ENSG00000256269	HMBS	chr11	+	119089682	119090067	119089682	119089760	119089989	119090067	0,4880813007036854	0.311508	0.015
5532	ENSG00000198105	ZNF248	chr10	-	37828764	37833116	37828764	37831312	37833024	37833116	0,2216120539202521	0.654407	0.261
5629	ENSG00000110697	PITPNM1	chr11	-	67496177	67497436	67496177	67496348	67497230	67497436	0,48738676652174645	0.312126	0.024
2299	ENSG00000100416	TRMU	chr22	+	46355443	46357337	46355443	46355588	46356841	46357337	0,20285410372535895	0.692816	0.248
5691	ENSG00000160948	VPS28	chr8	-	144426025	144426208	144426025	144426063	144426179	144426208	0,4873497965336841	0.312159	-0.031
6470	ENSG00000082898	XPO1	chr2	-	61483936	61485962	61483936	61484105	61485767	61485962	0,48345302868109874	0.315646	0.005
3595	ENSG00000135506	OS9	chr12	+	57695961	57696373	57695961	57696038	57696274	57696373	0,48108290661311914	0.31778	-0.014
4647	ENSG00000123143	PKN1	chr19	+	14470574	14470851	14470574	14470682	14470770	14470851	0,48108290661311914	0.31778	0.02
4144	ENSG00000153094	BCL2L11	chr2	+	111123732	111124139	111123732	111123869	111124049	111124139	0,026197563761560003	1.58174	0.239
706	ENSG00000105655	ISYNA1	chr19	-	18437598	18437988	18437598	18437760	18437859	18437988	0,48069149724793653	0.318134	-0.037
3629	ENSG00000204348	DXO	chr6	-	31970605	31971147	31970605	31970752	31970911	31971147	0,06849184280733496	1.16436	0.238
2237	ENSG00000048140	TSPAN17	chr5	+	176652742	176655020	176652742	176652913	176654894	176655020	0,4789233860969223	0.319734	-0.043
890	ENSG00000196839	ADA	chr20	-	44622828	44623078	44622828	44622930	44623006	44623078	0,47436052422960323	0.323891	0.046
2796	ENSG00000164068	RNF123	chr3	+	49705533	49706065	49705533	49705679	49705981	49706065	0,472385094024008	0.325704	-0.038
6440	ENSG00000110888	CAPRIN2	chr12	-	30714958	30716676	30714958	30715144	30716507	30716676	0,010120882451498269	1.99478	0.221
2049	ENSG00000143774	GUK1	chr1	+	228145509	228146067	228145509	228145649	228146025	228146067	0,01421794098425706	1.84716	0.197
1598	ENSG00000140983	RHOT2	chr16	+	670122	670357	670122	670175	670265	670357	0,26734017845527985	0.572936	0.192
6124	ENSG00000101158	NELFCD	chr20	+	58993623	58994239	58993623	58993675	58994109	58994239	0,22283907857760407	0.652009	0.188
1182	ENSG00000007202	KIAA0100	chr17	-	28639574	28640025	28639574	28639642	28639900	28640025	0,46477453035819805	0.332758	-0.013
1329	ENSG00000185324	CDK10	chr16	+	89693273	89693467	89693273	89693326	89693397	89693467	0,46432218826262733	0.333181	0.18
3459	ENSG00000151093	OXSM	chr3	+	25790989	25791997	25790989	25791315	25791769	25791997	0,0036712546853525773	2.43519	0.173
2774	ENSG00000094880	CDC23	chr5	-	138191861	138192388	138191861	138191937	138192268	138192388	0,45476517449668113	0.342213	0.014
3652	ENSG00000123473	STIL	chr1	-	47299904	47300152	47299904	47299968	47300109	47300152	0,2931810371841154	0.532864	0.164
3571	ENSG00000171163	ZNF692	chr1	-	248855557	248855946	248855557	248855635	248855724	248855946	0,44215581415498856	0.354425	0.159
2631	ENSG00000153914	SREK1	chr5	+	66162413	66163922	66162413	66162592	66163791	66163922	0,44944672747686165	0.347322	-0.024
2160	ENSG00000105698	USF2	chr19	+	35278697	35279074	35278697	35278792	35278969	35279074	0,1386989328712801	0.857927	0.158
6561	ENSG00000234608	MAPKAPK5-AS1	chr12	-	111841326	111841710	111841326	111841470	111841683	111841710	0,44944672747686165	0.347322	-0.03
4953	ENSG00000164548	TRA2A	chr7	-	23521706	23522432	23521706	23521840	23522353	23522432	0,4476565018954435	0.349055	0.049
5039	ENSG00000223705	NSUN5P1	chr7	+	75415591	75416191	75415591	75415778	75415980	75416191	0,06599079701883985	1.18052	0.154
4751	ENSG00000198830	HMGN2	chr1	+	26473482	26474135	26473482	26473732	26474084	26474135	0,44215581415498856	0.354425	-0.006
1987	ENSG00000204351	SKIV2L	chr6	+	31968622	31969089	31968622	31968796	31968870	31969089	0,19965452652916324	0.699721	0.143
1289	ENSG00000129197	RPAIN	chr17	+	5425970	5426299	5425970	5426082	5426235	5426299	0,06290389582410322	1.20132	0.141
2987	ENSG00000113194	FAF2	chr5	+	176493998	176494275	176493998	176494084	176494183	176494275	0,43820664184149427	0.358321	0.021
5327	ENSG00000172732	MUS81	chr11	+	65864719	65865145	65864719	65864815	65865114	65865145	0,07338285929097198	1.13441	0.14
4498	ENSG00000188042	ARL4C	chr2	-	234493040	234497053	234493040	234495836	234496011	234497053	0,13880260624742685	0.857602	0.138
1953	ENSG00000172432	GTPBP2	chr6	-	43620489	43622167	43620489	43621790	43622002	43622167	0,43644393194000636	0.360072	0.048
4784	ENSG00000114770	ABCC5	chr3	-	183983752	183987917	183983752	183984894	183987769	183987917	0,368161118062954	0.433962	0.13
536	ENSG00000105618	PRPF31	chr19	+	54128072	54128377	54128072	54128200	54128304	54128377	0,43546706832712045	0.361045	0.042
766	ENSG00000130816	DNMT1	chr19	-	10160017	10160418	10160017	10160063	10160383	10160418	0,4323405496535482	0.364174	-0.038
3833	ENSG00000100462	PRMT5	chr14	-	22920528	22921056	22920528	22920731	22920987	22921056	0,4323405496535482	0.364174	-0.021
4860	ENSG00000160753	RUSC1	chr1	+	155325863	155327132	155325863	155325910	155326579	155327132	0,4323405496535482	0.364174	0.019
1622	ENSG00000214078	CPNE1	chr20	-	35626043	35626803	35626043	35626381	35626562	35626803	0,3016461516974017	0.520502	0.129
3710	ENSG00000129968	ABHD17A	chr19	-	1877507	1880115	1877507	1877687	1878663	1880115	0,07338285929097198	1.13441	0.129
2780	ENSG00000179222	MAGED1	chrX	+	51897794	51898193	51897794	51897886	51898113	51898193	0,4281317893081518	0.368423	-0.025
6022	ENSG00000122952	ZWINT	chr10	-	56359686	56360383	56359686	56359853	56360017	56360383	0,4266189229704161	0.36996	-0.037
5581	ENSG00000129351	ILF3	chr19	+	10681218	10682192	10681218	10681329	10681992	10682192	0,42609714505555185	0.370491	-0.018
5685	ENSG00000160948	VPS28	chr8	-	144424717	144425772	144424717	144424819	144424945	144425772	0,4250169444831433	0.371594	-0.031
3194	ENSG00000127948	POR	chr7	+	75986158	75986855	75986158	75986241	75986336	75986855	0,4249835065787973	0.371628	-0.023
594	ENSG00000090372	STRN4	chr19	-	46721985	46722340	46721985	46722072	46722241	46722340	0,4241515041217651	0.372479	-0.017
1624	ENSG00000214078	CPNE1	chr20	-	35630438	35631034	35630438	35630490	35630900	35631034	0,2879357490950511	0.540704	0.127
1644	ENSG00000196547	MAN2A2	chr15	+	90918193	90918755	90918193	90918388	90918644	90918755	0,4220237742382941	0.374663	-0.042
4041	ENSG00000167967	E4F1	chr16	+	2229569	2232364	2229569	2229675	2232170	2232364	0,42124432766970804	0.375466	0.047
6068	ENSG00000102317	RBM3	chrX	+	48575560	48576083	48575560	48575667	48575921	48576083	0,3110144561935582	0.507219	0.125
6082	ENSG00000173486	FKBP2	chr11	+	64243198	64243497	64243198	64243311	64243450	64243497	0,4169872936981152	0.379877	0.014
2914	ENSG00000147403	RPL10	chrX	+	154399337	154399594	154399337	154399396	154399486	154399594	0,4164160793157687	0.380473	0.004
4133	ENSG00000196497	IPO4	chr14	-	24188215	24188423	24188215	24188257	24188343	24188423	0,4164160793157687	0.380473	0.04
3374	ENSG00000162836	ACP6	chr1	-	147647367	147648411	147647367	147647566	147648245	147648411	0,41361824701739464	0.3834	0.112
4342	ENSG00000204843	DCTN1	chr2	-	74365074	74365657	74365074	74365241	74365514	74365657	0,41622704194906673	0.38067	-0.012
5510	ENSG00000168066	SF1	chr11	-	64764605	64766155	64764605	64765518	64765950	64766155	0,41622704194906673	0.38067	-0.04
2115	ENSG00000011243	AKAP8L	chr19	-	15398629	15399410	15398629	15398766	15399301	15399410	0,3069499836824474	0.512932	0.111
629	ENSG00000006712	PAF1	chr19	-	39389479	39389761	39389479	39389546	39389639	39389761	0,4133960925124524	0.383634	0.014
5659	ENSG00000174744	BRMS1	chr11	-	66340773	66341333	66340773	66341046	66341205	66341333	0,4133960925124524	0.383634	0.026
3233	ENSG00000127054	CPSF3L	chr1	-	1312225	1312700	1312225	1312501	1312592	1312700	0,23373721573533687	0.631272	0.108
4215	ENSG00000148297	MED22	chr9	-	133340904	133344333	133340904	133341694	133344124	133344333	0,04253003252759745	1.3713	0.107
3140	ENSG00000173039	RELA	chr11	-	65661686	65662088	65661686	65661835	65661936	65662088	0,40884468162200943	0.388442	0.025
1291	ENSG00000129197	RPAIN	chr17	+	5425970	5428211	5425970	5426299	5428070	5428211	0,4078286037039677	0.389522	0.035
418	ENSG00000198951	NAGA	chr22	-	42070281	42070830	42070281	42070366	42070762	42070830	0,33973545712013825	0.468859	0.102
1819	ENSG00000099797	TECR	chr19	+	14564785	14564992	14564785	14564858	14564948	14564992	0,40376690953006267	0.393869	-0.023
5738	ENSG00000213930	GALT	chr9	+	34647088	34648171	34647088	34647961	34648114	34648171	0,40278687495607174	0.394925	-0.045
5306	ENSG00000172037	LAMB2	chr3	-	49121113	49121592	49121113	49121362	49121432	49121592	0,24409128352164106	0.612448	0.102
3898	ENSG00000126749	EMG1	chr12	+	6974551	6975148	6974551	6974693	6975089	6975148	0,4012087365636333	0.39663	-0.014
4140	ENSG00000168818	STX18	chr4	-	4418967	4420944	4418967	4420129	4420863	4420944	0,4012087365636333	0.39663	-0.025
3035	ENSG00000162512	SDC3	chr1	-	30876551	30878740	30876551	30877165	30878622	30878740	0,40070812653499915	0.397172	-0.024
1313	ENSG00000104774	MAN2B1	chr19	-	12655693	12656687	12655693	12655879	12656570	12656687	0,4000076073679694	0.397932	0.015
5547	ENSG00000147471	PROSC	chr8	+	37765525	37765746	37765525	37765633	37765710	37765746	0,39615682790916806	0.402133	0.019
737	ENSG00000179115	FARSA	chr19	-	12924638	12925003	12924638	12924807	12924903	12925003	0,3943669205603399	0.4041	0.015
3109	ENSG00000178035	IMPDH2	chr3	-	49028430	49028806	49028430	49028532	49028757	49028806	0,3943669205603399	0.4041	0.007
1993	ENSG00000213780	GTF2H4	chr6	+	30911683	30912146	30911683	30911767	30912013	30912146	0,1764258075477889	0.753438	0.101
2475	ENSG00000109133	TMEM33	chr4	+	41935128	41935529	41935128	41935262	41935466	41935529	0,06290389582410322	1.20132	0.101
2351	ENSG00000006744	ELAC2	chr17	-	12995939	12996685	12995939	12995978	12996546	12996685	0,39306778256251135	0.405533	0.015
595	ENSG00000125755	SYMPK	chr19	-	45827836	45829205	45827836	45827918	45828969	45829205	0,3908746121349102	0.407963	0.027
3400	ENSG00000116691	MIIP	chr1	+	12029222	12030124	12029222	12029894	12030027	12030124	0,3663181915584713	0.436142	0.098
692	ENSG00000064545	TMEM161A	chr19	-	19132351	19132754	19132351	19132508	19132656	19132754	0,3908746121349102	0.407963	0.02
5078	ENSG00000160813	PPP1R35	chr7	-	100435630	100436064	100435630	100435767	100435847	100436064	0,3943669205603399	0.4041	0.096
1701	ENSG00000167526	RPL13	chr16	+	89561226	89561751	89561226	89561368	89561577	89561751	0,3908746121349102	0.407963	0.005
[truncated: 359 more rows]
