# Supplementary material for: Age-dependent regulation of ELP1 exon 20 splicing in Familial Dysautonomia by RNA Polymerase II kinetics and chromatin structure
Source: PLoS One. 2024 Jun 3;19(6):e0298965. doi: 10.1371/journal.pone.0298965 (PMC11146744; doi:10.1371/journal.pone.0298965)
Supplement: S7 Table — (XLS) [file pone.0298965.s011.xls]

## Sheet: S7 Table - A3SS
S7 Table
Alternative 3' splice site (A3SS) in HEK 293T cells treated with EED226 100 uM (Td) vs control cells (Cd).
Events in the table below are filtered for FDR and inclusion level difference values.
See Material and methods for details.
ID	GeneID	geneSymbol	chr	strand	longExonStart_0base	longExonEnd	shortES	shortEE	flankingES	flankingEE	FDR	-log10(FDR)	Inc Level Diff
3140	ENSG00000164066	INTU	chr4	+	127685441	127687867	127687677	127687867	127684408	127684486	0.311016	0.507217	0.375
7188	ENSG00000173598	NUDT4	chr12	+	93398767	93398855	93398770	93398855	93395488	93395533	0.00904969	2.04337	0.256
4939	ENSG00000204348	DXO	chr6	-	31970605	31970825	31970605	31970752	31970911	31971147	0.02086	1.68069	0.222
3634	ENSG00000114126	TFDP2	chr3	-	141974047	141974194	141974047	141974191	141978519	141978682	0.0456089	1.34095	0.203
2763	ENSG00000134644	PUM1	chr1	-	30965981	30966278	30965981	30966197	30967166	30967310	0.0557443	1.2538	0.193
9026	ENSG00000130396	MLLT4	chr6	+	167962432	167962567	167962438	167962567	167951185	167952187	0.0476845	1.32162	0.19
5940	ENSG00000092199	HNRNPC	chr14	-	21263310	21263829	21263310	21263336	21269297	21269442	0.0135798	1.86711	0.009
1193	ENSG00000100425	BRD1	chr22	-	49787389	49787887	49787389	49787494	49794033	49794294	0.468421	0.329364	0.168
6865	ENSG00000168137	SETD5	chr3	+	9434276	9434485	9434333	9434485	9433844	9433950	0.323877	0.48962	0.166
5175	ENSG00000075151	EIF4G3	chr1	-	20950002	20950111	20950002	20950108	20969473	20969596	0.172725	0.762645	0.148
868	ENSG00000188321	ZNF559	chr19	+	9341694	9343845	9343300	9343845	9341101	9341184	0.360043	0.443646	0.146
8593	ENSG00000153827	TRIP12	chr2	-	229805729	229805883	229805729	229805802	229807707	229807864	0.0800532	1.09662	0.137
552	ENSG00000063245	EPN1	chr19	+	55692950	55693037	55692953	55693037	55692685	55692796	0.466614	0.331042	0.132
4566	ENSG00000137074	APTX	chr9	-	32988078	32988129	32988078	32988124	32989758	32989895	0.466614	0.331042	0.118
3437	ENSG00000166501	PRKCB	chr16	+	24214657	24220611	24219960	24220611	24191089	24191230	0.297092	0.527109	0.116
8781	ENSG00000172534	HCFC1	chrX	-	153951840	153952161	153951840	153952158	153952513	153952958	0.0385264	1.41424	0.11
8465	ENSG00000142188	TMEM50B	chr21	-	33448781	33450863	33448781	33448879	33460412	33460505	0.486713	0.312727	0.11
5383	ENSG00000087087	SRRT	chr7	+	100888041	100888143	100888053	100888143	100887702	100887859	0.0283869	1.54688	0.107
3570	ENSG00000121073	SLC35B1	chr17	-	49706203	49706334	49706203	49706309	49706964	49707068	0.258729	0.587155	0.107
2294	ENSG00000099899	TRMT2A	chr22	-	20113431	20113561	20113431	20113507	20113685	20113808	0.00567699	2.24588	0.094
5993	ENSG00000148248	SURF4	chr9	-	133367258	133367543	133367258	133367445	133375921	133376166	0.0476845	1.32162	-0.032
4737	ENSG00000123219	CENPK	chr5	-	65554796	65554946	65554796	65554898	65561462	65561564	0.0549688	1.25988	0.092
8157	ENSG00000160408	ST6GALNAC6	chr9	-	127885321	127886788	127885321	127886784	127887483	127887591	0.018308	1.73736	0.09
9413	ENSG00000071564	TCF3	chr19	-	1612206	1612433	1612206	1612430	1615685	1615821	0.281532	0.550472	0.087
3459	ENSG00000163584	RPL22L1	chr3	-	170868297	170868390	170868297	170868387	170870158	170870195	0.115238	0.938406	0.085
5598	ENSG00000242114	MTFP1	chr22	+	30427121	30427403	30427170	30427403	30426716	30426844	0.486713	0.312727	0.083
7549	ENSG00000072778	ACADVL	chr17	+	7220463	7220676	7220603	7220676	7220121	7220197	0.150286	0.82308	0.081
6404	ENSG00000198589	LRBA	chr4	-	150321190	150321383	150321190	150321368	150325808	150325898	0.487373	0.312138	0.075
3888	ENSG00000013573	DDX11	chr12	+	31103316	31103395	31103321	31103395	31102935	31103020	0.311016	0.507217	0.073
4054	ENSG00000107223	EDF1	chr9	-	136862118	136862496	136862118	136862345	136862905	136862999	0.0773699	1.11143	-0.04
3752	ENSG00000278259	MYO19	chr17	-	36503949	36505177	36503949	36504020	36505296	36505404	0.0492852	1.30728	0.067
795	ENSG00000105701	FKBP8	chr19	-	18538215	18538436	18538215	18538433	18539370	18539459	0.212798	0.672032	0.067
5004	ENSG00000188529	SRSF10	chr1	-	23971572	23971626	23971572	23971623	23971849	23972012	0.360043	0.443646	0.067
2691	ENSG00000113758	DBN1	chr5	-	177468107	177468220	177468107	177468217	177468843	177468899	0.0402507	1.39523	0.066
981	ENSG00000087460	GNAS	chr20	+	58903527	58903585	58903530	58903585	58898940	58898985	0.0549688	1.25988	0.063
7344	ENSG00000029363	BCLAF1	chr6	-	136277864	136278776	136277864	136278770	136279762	136279876	0.0501933	1.29935	0.062
7666	ENSG00000168066	SF1	chr11	-	64767191	64767251	64767191	64767246	64767570	64767844	0.47604	0.322356	0.062
4347	ENSG00000141027	NCOR1	chr17	-	16065484	16065694	16065484	16065691	16067893	16068121	0.108652	0.963963	0.059
7797	ENSG00000095485	CWF19L1	chr10	-	100260965	100261044	100260965	100261028	100261978	100262063	0.120878	0.917652	0.059
608	ENSG00000104960	PTOV1	chr19	+	49860565	49860740	49860613	49860740	49860267	49860336	0.343133	0.464538	0.057
9441	ENSG00000100938	GMPR2	chr14	+	24237041	24237152	24237070	24237152	24235966	24236140	0.139657	0.854938	-0.029
4211	ENSG00000116871	MAP7D1	chr1	+	36179511	36179557	36179514	36179557	36179261	36179315	0.207459	0.683067	0.056
4032	ENSG00000076108	BAZ2A	chr12	-	56610408	56610539	56610408	56610517	56611572	56611633	0.238201	0.623056	0.056
3579	ENSG00000100911	PSME2	chr14	-	24145709	24145896	24145709	24145772	24146207	24146240	0.246553	0.60809	0.055
3939	ENSG00000064961	HMG20B	chr19	+	3574340	3574586	3574382	3574586	3573691	3573800	0.246553	0.60809	0.054
7531	ENSG00000162729	IGSF8	chr1	-	160091339	160091631	160091339	160091608	160091807	160091938	0.165213	0.781956	0.039
4368	ENSG00000138443	ABI2	chr2	+	203395655	203395780	203395658	203395780	203394699	203394846	0.311016	0.507217	0.054
9180	ENSG00000135720	DYNC1LI2	chr16	-	66751272	66751386	66751272	66751346	66751484	66751601	0.176704	0.752752	-0.039
7419	ENSG00000102103	PQBP1	chrX	+	48902232	48902795	48902731	48902795	48901929	48902042	0.311016	0.507217	0.054
8161	ENSG00000148334	PTGES2	chr9	-	128123701	128123851	128123701	128123847	128124491	128124550	0.182607	0.738484	0.029
1559	ENSG00000004975	DVL2	chr17	-	7229377	7229475	7229377	7229447	7229587	7229678	0.185123	0.732541	0.048
1977	ENSG00000100726	TELO2	chr16	+	1506224	1506329	1506237	1506329	1505409	1505601	0.185123	0.732541	0.048
5218	ENSG00000115211	EIF2B4	chr2	-	27368024	27368139	27368024	27368113	27368371	27368463	0.216029	0.665488	0.053
1996	ENSG00000140983	RHOT2	chr16	+	670248	670357	670265	670357	670122	670175	0.473283	0.32488	0.053
6614	ENSG00000092841	MYL6	chr12	+	56159586	56160148	56159974	56160148	56158683	56158711	0.392493	0.406168	0.05
612	ENSG00000126453	BCL2L12	chr19	+	49667018	49667161	49667021	49667161	49666684	49666799	0.207459	0.683067	-0.05
4482	ENSG00000163040	CCDC74A	chr2	+	131532588	131532781	131532709	131532781	131531663	131531802	0.216029	0.665488	0.046
3747	ENSG00000168374	ARF4	chr3	-	57583897	57584032	57583897	57584007	57584383	57584464	0.251576	0.59933	-0.05
7395	ENSG00000166788	SAAL1	chr11	-	18090174	18090316	18090174	18090290	18090433	18090493	0.218479	0.660591	0.038
7867	ENSG00000120533	ENY2	chr8	+	109340488	109340563	109340490	109340563	109339319	109339390	0.231322	0.635782	-0.027
1647	ENSG00000167508	MVD	chr16	-	88656104	88656561	88656104	88656304	88657435	88657582	0.409429	0.387821	-0.05
2729	ENSG00000168268	NT5DC2	chr3	-	52524386	52524731	52524386	52524611	52524816	52524881	0.141007	0.850758	-0.051
5999	ENSG00000112531	QKI	chr6	+	163563419	163563719	163563443	163563719	163561981	163562069	0.346394	0.46043	-0.053
7370	ENSG00000196998	WDR45	chrX	-	49075544	49075753	49075544	49075663	49075865	49075945	0.284696	0.545618	-0.054
7528	ENSG00000123562	MORF4L2	chrX	-	103678498	103678620	103678498	103678600	103685170	103685260	0.246553	0.60809	0.042
2541	ENSG00000079616	KIF22	chr16	+	29804575	29805026	29804813	29805026	29803997	29804065	0.321373	0.49299	-0.054
6612	ENSG00000092841	MYL6	chr12	+	56159497	56159622	56159586	56159622	56158683	56158711	0.25199	0.598617	-0.012
7702	ENSG00000120699	EXOSC8	chr13	+	37004476	37004561	37004515	37004561	37002933	37003007	0.254869	0.593683	-0.036
6860	ENSG00000115677	HDLBP	chr2	-	241239900	241240164	241239900	241240122	241242459	241242678	0.257316	0.589534	-0.038
4882	ENSG00000183258	DDX41	chr5	-	177515185	177515339	177515185	177515258	177515684	177515821	0.103074	0.98685	-0.055
1434	ENSG00000265794	RP11-227G15.3	chr17	+	32351738	32351912	32351785	32351912	32350276	32350326	0.266216	0.574766	-0.02
8211	ENSG00000159069	FBXW5	chr9	-	136942768	136943003	136942768	136942943	136943348	136943506	0.270027	0.568593	0.044
6399	ENSG00000115307	AUP1	chr2	-	74529131	74529499	74529131	74529282	74529579	74529760	0.246553	0.60809	-0.058
8749	ENSG00000129255	MPDU1	chr17	+	7586655	7586777	7586691	7586777	7585945	7586078	0.401856	0.39593	-0.058
2268	ENSG00000168256	NKIRAS2	chr17	+	42022375	42022640	42022398	42022640	42021563	42021671	0.284696	0.545618	-0.042
2822	ENSG00000105698	USF2	chr19	+	35278945	35279074	35278969	35279074	35278697	35278792	0.284696	0.545618	0.023
5105	ENSG00000139405	RITA1	chr12	+	113186184	113186316	113186192	113186316	113185525	113186021	0.276384	0.558488	-0.06
9242	ENSG00000198563	DDX39B	chr6	-	31538762	31538939	31538762	31538855	31539146	31539274	0.284696	0.545618	0.018
8488	ENSG00000167770	OTUB1	chr11	+	63996853	63996941	63996856	63996941	63996529	63996648	0.0161679	1.79135	-0.063
9051	ENSG00000109685	WHSC1	chr4	+	1952751	1953524	1953323	1953524	1952104	1952231	0.00880547	2.05525	-0.064
4883	ENSG00000183258	DDX41	chr5	-	177515185	177515361	177515185	177515258	177515684	177515821	0.0217611	1.66232	-0.067
991	ENSG00000124214	STAU1	chr20	-	49124374	49124605	49124374	49124587	49135832	49135931	0.293816	0.531925	-0.067
7039	ENSG00000051825	MPHOSPH9	chr12	-	123221371	123221895	123221371	123221723	123223037	123223127	0.126965	0.896316	-0.068
3766	ENSG00000221978	CCNL2	chr1	-	1390765	1392803	1390765	1390865	1393395	1393460	0.497047	0.303603	-0.068
388	ENSG00000159131	GART	chr21	-	33539170	33539356	33539170	33539323	33542586	33542842	0.300433	0.522252	-0.069
5766	ENSG00000164134	NAA15	chr4	+	139384831	139384978	139384834	139384978	139378755	139378854	0.467211	0.330487	-0.076
3120	ENSG00000100650	SRSF5	chr14	+	69769510	69770540	69770466	69770540	69769181	69769251	0.194745	0.710533	-0.079
387	ENSG00000159131	GART	chr21	-	33539170	33539356	33539170	33539323	33542547	33542820	0.0341352	1.4668	-0.08
8734	ENSG00000115368	WDR75	chr2	+	189449244	189450968	189450902	189450968	189448378	189448508	0.335012	0.474939	0.014
7777	ENSG00000140632	GLYR1	chr16	-	4814536	4814647	4814536	4814629	4817597	4817697	0.398696	0.399358	-0.08
9239	ENSG00000139428	MMAB	chr12	-	109561039	109561329	109561039	109561104	109561419	109561517	0.0520366	1.28369	-0.082
5141	ENSG00000099622	CIRBP	chr19	+	1270866	1271036	1270927	1271036	1269330	1269410	0.126965	0.896316	-0.082
8743	ENSG00000196323	ZBTB44	chr11	-	130238443	130238607	130238443	130238553	130239811	130239896	0.466614	0.331042	-0.082
1144	ENSG00000134779	TPGS2	chr18	-	36786572	36787079	36786572	36786982	36798448	36798609	0.0357173	1.44712	-0.085
2956	ENSG00000131503	ANKHD1	chr5	+	140438460	140438617	140438502	140438617	140436103	140436257	0.115238	0.938406	-0.087
5609	ENSG00000101361	NOP56	chr20	+	2655237	2655512	2655324	2655512	2654748	2654947	0.360043	0.443646	-0.033
2236	ENSG00000125107	CNOT1	chr16	-	58556846	58556993	58556846	58556990	58558472	58558674	0.379715	0.420542	-0.044
8202	ENSG00000142396	ERVK3-1	chr19	+	58312165	58312462	58312196	58312462	58306087	58306216	0.379892	0.42034	0.041
940	ENSG00000115286	NDUFS7	chr19	+	1394417	1395589	1395390	1395589	1393241	1393330	0.385182	0.414334	-0.025
5684	ENSG00000196497	IPO4	chr14	-	24186128	24186205	24186128	24186182	24186286	24186451	0.386511	0.412838	-0.031
7582	ENSG00000101752	MIB1	chr18	+	21791334	21791557	21791373	21791557	21779480	21779685	0.386511	0.412838	-0.042
4297	ENSG00000092036	HAUS4	chr14	-	22947867	22948033	22947867	22948013	22950313	22950410	0.39205	0.406659	0.038
8543	ENSG00000087365	SF3B2	chr11	+	66057265	66057375	66057268	66057375	66056837	66056955	0.39205	0.406659	0.037
5995	ENSG00000121957	GPSM2	chr1	+	108885274	108885578	108885506	108885578	108876980	108877228	0.0234586	1.6297	-0.095
4142	ENSG00000132635	PCED1A	chr20	-	2838843	2839082	2838843	2838929	2839191	2839271	0.0059136	2.22815	-0.103
964	ENSG00000203880	PCMTD2	chr20	+	64267886	64268010	64267967	64268010	64265257	64265429	0.401519	0.396294	-0.043
2671	ENSG00000204628	GNB2L1	chr5	-	181236936	181237319	181236936	181237042	181237608	181237719	0.401856	0.39593	-0.004
1448	ENSG00000109113	RAB34	chr17	-	28715992	28716061	28715992	28716058	28716902	28716994	0.350887	0.454832	-0.105
8479	ENSG00000162236	STX5	chr11	-	62806896	62807666	62806896	62807628	62824165	62824287	0.402971	0.394726	-0.035
4134	ENSG00000117523	PRRC2C	chr1	+	171512994	171513172	171513000	171513172	171512031	171512200	0.418916	0.377873	-0.105
1991	ENSG00000140983	RHOT2	chr16	+	668352	668411	668357	668411	668150	668236	0.415408	0.381525	0.041
7633	ENSG00000102178	UBL4A	chrX	-	154485770	154486083	154485770	154485979	154486227	154486333	0.418387	0.378422	0.035
2618	ENSG00000196367	TRRAP	chr7	+	98993537	98993737	98993591	98993737	98992136	98992227	0.139657	0.854938	-0.107
5254	ENSG00000100462	PRMT5	chr14	-	22928125	22928241	22928125	22928211	22928496	22928615	0.425455	0.371146	-0.028
2918	ENSG00000103496	STX4	chr16	+	31034203	31034325	31034225	31034325	31034012	31034114	0.427295	0.369272	0.042
7052	ENSG00000070669	ASNS	chr7	-	97854579	97854754	97854579	97854680	97855352	97855459	0.445638	0.351018	-0.02
4397	ENSG00000011009	LYPLA2	chr1	+	23792551	23792760	23792656	23792760	23791220	23791250	0.446939	0.349752	-0.022
9282	ENSG00000111358	GTF2H3	chr12	+	123652523	123652561	123652531	123652561	123650993	123651056	0.446939	0.349752	0.032
3779	ENSG00000166441	RPL27A	chr11	+	8684685	8684892	8684822	8684892	8684005	8684081	0.45464	0.342332	0.011
1785	ENSG00000245694	CRNDE	chr16	-	54920297	54920410	54920297	54920327	54923584	54923650	0.458769	0.338406	-0.044
6899	ENSG00000128944	KNSTRN	chr15	+	40386361	40386494	40386404	40386494	40383227	40383322	0.46069	0.336592	-0.046
8081	ENSG00000158850	B4GALT3	chr1	-	161175807	161176095	161175807	161176074	161176433	161176579	0.497047	0.303603	-0.113
5230	ENSG00000173744	AGFG1	chr2	+	227553703	227553795	227553709	227553795	227551958	227552117	0.0579338	1.23707	-0.116
7644	ENSG00000160211	G6PD	chrX	-	154534337	154534499	154534337	154534496	154535167	154535385	0.466614	0.331042	0.046
3137	ENSG00000070423	RNF126	chr19	-	651610	651915	651610	651855	652232	652296	0.181876	0.740224	-0.118
3224	ENSG00000145907	G3BP1	chr5	+	151786571	151786715	151786602	151786715	151771953	151772036	0.0162977	1.78787	-0.126
5939	ENSG00000092199	HNRNPC	chr14	-	21263310	21263582	21263310	21263336	21269297	21269425	0.467211	0.330487	0.005
6499	ENSG00000166012	TAF1D	chr11	-	93733349	93733505	93733349	93733419	93734624	93734660	0.331568	0.479427	-0.14
2776	ENSG00000113648	H2AFY	chr5	-	135360496	135360780	135360496	135360607	135369405	135369603	0.470799	0.327165	-0.025
2792	ENSG00000157800	SLC37A3	chr7	-	140351272	140351969	140351272	140351451	140352061	140352146	0.000846588	3.07233	-0.15
2282	ENSG00000075413	MARK3	chr14	+	103468032	103468186	103468080	103468186	103467078	103467191	0.142459	0.84631	-0.152
3106	ENSG00000187742	SECISBP2	chr9	+	89357284	89357565	89357410	89357565	89350631	89350852	0.486713	0.312727	0.047
5528	ENSG00000179335	CLK3	chr15	+	74619966	74620225	74620008	74620225	74619196	74619348	0.486713	0.312727	-0.029
4796	ENSG00000143771	CNIH4	chr1	+	224375794	224379452	224379068	224379452	224371282	224371423	0.118889	0.924857	-0.161
7901	ENSG00000172269	DPAGT1	chr11	-	119100629	119100877	119100629	119100843	119101017	119101138	0.486713	0.312727	-0.042
8404	ENSG00000149187	CELF1	chr11	-	47478876	47478952	47478876	47478940	47482694	47482856	0.0162984	1.78786	-0.163
8571	ENSG00000172663	TMEM134	chr11	-	67467500	67467590	67467500	67467563	67468027	67468092	0.157935	0.801521	-0.163
6446	ENSG00000137133	HINT2	chr9	-	35813265	35813367	35813265	35813338	35813444	35813549	0.488274	0.311337	0.022
872	ENSG00000104980	TIMM44	chr19	-	7934088	7934241	7934088	7934238	7935064	7935145	0.492904	0.307238	-0.036
5967	ENSG00000160767	FAM189B	chr1	-	155251732	155251908	155251732	155251905	155253624	155253732	0.492904	0.307238	0.043
789	ENSG00000006015	C19orf60	chr19	+	18589412	18589683	18589478	18589683	18588994	18589077	0.00450853	2.34597	-0.209
4029	ENSG00000076108	BAZ2A	chr12	-	56600942	56601098	56600942	56601086	56601179	56601402	0.497047	0.303603	0.03
6591	ENSG00000168385	2002-09-01	chr2	+	241325966	241326113	241325992	241326113	241324215	241324241	0.497047	0.303603	0.022
6791	ENSG00000165912	PACSIN3	chr11	-	47182673	47182809	47182673	47182764	47183003	47183069	0.497047	0.303603	0.03
2193	ENSG00000237289	CKMT1B	chr15	+	43597375	43598327	43598192	43598327	43596407	43596531	0.343133	0.464538	-0.209
4894	ENSG00000135506	OS9	chr12	+	57716088	57716193	57716091	57716193	57715759	57715970	0.506497	0.295423	0.111
5000	ENSG00000163781	TOPBP1	chr3	-	133652462	133652629	133652462	133652614	133653344	133653524	0.511283	0.291339	-0.134
6619	ENSG00000111011	RSRC2	chr12	-	122508217	122508450	122508217	122508447	122511108	122511188	0.511283	0.291339	0.116
9097	ENSG00000205352	PRR13	chr12	+	53443390	53443773	53443540	53443773	53442694	53442733	0.511283	0.291339	0.026
1832	ENSG00000149923	PPP4C	chr16	+	30081199	30081310	30081258	30081310	30076314	30076475	0.518089	0.285595	-0.025
1958	ENSG00000167965	MLST8	chr16	+	2206478	2206659	2206496	2206659	2206357	2206409	0.518089	0.285595	-0.014
2067	ENSG00000103942	HOMER2	chr15	-	82859028	82859186	82859028	82859135	82864166	82864259	0.518089	0.285595	0.025
980	ENSG00000087460	GNAS	chr20	+	58903527	58903585	58903530	58903585	58895611	58895684	0.518824	0.28498	0.039
8527	ENSG00000142186	SCYL1	chr11	+	65536985	65537128	65537036	65537128	65536585	65536750	0.520213	0.283819	0.138
8160	ENSG00000148334	PTGES2	chr9	-	128122361	128122646	128122361	128122479	128122933	128123134	0.525657	0.279297	-0.029
2933	ENSG00000108039	XPNPEP1	chr10	-	109873366	109873577	109873366	109873427	109875527	109875599	0.529388	0.276226	-0.018
4017	ENSG00000007264	MATK	chr19	-	3783125	3783297	3783125	3783219	3783813	3784033	0.540158	0.267479	0.059
1813	ENSG00000089280	FUS	chr16	+	31189119	31189226	31189122	31189226	31188324	31188357	0.543894	0.264486	-0.012
1781	ENSG00000087263	OGFOD1	chr16	+	56458512	56458594	56458547	56458594	56453262	56453408	0.545879	0.262903	-0.025
3196	ENSG00000121064	SCPEP1	chr17	+	56998373	56998498	56998384	56998498	56996961	56997055	0.552816	0.257419	0.022
2855	ENSG00000013306	SLC25A39	chr17	-	44322418	44322552	44322418	44322528	44322807	44322852	0.559722	0.252028	-0.057
8530	ENSG00000142186	SCYL1	chr11	+	65538269	65538704	65538441	65538704	65537966	65538182	0.56526	0.247752	0.044
8594	ENSG00000153827	TRIP12	chr2	-	229830755	229830839	229830755	229830821	229836847	229836984	0.572848	0.241961	0.036
8365	ENSG00000104522	TSTA3	chr8	-	143616105	143616440	143616105	143616220	143616566	143616723	0.577187	0.238684	0.013
1161	ENSG00000124155	PIGT	chr20	+	45419472	45419590	45419503	45419590	45419294	45419395	0.581	0.235824	0.029
577	ENSG00000105618	PRPF31	chr19	+	54126499	54126617	54126527	54126617	54124498	54124656	0.581339	0.23557	0.03
3254	ENSG00000205726	ITSN1	chr21	+	33750142	33750322	33750253	33750322	33735043	33735204	0.581339	0.23557	0.071
9271	ENSG00000089157	RPLP0	chr12	-	120200729	120200891	120200729	120200831	120201082	120201211	0.581753	0.235262	0.045
5008	ENSG00000131778	CHD1L	chr1	+	147275353	147275468	147275405	147275468	147272170	147272281	0.58296	0.234361	-0.04
4207	ENSG00000143621	ILF2	chr1	-	153668452	153668576	153668452	153668557	153669835	153669878	0.583145	0.234224	0.01
1205	ENSG00000183048	SLC25A10	chr17	+	81716680	81716855	81716811	81716855	81716008	81716050	0.592437	0.227358	0.031
4540	ENSG00000095906	NUBP2	chr16	+	1786536	1787831	1787676	1787831	1782931	1783036	0.592437	0.227358	-0.042
616	ENSG00000142546	NOSIP	chr19	-	49557089	49558199	49557089	49557249	49558896	49558978	0.594068	0.226164	-0.009
790	ENSG00000006015	C19orf60	chr19	+	18590273	18590933	18590853	18590933	18588994	18589683	0.594236	0.226041	-0.014
2066	ENSG00000103942	HOMER2	chr15	-	82859028	82859168	82859028	82859135	82864166	82864259	0.594236	0.226041	0.054
2681	ENSG00000090263	MRPS33	chr7	-	141010418	141010660	141010418	141010617	141014550	141014679	0.594236	0.226041	-0.02
2764	ENSG00000134644	PUM1	chr1	-	30980061	30980166	30980061	30980163	30981311	30981405	0.594236	0.226041	-0.113
3323	ENSG00000258315	C17orf49	chr17	+	7017256	7017520	7017260	7017520	7016909	7017014	0.594236	0.226041	0.062
3536	ENSG00000153914	SREK1	chr5	+	66156064	66158932	66158808	66158932	66153462	66153596	0.594236	0.226041	0.102
5214	ENSG00000167930	ITFG3	chr16	+	259968	260160	259995	260160	259482	259599	0.594236	0.226041	0.042
8572	ENSG00000122218	COPA	chr1	-	160305432	160305598	160305432	160305571	160305687	160305773	0.594236	0.226041	0.024
3588	ENSG00000169714	CNBP	chr3	-	129171078	129171283	129171078	129171280	129171445	129171538	0.596005	0.22475	0.041
8487	ENSG00000167770	OTUB1	chr11	+	63988626	63988752	63988653	63988752	63988336	63988398	0.596005	0.22475	-0.016
2344	ENSG00000100722	ZC3H14	chr14	+	88609678	88609803	88609711	88609803	88609266	88609403	0.596864	0.224124	-0.059
7672	ENSG00000139197	PEX5	chr12	+	7203431	7203551	7203455	7203551	7202611	7202704	0.596906	0.224094	0.036
456	ENSG00000182944	EWSR1	chr22	+	29273737	29273864	29273740	29273864	29272379	29272431	0.60588	0.217613	0.017
3454	ENSG00000116786	PLEKHM2	chr1	+	15731888	15732048	15731949	15732048	15731191	15731257	0.60588	0.217613	0.038
7404	ENSG00000068438	FTSJ1	chrX	+	48482402	48482506	48482408	48482506	48481631	48481715	0.60588	0.217613	0.098
8068	ENSG00000267426	RP11-552F3.12	chr17	-	75901711	75901920	75901711	75901916	75902019	75902154	0.60588	0.217613	0.021
1079	ENSG00000197586	ENTPD6	chr20	+	25225161	25225317	25225204	25225317	25224100	25224157	0.615069	0.211076	0.099
852	ENSG00000127616	SMARCA4	chr19	+	11041297	11041560	11041306	11041560	11034913	11035132	0.615488	0.21078	0.065
5144	ENSG00000099622	CIRBP	chr19	+	1271120	1271246	1271139	1271246	1270927	1271036	0.625199	0.203982	-0.016
931	ENSG00000115268	RPS15	chr19	+	1439960	1440253	1440018	1440253	1438806	1438892	0.627773	0.202197	-0.004
9245	ENSG00000198563	DDX39B	chr6	-	31540321	31540664	31540321	31540534	31541949	31542448	0.636075	0.196492	-0.045
4718	ENSG00000169855	ROBO1	chr3	-	78635772	78636108	78635772	78635943	78639743	78639898	0.642391	0.1922	0.064
5361	ENSG00000127314	RAP1B	chr12	+	68648698	68648781	68648705	68648781	68610907	68611043	0.64716	0.188989	-0.036
8396	ENSG00000149182	ARFGAP2	chr11	-	47173758	47173915	47173758	47173840	47175014	47175098	0.64716	0.188989	-0.032
4841	ENSG00000100029	PES1	chr22	-	30578836	30578998	30578836	30578995	30579136	30579303	0.649915	0.187144	0.035
3457	ENSG00000163584	RPL22L1	chr3	-	170868012	170868201	170868012	170868134	170868297	170868387	0.655328	0.183541	-0.029
6935	ENSG00000196923	PDLIM7	chr5	-	177489770	177490031	177489770	177489832	177490869	177490906	0.655328	0.183541	-0.032
3954	ENSG00000124571	XPO5	chr6	-	43525838	43525954	43525838	43525921	43526684	43526747	0.666654	0.176099	-0.023
8207	ENSG00000244187	TMEM141	chr9	+	136791946	136792358	136792250	136792358	136791710	136791777	0.668992	0.174579	0.052
7456	ENSG00000111581	NUP107	chr12	+	68690602	68690746	68690630	68690746	68689532	68689619	0.669194	0.174448	0.023
1320	ENSG00000154920	EME1	chr17	+	50379067	50379224	50379106	50379224	50378773	50378895	0.670297	0.173733	0.029
772	ENSG00000105726	ATP13A1	chr19	-	19653968	19654144	19653968	19654074	19654542	19654700	0.673578	0.171612	0.085
7123	ENSG00000122786	CALD1	chr7	+	134958208	134958290	134958211	134958290	134958068	134958112	0.678202	0.168641	-0.049
615	ENSG00000142546	NOSIP	chr19	-	49557089	49557945	49557089	49557249	49558896	49558973	0.678825	0.168242	-0.01
5157	ENSG00000169972	PUSL1	chr1	+	1309680	1309851	1309705	1309851	1309453	1309603	0.680275	0.167316	-0.027
8794	ENSG00000196531	NACA	chr12	-	56714601	56714703	56714601	56714675	56724451	56724523	0.687733	0.16258	-0.013
8038	ENSG00000089053	ANAPC5	chr12	-	121328315	121328497	121328315	121328458	121330582	121330672	0.689458	0.161492	-0.069
4281	ENSG00000111602	TIMELESS	chr12	-	56432368	56432524	56432368	56432521	56433025	56433127	0.694359	0.158416	-0.046
4539	ENSG00000117616	RSRP1	chr1	-	25243549	25244224	25243549	25243633	25245149	25245301	0.694359	0.158416	-0.086
6414	ENSG00000205531	NAP1L4	chr11	-	2972101	2972279	2972101	2972243	2976023	2976123	0.694359	0.158416	0.032
8463	ENSG00000115414	FN1	chr2	-	215371908	215372375	215371908	215372300	215373321	215373411	0.694359	0.158416	0.033
754	ENSG00000161249	DMKN	chr19	-	35505938	35506049	35505938	35505986	35509910	35509961	0.70053	0.154573	-0.033
7981	ENSG00000099810	MTAP	chr9	+	21859285	21859425	21859302	21859425	21854630	21854870	0.701314	0.154087	0.031
8607	ENSG00000118363	SPCS2	chr11	+	74969610	74969699	74969639	74969699	74965033	74965117	0.706506	0.150884	0.039
7560	ENSG00000125676	THOC2	chrX	-	123610917	123610963	123610917	123610957	123611439	123611516	0.713652	0.146513	0.061
863	ENSG00000130816	DNMT1	chr19	-	10180777	10180885	10180777	10180836	10182040	10182077	0.717316	0.144289	-0.031
423	ENSG00000189306	RRP7A	chr22	-	42516010	42516296	42516010	42516136	42518004	42518147	0.717922	0.143923	0.01
7178	ENSG00000213983	AP1G2	chr14	-	23563583	23563638	23563583	23563609	23563715	23563856	0.718644	0.143486	0.04
890	ENSG00000031823	RANBP3	chr19	-	5933413	5933656	5933413	5933479	5941620	5941707	0.720942	0.142099	0.021
3492	ENSG00000111642	CHD4	chr12	-	6583197	6583378	6583197	6583375	6587383	6587559	0.720942	0.142099	0.031
6584	ENSG00000166197	NOLC1	chr10	+	102157185	102157328	102157188	102157328	102157018	102157074	0.720942	0.142099	0.06
2117	ENSG00000166233	ARIH1	chr15	+	72570163	72570307	72570176	72570307	72567105	72567177	0.7308	0.136202	-0.039
9013	ENSG00000182199	SHMT2	chr12	+	57232424	57232575	57232452	57232575	57232210	57232292	0.7308	0.136202	0.008
8906	ENSG00000119953	SMNDC1	chr10	-	110297566	110297745	110297566	110297728	110298647	110298790	0.736528	0.132811	0.026
6241	ENSG00000004897	CDC27	chr17	-	47151805	47151936	47151805	47151918	47154671	47154786	0.739851	0.130856	-0.066
7997	ENSG00000213930	GALT	chr9	+	34647491	34647567	34647540	34647567	34647088	34647258	0.740879	0.130253	-0.034
6421	ENSG00000102081	FMR1	chrX	+	147944868	147945051	147944943	147945051	147943130	147943326	0.741807	0.129709	0.048
7162	ENSG00000126215	XRCC3	chr14	-	103711032	103711245	103711032	103711180	103711465	103711567	0.742973	0.129027	-0.021
2659	ENSG00000124784	RIOK1	chr6	+	7395020	7395143	7395052	7395143	7393098	7393303	0.768333	0.11445	-0.037
7153	ENSG00000091140	DLD	chr7	+	107904862	107905058	107904957	107905058	107903477	107903547	0.768333	0.11445	0.015
3494	ENSG00000111642	CHD4	chr12	-	6601959	6602175	6601959	6602154	6602375	6602497	0.773234	0.111689	0.081
5490	ENSG00000173113	TRMT112	chr11	-	64317057	64317147	64317057	64317132	64317263	64317365	0.782212	0.106675	-0.011
3842	ENSG00000182552	RWDD4	chr4	-	183651217	183651327	183651217	183651323	183655880	183655961	0.787337	0.103839	0.034
2092	ENSG00000140365	COMMD4	chr15	+	75338575	75338685	75338645	75338685	75338354	75338420	0.797076	0.0985002	-0.013
5966	ENSG00000160767	FAM189B	chr1	-	155250275	155250929	155250275	155250821	155251094	155251164	0.797076	0.0985002	-0.01
2123	ENSG00000140400	MAN2C1	chr15	-	75359058	75359425	75359058	75359153	75359619	75359775	0.799077	0.0974113	0.044
5988	ENSG00000147533	GOLGA7	chr8	+	41507053	41507121	41507058	41507121	41505910	41506012	0.799077	0.0974113	0.031
1950	ENSG00000010361	FUZ	chr19	-	49808413	49808491	49808413	49808488	49808573	49808638	0.80363	0.0949438	-0.029
5140	ENSG00000137274	BPHL	chr6	+	3138040	3140509	3140385	3140509	3137361	3137493	0.804128	0.0946747	0.039
3089	ENSG00000204525	HLA-C	chr6	-	31269492	31269543	31269492	31269525	31269965	31270085	0.807708	0.0927455	-0.012
3386	ENSG00000109065	NAT9	chr17	-	74771959	74772054	74771959	74771977	74772217	74772277	0.807708	0.0927455	0.043
7350	ENSG00000008838	MED24	chr17	-	40028825	40029004	40028825	40028968	40029747	40029859	0.810244	0.091384	0.025
3253	ENSG00000141994	DUS3L	chr19	-	5786748	5786919	5786748	5786845	5787060	5787171	0.814367	0.0891797	-0.039
7584	ENSG00000172725	CORO1B	chr11	-	67440334	67440484	67440334	67440439	67441124	67441244	0.821289	0.0855038	-0.042
2775	ENSG00000113648	H2AFY	chr5	-	135360496	135360780	135360496	135360604	135369405	135369603	0.824598	0.0837579	-0.013
5369	ENSG00000100813	ACIN1	chr14	-	23064104	23064257	23064104	23064221	23064354	23064485	0.824598	0.0837579	0.034
5370	ENSG00000100813	ACIN1	chr14	-	23064354	23064488	23064354	23064485	23065965	23066008	0.824598	0.0837579	-0.041
5509	ENSG00000163463	KRTCAP2	chr1	-	155169790	155172489	155169790	155169857	155172564	155172892	0.824598	0.0837579	-0.004
7756	ENSG00000075856	SART3	chr12	-	108544426	108544532	108544426	108544478	108545138	108545323	0.824598	0.0837579	-0.068
8387	ENSG00000149091	DGKZ	chr11	+	46369363	46369550	46369493	46369550	46368004	46368079	0.824598	0.0837579	-0.017
4279	ENSG00000149532	CPSF7	chr11	-	61420469	61420573	61420469	61420530	61421389	61421608	0.826859	0.0825685	0.051
4736	ENSG00000123219	CENPK	chr5	-	65528918	65529049	65528918	65529017	65529116	65529199	0.83545	0.0780796	0.034
5682	ENSG00000196497	IPO4	chr14	-	24182277	24182423	24182277	24182403	24182791	24182842	0.83545	0.0780796	-0.036
8728	ENSG00000149547	EI24	chr11	+	125575250	125575408	125575262	125575408	125572457	125572569	0.83545	0.0780796	0.023
2642	ENSG00000175061	LRRC75A-AS1	chr17	+	16440110	16440253	16440184	16440253	16439527	16439703	0.835888	0.0778518	0.017
2860	ENSG00000140854	KATNB1	chr16	+	57755789	57755917	57755840	57755917	57755344	57755494	0.840169	0.0756335	-0.065
1060	ENSG00000105576	TNPO2	chr19	-	12705681	12705830	12705681	12705768	12706195	12706367	0.840396	0.0755161	-0.037
6188	ENSG00000136699	SMPD4	chr2	-	130156584	130156813	130156584	130156675	130157250	130157396	0.840396	0.0755161	0.025
9167	ENSG00000105221	AKT2	chr19	-	40255157	40255299	40255157	40255269	40256925	40257054	0.840396	0.0755161	-0.028
5107	ENSG00000141127	PRPSAP2	chr17	+	18867256	18867334	18867281	18867334	18865801	18865952	0.845217	0.073032	-0.021
9200	ENSG00000102225	CDK16	chrX	+	47227159	47227223	47227180	47227223	47226993	47227099	0.845217	0.073032	-0.012
956	ENSG00000175221	MED16	chr19	-	890136	890423	890136	890244	890962	891149	0.848832	0.0711783	0.014
3859	ENSG00000137312	FLOT1	chr6	-	30741189	30741704	30741189	30741333	30741791	30741867	0.849168	0.0710065	-0.061
7762	ENSG00000070087	PFN2	chr3	-	149964903	149966586	149964903	149966264	149968357	149968550	0.849363	0.0709064	-0.03
7290	ENSG00000234741	GAS5	chr1	-	173864256	173864704	173864256	173864304	173865228	173865282	0.855905	0.0675742	-0.01
1966	ENSG00000131653	TRAF7	chr16	+	2165856	2165936	2165878	2165936	2163882	2164001	0.856941	0.0670491	-0.015
8630	ENSG00000159063	ALG8	chr11	-	78106806	78106946	78106806	78106912	78109441	78109581	0.856941	0.0670491	-0.013
9086	ENSG00000050426	LETMD1	chr12	+	51058005	51058128	51058031	51058128	51056349	51056502	0.856941	0.0670491	-0.042
3871	ENSG00000133226	SRRM1	chr1	+	24661309	24661396	24661312	24661396	24660718	24660799	0.862059	0.0644631	-0.064
4275	ENSG00000105323	HNRNPUL1	chr19	+	41305645	41305867	41305675	41305867	41303971	41304261	0.862059	0.0644631	0.035
4388	ENSG00000127054	CPSF3L	chr1	-	1313731	1314105	1313731	1313921	1314300	1314365	0.862059	0.0644631	-0.038
6104	ENSG00000151729	SLC25A4	chr4	+	185145354	185145899	185145758	185145899	185144763	185145250	0.862059	0.0644631	-0.019
1311	ENSG00000182087	TMEM259	chr19	-	1011579	1011663	1011579	1011612	1011740	1011798	0.863809	0.0635823	0.045
4650	ENSG00000165792	METTL17	chr14	+	20996784	20997030	20996811	20997030	20996526	20996711	0.863809	0.0635823	-0.045
9300	ENSG00000197111	PCBP2	chr12	+	53462480	53462567	53462492	53462567	53461014	53461143	0.883685	0.0537024	0.035
5388	ENSG00000089685	BIRC5	chr17	+	78215965	78216781	78216663	78216781	78214679	78214789	0.886725	0.0522108	0.006
2715	ENSG00000183010	PYCR1	chr17	-	81934925	81935147	81934925	81935144	81935336	81935516	0.887479	0.0518421	-0.01
5394	ENSG00000213593	TMX2	chr11	+	57737835	57738026	57737912	57738026	57737607	57737668	0.88999	0.0506147	-0.037
859	ENSG00000105401	CDC37	chr19	-	10395434	10395696	10395434	10395543	10395927	10396203	0.890545	0.050344	0.012
3940	ENSG00000064961	HMG20B	chr19	+	3574369	3574586	3574382	3574586	3573691	3573800	0.896896	0.0472581	0.029
1071	ENSG00000101294	HM13	chr20	+	31548964	31549114	31549028	31549114	31544946	31545035	0.897606	0.0469145	-0.023
937	ENSG00000071626	DAZAP1	chr19	+	1434736	1435687	1434739	1435687	1432513	1432690	0.897707	0.0468652	0.059
2755	ENSG00000204574	ABCF1	chr6	+	30578072	30578202	30578075	30578202	30577817	30577913	0.897707	0.0468652	0.09
787	ENSG00000064545	TMEM161A	chr19	-	19133129	19133306	19133129	19133210	19134783	19134887	0.902003	0.0447922	0.02
1578	ENSG00000108559	NUP88	chr17	-	5387778	5387952	5387778	5387904	5388801	5388960	0.902003	0.0447922	0.023
1835	ENSG00000169592	INO80E	chr16	+	30001211	30001530	30001413	30001530	30000928	30001040	0.902003	0.0447922	0.025
3505	ENSG00000240303	ACAD11	chr3	-	132578795	132579056	132578795	132578881	132579491	132579558	0.902003	0.0447922	0.085
5402	ENSG00000142864	SERBP1	chr1	-	67424199	67424322	67424199	67424277	67424887	67424959	0.906696	0.0425385	0.031
5866	ENSG00000166986	MARS	chr12	+	57512235	57512353	57512302	57512353	57512007	57512103	0.910348	0.0407927	-0.021
8482	ENSG00000255717	SNHG1	chr11	-	62853800	62854064	62853800	62853833	62854518	62854551	0.910348	0.0407927	-0.059
1447	ENSG00000109113	RAB34	chr17	-	28715194	28715276	28715194	28715214	28715455	28715507	0.910856	0.0405505	0.029
5574	ENSG00000135838	NPL	chr1	+	182828723	182830384	182829602	182830384	182825780	182825820	0.915722	0.0382364	0.1
6493	ENSG00000147274	RBMX	chrX	-	136879016	136879158	136879016	136879123	136879318	136879453	0.915722	0.0382364	-0.009
7562	ENSG00000125676	THOC2	chrX	-	123619400	123619517	123619400	123619436	123620906	123620965	0.915722	0.0382364	-0.052
1998	ENSG00000140983	RHOT2	chr16	+	671082	671203	671114	671203	670891	671000	0.916472	0.0378809	0.033
2010	ENSG00000214078	CPNE1	chr20	-	35626566	35626826	35626566	35626803	35627279	35627413	0.916472	0.0378809	0.019
2038	ENSG00000184508	HDDC3	chr15	-	90930924	90931556	90930924	90931405	90931703	90931944	0.916472	0.0378809	0.043
8777	ENSG00000136754	ABI1	chr10	-	26759061	26759238	26759061	26759235	26765217	26765318	0.916472	0.0378809	0.078
8673	ENSG00000150776	C11orf57	chr11	+	112082464	112085150	112082467	112085150	112081981	112082035	0.919681	0.0363627	-0.038
3909	ENSG00000058600	POLR3E	chr16	+	22308924	22309040	22308974	22309040	22308147	22308225	0.920308	0.0360667	-0.017
5902	ENSG00000162910	MRPL55	chr1	-	228108234	228108321	228108234	228108318	228108436	228108474	0.920525	0.0359643	-0.058
899	ENSG00000160633	SAFB	chr19	+	5667346	5667450	5667352	5667450	5667045	5667164	0.924752	0.0339746	0.039
1454	ENSG00000109113	RAB34	chr17	-	28717212	28717647	28717212	28717425	28718121	28718167	0.924752	0.0339746	-0.071
1453	ENSG00000109113	RAB34	chr17	-	28717212	28717620	28717212	28717425	28718121	28718167	0.925676	0.0335409	-0.071
921	ENSG00000130332	LSM7	chr19	-	2324124	2324196	2324124	2324192	2328386	2328477	0.931143	0.0309836	0.022
8744	ENSG00000196323	ZBTB44	chr11	-	130238443	130238607	130238443	130238556	130239811	130239896	0.931143	0.0309836	-0.041
4571	ENSG00000170248	PDCD6IP	chr3	+	33828837	33828969	33828852	33828969	33826479	33826580	0.945275	0.0244417	0.076
5101	ENSG00000127564	PKMYT1	chr16	-	2973137	2973445	2973137	2973215	2973999	2974157	0.945275	0.0244417	0.058
5636	ENSG00000174371	EXO1	chr1	+	241858505	241858718	241858629	241858718	241857344	241857482	0.945275	0.0244417	0.017
7394	ENSG00000166788	SAAL1	chr11	-	18083534	18083731	18083534	18083728	18086865	18087054	0.945275	0.0244417	-0.063
8649	ENSG00000076984	MAP2K7	chr19	+	7911414	7911578	7911435	7911578	7911249	7911330	0.945275	0.0244417	0.028
7847	ENSG00000104341	LAPTM4B	chr8	+	97815303	97815401	97815327	97815401	97805352	97805464	0.945307	0.0244273	0.01
9096	ENSG00000205352	PRR13	chr12	+	53443390	53443773	53443486	53443773	53442694	53442733	0.945307	0.0244273	0.015
662	ENSG00000090372	STRN4	chr19	-	46727451	46727691	46727451	46727546	46727893	46728007	0.947223	0.0235477	0.029
6497	ENSG00000166012	TAF1D	chr11	-	93733349	93733419	93733349	93733397	93734624	93734660	0.947223	0.0235477	0.082
7848	ENSG00000166946	CCNDBP1	chr15	+	43194080	43194461	43194414	43194461	43192742	43192803	0.947223	0.0235477	-0.025
2638	ENSG00000175061	LRRC75A-AS1	chr17	+	16439580	16439703	16439659	16439703	16439326	16439414	0.948987	0.0227397	0.04
1926	ENSG00000217930	PAM16	chr16	-	4341367	4341672	4341367	4341504	4343206	4343291	0.950814	0.0219047	0.022
4116	ENSG00000117543	DPH5	chr1	-	101001466	101001587	101001466	101001544	101013709	101013818	0.950814	0.0219047	-0.016
6883	ENSG00000118058	KMT2A	chr11	+	118471661	118474315	118474178	118474315	118468774	118468844	0.960953	0.0172979	0.049
3776	ENSG00000166441	RPL27A	chr11	+	8683862	8684081	8684005	8684081	8683201	8683265	0.962989	0.0163787	0.003
8850	ENSG00000123992	DNPEP	chr2	-	219386891	219386980	219386891	219386948	219387069	219387163	0.962989	0.0163787	0.035
7662	ENSG00000111364	DDX55	chr12	+	123609938	123610128	123610002	123610128	123608679	123608829	0.963288	0.0162437	-0.049
7637	ENSG00000071889	FAM3A	chrX	-	154508473	154508652	154508473	154508597	154511847	154511871	0.964092	0.0158817	0.029
6242	ENSG00000004897	CDC27	chr17	-	47154671	47154864	47154671	47154786	47156912	47157124	0.964806	0.01556	-0.021
3507	ENSG00000071794	HLTF	chr3	-	149041489	149041680	149041489	149041668	149042165	149042290	0.965891	0.0150719	-0.06
1517	ENSG00000178999	AURKB	chr17	-	8206749	8206934	8206749	8206888	8207175	8207370	0.970742	0.0128964	0.021
5201	ENSG00000174748	RPL15	chr3	+	23917836	23918031	23917849	23918031	23916803	23917173	0.970742	0.0128964	-0.01
7565	ENSG00000179195	ZNF664	chr12	+	123988042	123988138	123988045	123988138	123973885	123974020	0.970742	0.0128964	0.079
3869	ENSG00000133226	SRRM1	chr1	+	24651408	24651612	24651498	24651612	24649970	24650086	0.971664	0.0124837	0.042
919	ENSG00000125912	NCLN	chr19	+	3206261	3206425	3206264	3206425	3206151	3206190	0.973596	0.0116211	0.073
7529	ENSG00000123562	MORF4L2	chrX	-	103678498	103678651	103678498	103678600	103685170	103685260	0.973596	0.0116211	0.034
8538	ENSG00000175550	DRAP1	chr11	+	65920547	65920662	65920568	65920662	65920342	65920462	0.973596	0.0116211	-0.009
2974	ENSG00000214655	ZSWIM8	chr10	+	73797780	73798070	73797935	73798070	73797376	73797605	0.974047	0.0114203	0.025
4118	ENSG00000126088	UROD	chr1	+	45013574	45013791	45013593	45013791	45013135	45013354	0.97467	0.0111423	-0.029
8796	ENSG00000196531	NACA	chr12	-	56724451	56724549	56724451	56724523	56725262	56725299	0.97467	0.0111423	0.02
2637	ENSG00000175061	LRRC75A-AS1	chr17	+	16439527	16439703	16439659	16439703	16439326	16439414	0.975455	0.0107927	0.029
8395	ENSG00000149182	ARFGAP2	chr11	-	47173758	47173882	47173758	47173840	47175014	47175098	0.975455	0.0107927	-0.022
1499	ENSG00000166582	CENPV	chr17	-	16348615	16349333	16348615	16348685	16349930	16350029	0.976571	0.0102961	0.029
3905	ENSG00000163608	C3orf17	chr3	-	113011044	113011406	113011044	113011165	113012733	113012811	0.97958	0.0089599	0.022
1575	ENSG00000129197	RPAIN	chr17	+	5425970	5426299	5426235	5426299	5422768	5422829	0.979825	0.00885164	0.092
2286	ENSG00000022976	ZNF839	chr14	+	102341322	102342364	102342102	102342364	102339093	102339223	0.979825	0.00885164	-0.107
2890	ENSG00000111641	NOP2	chr12	-	6566100	6566336	6566100	6566324	6566528	6566617	0.980237	0.00866906	-0.069
5006	ENSG00000159140	SON	chr21	+	33576364	33577481	33576417	33577481	33575777	33575893	0.982487	0.0076733	0.027
7331	ENSG00000102054	RBBP7	chrX	-	16858675	16858849	16858675	16858822	16862954	16863100	0.982487	0.0076733	0.007
6179	ENSG00000124508	BTN2A2	chr6	+	26392374	26394874	26394297	26394874	26390802	26390829	0.987723	0.00536464	-0.066
1363	ENSG00000131467	PSME3	chr17	+	42838691	42838799	42838730	42838799	42838092	42838205	0.991107	0.00387929	0.012
4316	ENSG00000139546	TARBP2	chr12	+	53503712	53503808	53503729	53503808	53503026	53503129	0.991107	0.00387929	0.039
5403	ENSG00000142864	SERBP1	chr1	-	67424887	67424977	67424887	67424959	67425082	67425223	0.991107	0.00387929	-0.028
6398	ENSG00000115307	AUP1	chr2	-	74526940	74527121	74526940	74527059	74527247	74527363	0.991107	0.00387929	0.024
5463	ENSG00000071994	PDCD2	chr6	-	170583504	170583747	170583504	170583623	170584298	170584692	0.991835	0.00356044	0.011
6047	ENSG00000164985	PSIP1	chr9	-	15470635	15471311	15470635	15471231	15472631	15472750	0.991835	0.00356044	-0.042
2030	ENSG00000167491	GATAD2A	chr19	+	19501117	19501416	19501120	19501416	19498442	19498722	0.992653	0.00320242	-0.027
5552	ENSG00000175634	RPS6KB2	chr11	+	67433125	67433447	67433339	67433447	67432951	67433042	0.99551	0.00195429	0.054
1033	ENSG00000170471	RALGAPB	chr20	+	38497352	38497516	38497479	38497516	38492929	38493132	0.998367	0.000709919	-0.061
364	ENSG00000142173	COL6A2	chr21	+	46125416	46125617	46125464	46125617	46125265	46125311	1	0	-0.003
369	ENSG00000186866	POFUT2	chr21	-	45263927	45267713	45263927	45265635	45269838	45270019	1	0	-0.068
377	ENSG00000160209	PDXK	chr21	+	43743668	43743807	43743723	43743807	43741666	43741771	1	0	-0.008
378	ENSG00000160209	PDXK	chr21	+	43755476	43755764	43755697	43755764	43753582	43753719	1	0	0.004
382	ENSG00000159228	CBR1	chr21	+	36071814	36073166	36072445	36073166	36070949	36071057	1	0	0.003
386	ENSG00000241837	ATP5O	chr21	-	33903455	33903656	33903455	33903639	33903934	33904021	1	0	0
390	ENSG00000156304	SCAF4	chr21	-	31685048	31685240	31685048	31685174	31685397	31685484	1	0	-0.058
398	ENSG00000025770	NCAPH2	chr22	+	50522497	50522569	50522500	50522569	50522342	50522415	1	0	-0.003
409	ENSG00000128159	TUBGCP6	chr22	-	50219956	50221874	50219956	50220015	50222027	50222102	1	0	0.016
411	ENSG00000170638	TRABD	chr22	+	50197822	50198186	50198074	50198186	50197448	50197588	1	0	0.006
422	ENSG00000100227	POLDIP3	chr22	-	42601969	42602107	42601969	42602056	42602769	42603160	1	0	-0.007
430	ENSG00000100335	MIEF1	chr22	+	39512231	39512494	39512317	39512494	39511848	39512026	1	0	-0.109
432	ENSG00000100211	CBY1	chr22	+	38670766	38670989	38670883	38670989	38668016	38668132	1	0	-0.015
455	ENSG00000182944	EWSR1	chr22	+	29272379	29272431	29272385	29272431	29272215	29272252	1	0	-0.003
459	ENSG00000182944	EWSR1	chr22	+	29291561	29291599	29291564	29291599	29288605	29288786	1	0	-0.011
477	ENSG00000138867	GUCD1	chr22	-	24540437	24543100	24540437	24543097	24543841	24544083	1	0	0.016
523	ENSG00000274602	PI4KAP1	chr22	-	18536649	18537412	18536649	18536808	18538432	18538558	1	0	-0.006
576	ENSG00000170889	RPS9	chr19	+	54206552	54207647	54207397	54207647	54206275	54206462	1	0	0
604	ENSG00000104960	PTOV1	chr19	+	49857903	49857977	49857908	49857977	49857692	49857782	1	0	-0.003
605	ENSG00000104960	PTOV1	chr19	+	49859985	49860183	49860055	49860183	49858548	49858653	1	0	-0.009
606	ENSG00000104960	PTOV1	chr19	+	49859985	49860183	49860093	49860183	49858548	49858653	1	0	-0.008
617	ENSG00000142546	NOSIP	chr19	-	49557089	49558978	49557089	49557249	49559933	49560039	1	0	-0.069
619	ENSG00000142541	RPL13A	chr19	+	49490126	49490297	49490231	49490297	49489849	49489922	1	0	-0.001
620	ENSG00000142541	RPL13A	chr19	+	49490231	49490576	49490474	49490576	49489849	49489922	1	0	0.001
629	ENSG00000104872	PIH1D1	chr19	-	49447337	49447467	49447337	49447417	49447826	49447908	1	0	-0.008
630	ENSG00000104872	PIH1D1	chr19	-	49447337	49447467	49447337	49447420	49447826	49447908	1	0	0.008
636	ENSG00000183207	RUVBL2	chr19	+	49004206	49004418	49004276	49004418	49003278	49003334	1	0	0.006
644	ENSG00000063177	RPL18	chr19	-	48616078	48616220	48616078	48616202	48616725	48616824	1	0	-0.002
645	ENSG00000063177	RPL18	chr19	-	48617315	48617423	48617315	48617415	48617790	48617877	1	0	0
659	ENSG00000042753	AP2S1	chr19	-	46839464	46839620	46839464	46839578	46845992	46846142	1	0	-0.003
661	ENSG00000090372	STRN4	chr19	-	46727451	46727567	46727451	46727546	46727893	46728007	1	0	-0.017
664	ENSG00000090372	STRN4	chr19	-	46727893	46728126	46727893	46728007	46728617	46728777	1	0	-0.001
686	ENSG00000105404	RABAC1	chr19	-	41956680	41956934	41956680	41956890	41957017	41957119	1	0	0.003
697	ENSG00000188493	C19orf54	chr19	-	40740855	40742770	40740855	40741439	40743904	40743981	1	0	-0.021
701	ENSG00000013275	PSMC4	chr19	+	39972368	39972555	39972461	39972555	39972145	39972244	1	0	0.005
712	ENSG00000105193	RPS16	chr19	-	39435606	39435708	39435606	39435705	39435847	39435948	1	0	0.001
717	ENSG00000006712	PAF1	chr19	-	39390068	39390289	39390068	39390161	39390817	39391154	1	0	0.004
733	ENSG00000126247	CAPNS1	chr19	+	36145775	36145874	36145805	36145874	36143063	36143128	1	0	-0.002
735	ENSG00000239382	ALKBH6	chr19	-	36010566	36010683	36010566	36010645	36010893	36011045	1	0	0.016
751	ENSG00000105677	TMEM147	chr19	+	35546671	35547240	35547118	35547240	35546525	35546585	1	0	-0.03
755	ENSG00000161249	DMKN	chr19	-	35505938	35506049	35505938	35505986	35510183	35510252	1	0	-0.011
767	ENSG00000130726	TRIM28	chr19	+	58548861	58548910	58548885	58548910	58548739	58548776	1	0	-0.006
784	ENSG00000064490	RFXANK	chr19	+	19196962	19197046	19196965	19197046	19193938	19194133	1	0	-0.044
786	ENSG00000064545	TMEM161A	chr19	-	19132351	19132508	19132351	19132433	19132656	19132754	1	0	0.015
788	ENSG00000064607	SUGP2	chr19	-	18994365	18995280	18994365	18994486	19001612	19001674	1	0	-0.003
791	ENSG00000006015	C19orf60	chr19	+	18592088	18592336	18592107	18592336	18590853	18590933	1	0	-0.001
792	ENSG00000221983	UBA52	chr19	+	18574869	18575241	18575056	18575241	18573661	18573748	1	0	0
793	ENSG00000221983	UBA52	chr19	+	18575056	18575241	18575102	18575241	18574869	18574972	1	0	0
794	ENSG00000105701	FKBP8	chr19	-	18532663	18532814	18532663	18532795	18533269	18533347	1	0	-0.011
796	ENSG00000105655	ISYNA1	chr19	-	18435562	18435676	18435562	18435664	18435756	18435921	1	0	-0.005
797	ENSG00000105655	ISYNA1	chr19	-	18436329	18437105	18436329	18436479	18437598	18437760	1	0	-0.004
810	ENSG00000130299	GTPBP3	chr19	+	17337898	17338255	17338007	17338255	17337558	17337664	1	0	0.02
812	ENSG00000130299	GTPBP3	chr19	+	17341043	17341322	17341106	17341322	17339433	17339599	1	0	-0.001
821	ENSG00000167461	RAB8A	chr19	+	16129553	16129604	16129573	16129604	16128025	16128091	1	0	0.006
825	ENSG00000105135	ILVBL	chr19	-	15116407	15118015	15116407	15116522	15119165	15119302	1	0	0.075
854	ENSG00000127616	SMARCA4	chr19	+	11058254	11058363	11058257	11058363	11041297	11041560	1	0	-0.032
855	ENSG00000142453	CARM1	chr19	+	10919832	10919966	10919876	10919966	10919594	10919680	1	0	0.021
858	ENSG00000129347	KRI1	chr19	-	10562728	10562837	10562728	10562821	10564928	10565034	1	0	-0.015
862	ENSG00000130816	DNMT1	chr19	-	10180349	10180569	10180349	10180529	10180777	10180885	1	0	-0.013
865	ENSG00000130811	EIF3G	chr19	-	10118867	10119066	10118867	10118956	10119087	10119171	1	0	0.007
866	ENSG00000130811	EIF3G	chr19	-	10119087	10119255	10119087	10119171	10119653	10119700	1	0	-0.001
870	ENSG00000167775	CD320	chr19	-	8303854	8304088	8303854	8303973	8305030	8305156	1	0	0.026
873	ENSG00000104980	TIMM44	chr19	-	7935064	7935253	7935064	7935145	7938026	7938197	1	0	0.009
883	ENSG00000125734	GPR108	chr19	-	6730054	6730384	6730054	6730242	6730986	6731111	1	0	-0.008
895	ENSG00000196365	LONP1	chr19	-	5711770	5712070	5711770	5712002	5713133	5713253	1	0	-0.001
898	ENSG00000160633	SAFB	chr19	+	5661517	5661808	5661520	5661808	5657240	5657347	1	0	0.047
918	ENSG00000125912	NCLN	chr19	+	3205831	3206026	3205938	3206026	3204572	3204751	1	0	0.009
920	ENSG00000172009	THOP1	chr19	+	2811597	2811734	2811633	2811734	2810639	2810768	1	0	-0.009
922	ENSG00000104885	DOT1L	chr19	+	2191011	2191240	2191083	2191240	2189731	2189795	1	0	0.007
923	ENSG00000099875	MKNK2	chr19	-	2037464	2039856	2037464	2037829	2040133	2040177	1	0	-0.028
924	ENSG00000071655	MBD3	chr19	-	1578334	1578538	1578334	1578534	1581091	1581269	1	0	0.008
928	ENSG00000115268	RPS15	chr19	+	1438806	1438892	1438810	1438892	1438418	1438580	1	0	-0.002
932	ENSG00000115268	RPS15	chr19	+	1439960	1440253	1440025	1440253	1438806	1438892	1	0	-0.016
933	ENSG00000115268	RPS15	chr19	+	1439967	1440253	1440018	1440253	1438806	1438892	1	0	-0.003
934	ENSG00000115268	RPS15	chr19	+	1439967	1440253	1440025	1440253	1438806	1438892	1	0	-0.015
935	ENSG00000115268	RPS15	chr19	+	1440018	1440253	1440025	1440253	1438806	1438892	1	0	0
936	ENSG00000071626	DAZAP1	chr19	+	1421147	1421258	1421150	1421258	1418665	1418731	1	0	-0.006
938	ENSG00000115286	NDUFS7	chr19	+	1388742	1388938	1388832	1388938	1388524	1388593	1	0	0.005
939	ENSG00000115286	NDUFS7	chr19	+	1390870	1391165	1391118	1391165	1388524	1388938	1	0	0.003
942	ENSG00000099624	ATP5D	chr19	+	1244314	1244440	1244318	1244440	1244096	1244185	1	0	0.001
947	ENSG00000167468	GPX4	chr19	+	1106180	1106266	1106241	1106266	1105657	1105809	1	0	-0.004
948	ENSG00000167468	GPX4	chr19	+	1106377	1106459	1106399	1106459	1106241	1106266	1	0	0.005
949	ENSG00000167468	GPX4	chr19	+	1106539	1106779	1106572	1106779	1106399	1106459	1	0	-0.005
951	ENSG00000099817	POLR2E	chr19	-	1089471	1089573	1089471	1089551	1089883	1089962	1	0	0.011
952	ENSG00000099817	POLR2E	chr19	-	1090086	1090145	1090086	1090141	1090907	1090988	1	0	-0.002
953	ENSG00000065268	WDR18	chr19	+	991226	991351	991233	991351	991080	991145	1	0	-0.005
954	ENSG00000065268	WDR18	chr19	+	991954	992121	991994	992121	991226	991351	1	0	-0.012
958	ENSG00000011304	PTBP1	chr19	+	805491	805569	805512	805569	805012	805187	1	0	0.001
965	ENSG00000171703	TCEA2	chr20	+	64070488	64070635	64070491	64070635	64070259	64070414	1	0	-0.001
966	ENSG00000171703	TCEA2	chr20	+	64071857	64071941	64071869	64071941	64070488	64070635	1	0	0.012
992	ENSG00000124207	CSE1L	chr20	+	49096175	49096952	49096348	49096952	49094731	49094963	1	0	0.011
1042	ENSG00000149636	DSN1	chr20	-	36770872	36771193	36770872	36770977	36771424	36771473	1	0	-0.033
1043	ENSG00000149636	DSN1	chr20	-	36770872	36771193	36770872	36771024	36771424	36771473	1	0	0.003
1047	ENSG00000125991	ERGIC3	chr20	+	35542785	35542941	35542821	35542941	35542512	35542600	1	0	-0.004
1049	ENSG00000125991	ERGIC3	chr20	+	35556876	35557109	35556972	35557109	35556206	35556271	1	0	-0.001
1050	ENSG00000125991	ERGIC3	chr20	+	35556954	35557109	35556972	35557109	35556206	35556271	1	0	-0.014
1057	ENSG00000105576	TNPO2	chr19	-	12701597	12701672	12701597	12701644	12701751	12701851	1	0	0.015
1058	ENSG00000105576	TNPO2	chr19	-	12702071	12702177	12702071	12702147	12702822	12702918	1	0	-0.007
1061	ENSG00000105576	TNPO2	chr19	-	12715632	12715739	12715632	12715710	12719028	12719178	1	0	0.027
1077	ENSG00000124228	DDX27	chr20	+	49224774	49224991	49224944	49224991	49223267	49223433	1	0	0
1081	ENSG00000088970	KIZ	chr20	+	21244244	21246622	21246478	21246622	21232733	21232830	1	0	-0.089
1083	ENSG00000173418	NAA20	chr20	+	20025668	20025767	20025676	20025767	20022455	20022480	1	0	-0.018
1090	ENSG00000125885	MCM8	chr20	+	5967829	5968025	5967877	5968025	5967435	5967587	1	0	-0.021
1100	ENSG00000101365	IDH3B	chr20	-	2658394	2658837	2658394	2658522	2659524	2659585	1	0	0.001
1101	ENSG00000125835	SNRPB	chr20	-	2461633	2461939	2461633	2461793	2462635	2462761	1	0	-0.002
1103	ENSG00000088833	NSFL1C	chr20	-	1445665	1446149	1445665	1445830	1452492	1452630	1	0	0.001
1104	ENSG00000088833	NSFL1C	chr20	-	1454966	1455132	1454966	1455037	1458199	1458274	1	0	0.02
1139	ENSG00000152234	ATP5A1	chr18	-	46095052	46095147	46095052	46095131	46098171	46098296	1	0	0.003
1149	ENSG00000172466	ZNF24	chr18	-	35332226	35339073	35332226	35337770	35339828	35339976	1	0	0.001
1152	ENSG00000134758	RNF138	chr18	+	32126692	32126800	32126726	32126800	32124733	32124845	1	0	-0.007
1160	ENSG00000167088	SNRPD1	chr18	+	21623747	21623939	21623874	21623939	21622724	21622801	1	0	0.003
1179	ENSG00000000419	DPM1	chr20	-	50940864	50940955	50940864	50940933	50942030	50942126	1	0	-0.017
1196	ENSG00000141580	WDR45B	chr17	-	82619042	82619128	82619042	82619094	82621608	82621799	1	0	-0.018
1199	ENSG00000169718	DUS1L	chr17	-	82058340	82058416	82058340	82058408	82058780	82058818	1	0	0.04
1202	ENSG00000169738	DCXR	chr17	-	82036190	82036322	82036190	82036308	82036383	82036448	1	0	0
1203	ENSG00000169738	DCXR	chr17	-	82036190	82036448	82036190	82036308	82036543	82036643	1	0	-0.009
1206	ENSG00000183048	SLC25A10	chr17	+	81717398	81717491	81717481	81717491	81717001	81717072	1	0	-0.006
1210	ENSG00000185359	HGS	chr17	+	81688703	81688827	81688751	81688827	81687002	81687095	1	0	0.007
1212	ENSG00000214087	ARL16	chr17	-	81682033	81682675	81682033	81682149	81683012	81683126	1	0	-0.028
1214	ENSG00000184009	ACTG1	chr17	-	81511187	81511803	81511187	81511626	81511902	81512142	1	0	0.001
1215	ENSG00000184009	ACTG1	chr17	-	81511902	81512142	81511902	81512115	81512231	81512360	1	0	0
1238	ENSG00000100348	TXN2	chr22	-	36480574	36480787	36480574	36480748	36481142	36481340	1	0	-0.015
1239	ENSG00000100348	TXN2	chr22	-	36480574	36480837	36480574	36480748	36481142	36481340	1	0	-0.008
1240	ENSG00000100348	TXN2	chr22	-	36480574	36480837	36480574	36480787	36481142	36481340	1	0	-0.014
1247	ENSG00000108479	GALK1	chr17	-	75763013	75763181	75763013	75763149	75763319	75763439	1	0	0.012
1248	ENSG00000161526	SAP30BP	chr17	+	75705610	75706092	75706007	75706092	75704755	75704814	1	0	0.009
1259	ENSG00000125450	NUP85	chr17	+	75208526	75208620	75208536	75208620	75205719	75205794	1	0	0.044
1260	ENSG00000125450	NUP85	chr17	+	75226050	75226157	75226055	75226157	75225697	75225829	1	0	0.006
1279	ENSG00000196704	AMZ2	chr17	+	68250187	68250470	68250359	68250470	68248639	68248705	1	0	0.002
1294	ENSG00000062716	VMP1	chr17	+	59764970	59765138	59765051	59765138	59738836	59738947	1	0	0.02
1295	ENSG00000132475	H3F3B	chr17	-	75778809	75779184	75778809	75778963	75779656	75779779	1	0	-0.002
1303	ENSG00000153944	MSI2	chr17	+	57674917	57675126	57674971	57675126	57652098	57652161	1	0	-0.008
1306	ENSG00000166260	COX11	chr17	-	54961118	54962915	54961118	54961312	54963305	54963431	1	0	-0.004
1312	ENSG00000011260	UTP18	chr17	+	51288028	51288203	51288123	51288203	51285244	51285368	1	0	-0.005
1323	ENSG00000136436	CALCOCO2	chr17	+	48841697	48841887	48841773	48841887	48831034	48831078	1	0	-0.017
1330	ENSG00000082641	NFE2L1	chr17	+	48056385	48056598	48056418	48056598	48050606	48051628	1	0	0.038
1332	ENSG00000141295	SCRN2	chr17	-	47838530	47838719	47838530	47838696	47838790	47839006	1	0	0.024
1333	ENSG00000141295	SCRN2	chr17	-	47839443	47839858	47839443	47839643	47840190	47840372	1	0	-0.015
1338	ENSG00000141279	NPEPPS	chr17	+	47605332	47605552	47605465	47605552	47603914	47604049	1	0	0.001
1349	ENSG00000030582	GRN	chr17	+	44349624	44349751	44349666	44349751	44349425	44349551	1	0	-0.006
1360	ENSG00000266967	AARSD1	chr17	-	42956403	42956560	42956403	42956504	42957137	42957195	1	0	0.02
1364	ENSG00000159210	SNF8	chr17	-	48931642	48931717	48931642	48931714	48933204	48933346	1	0	-0.01
1367	ENSG00000131470	PSMC3IP	chr17	-	42573477	42573623	42573477	42573587	42574098	42574210	1	0	0.006
1368	ENSG00000108788	MLX	chr17	+	42568469	42568943	42568836	42568943	42567618	42567655	1	0	-0.076
1375	ENSG00000168259	DNAJC7	chr17	-	41987818	41987910	41987818	41987905	41988731	41988896	1	0	-0.009
1376	ENSG00000168259	DNAJC7	chr17	-	41994869	41994983	41994869	41994944	41996310	41996424	1	0	-0.016
1381	ENSG00000100038	TOP3B	chr22	-	21959131	21959736	21959131	21959232	21960320	21960449	1	0	0.019
1383	ENSG00000073584	SMARCE1	chr17	-	40631591	40632367	40631591	40631693	40635930	40636102	1	0	-0.012
1392	ENSG00000277791	PSMB3	chr17	+	38760430	38760608	38760507	38760608	38755882	38755990	1	0	-0.001
1423	ENSG00000118046	STK11	chr19	+	1220372	1220717	1220580	1220717	1219323	1219413	1	0	0.008
1445	ENSG00000076604	TRAF4	chr17	+	28747821	28747947	28747842	28747947	28747212	28747264	1	0	0.047
1446	ENSG00000076604	TRAF4	chr17	+	28747842	28748178	28748016	28748178	28747212	28747264	1	0	0.032
1451	ENSG00000109113	RAB34	chr17	-	28717212	28717620	28717212	28717398	28718121	28718167	1	0	-0.032
1452	ENSG00000109113	RAB34	chr17	-	28717212	28717647	28717212	28717398	28718121	28718167	1	0	-0.032
1458	ENSG00000076382	SPAG5	chr17	-	28580008	28580144	28580008	28580120	28583510	28583649	1	0	0.009
1460	ENSG00000076382	SPAG5	chr17	-	28591981	28593066	28591981	28592474	28598509	28598635	1	0	-0.017
1461	ENSG00000076382	SPAG5	chr17	-	28591981	28593066	28591981	28592477	28598509	28598635	1	0	-0.006
1465	ENSG00000109046	WSB1	chr17	+	27301787	27301956	27301880	27301956	27294113	27294435	1	0	0.02
1466	ENSG00000109046	WSB1	chr17	+	27307743	27309272	27309099	27309272	27306781	27306882	1	0	0.027
1479	ENSG00000072134	EPN2	chr17	+	19333955	19336715	19335404	19336715	19329560	19329647	1	0	0.025
1480	ENSG00000072134	EPN2	chr17	+	19333955	19336715	19335404	19336715	19331852	19332068	1	0	-0.027
1487	ENSG00000177731	FLII	chr17	-	18251679	18251816	18251679	18251813	18251998	18252146	1	0	0.016
1494	ENSG00000141030	COPS3	chr17	-	17267884	17268045	17267884	17267977	17270757	17270807	1	0	0.01
1496	ENSG00000141030	COPS3	chr17	-	17276034	17276183	17276034	17276164	17281131	17281246	1	0	0.006
1513	ENSG00000178921	PFAS	chr17	+	8256266	8256648	8256523	8256648	8255804	8255910	1	0	0.046
1514	ENSG00000178921	PFAS	chr17	+	8266500	8266898	8266752	8266898	8266233	8266353	1	0	0.02
1519	ENSG00000178999	AURKB	chr17	-	8207175	8207370	8207175	8207367	8207570	8207625	1	0	-0.013
1538	ENSG00000213339	QTRT1	chr19	+	10712160	10712628	10712552	10712628	10707301	10707380	1	0	-0.038
1553	ENSG00000132522	GPS2	chr17	-	7313028	7313124	7313028	7313097	7313211	7313291	1	0	-0.01
1554	ENSG00000132507	EIF5A	chr17	+	7311349	7311651	7311577	7311651	7311017	7311122	1	0	0.001
1557	ENSG00000040633	PHF23	chr17	-	7235929	7236767	7235929	7236566	7237384	7237477	1	0	0.005
1558	ENSG00000004975	DVL2	chr17	-	7227654	7227783	7227654	7227711	7227976	7228044	1	0	0.013
1560	ENSG00000004975	DVL2	chr17	-	7230045	7230155	7230045	7230137	7230284	7230430	1	0	0.014
1576	ENSG00000129197	RPAIN	chr17	+	5425970	5428211	5428070	5428211	5422768	5422829	1	0	-0.045
1589	ENSG00000141503	MINK1	chr17	+	4891455	4891716	4891515	4891716	4890950	4891124	1	0	0.024
1594	ENSG00000132382	MYBBP1A	chr17	-	4545025	4545345	4545025	4545175	4545609	4545761	1	0	0.009
1601	ENSG00000104774	MAN2B1	chr19	-	12652362	12652460	12652362	12652429	12655693	12655879	1	0	0
1609	ENSG00000108963	DPH1	chr17	+	2036428	2036686	2036528	2036686	2035969	2036091	1	0	-0.008
1615	ENSG00000167699	GLOD4	chr17	-	770043	770224	770043	770157	770420	770507	1	0	-0.015
1619	ENSG00000140995	DEF8	chr16	+	89957472	89957660	89957510	89957660	89955168	89955266	1	0	-0.006
1639	ENSG00000185324	CDK10	chr16	+	89695594	89696354	89695728	89696354	89695292	89695345	1	0	0.012
1651	ENSG00000131143	COX4I1	chr16	+	85804936	85805104	85804940	85805104	85801204	85801278	1	0	0.003
1652	ENSG00000103194	USP10	chr16	+	84733434	84733503	84733447	84733503	84700003	84700111	1	0	0.012
1658	ENSG00000103168	TAF1C	chr16	-	84184850	84185060	84184850	84184989	84186900	84187045	1	0	0.028
1679	ENSG00000103043	VAC14	chr16	-	70697138	70697257	70697138	70697173	70698636	70698811	1	0	-0.011
1680	ENSG00000103051	COG4	chr16	-	70496265	70496431	70496265	70496379	70497220	70497387	1	0	0.021
1689	ENSG00000168872	DDX19A	chr16	+	70365932	70366262	70366084	70366262	70365016	70365131	1	0	-0.001
1695	ENSG00000141076	CIRH1A	chr16	+	69136678	69136887	69136695	69136887	69133511	69133618	1	0	0.014
1718	ENSG00000135723	FHOD1	chr16	-	67236556	67236733	67236556	67236725	67236965	67237114	1	0	0.005
1732	ENSG00000159593	NAE1	chr16	-	66805776	66805862	66805776	66805826	66805911	66806026	1	0	0.008
1733	ENSG00000159593	NAE1	chr16	-	66823226	66823306	66823226	66823262	66823528	66823600	1	0	-0.005
1742	ENSG00000198231	DDX42	chr17	+	63805043	63805175	63805070	63805175	63800467	63800617	1	0	-0.015
1773	ENSG00000005194	CIAPIN1	chr16	-	57439181	57439334	57439181	57439295	57440771	57440983	1	0	-0.029
1780	ENSG00000125124	BBS2	chr16	-	56498436	56498696	56498436	56498568	56499777	56499907	1	0	0.023
1786	ENSG00000245694	CRNDE	chr16	-	54920297	54920410	54920297	54920338	54923584	54923650	1	0	-0.007
1801	ENSG00000069345	DNAJA2	chr16	-	46971348	46971659	46971348	46971572	46971895	46971955	1	0	0.01
1812	ENSG00000089280	FUS	chr16	+	31183857	31184002	31183860	31184002	31182512	31182664	1	0	-0.008
1825	ENSG00000160014	CALM3	chr19	+	46608196	46608340	46608198	46608340	46605826	46605857	1	0	0.001
1833	ENSG00000149923	PPP4C	chr16	+	30082745	30083567	30083393	30083567	30082483	30082534	1	0	0.048
1836	ENSG00000169592	INO80E	chr16	+	30001211	30001530	30001464	30001530	30000928	30001040	1	0	-0.042
1837	ENSG00000169592	INO80E	chr16	+	30001413	30001530	30001464	30001530	30000928	30001040	1	0	-0.012
1853	ENSG00000178188	SH2B1	chr16	+	28867330	28867432	28867373	28867432	28866011	28867033	1	0	-0.011
1854	ENSG00000178188	SH2B1	chr16	+	28869207	28869383	28869276	28869383	28869005	28869097	1	0	0.026
1855	ENSG00000168488	ATXN2L	chr16	+	28830961	28831072	28830984	28831072	28830614	28830790	1	0	0.007
1856	ENSG00000168488	ATXN2L	chr16	+	28832186	28832399	28832204	28832399	28830961	28831072	1	0	0.001
1858	ENSG00000168488	ATXN2L	chr16	+	28835277	28835758	28835548	28835758	28835057	28835187	1	0	0.02
1859	ENSG00000168488	ATXN2L	chr16	+	28835545	28835758	28835548	28835758	28835277	28835399	1	0	0.03
1861	ENSG00000168488	ATXN2L	chr16	+	28835548	28835758	28835554	28835758	28835277	28835399	1	0	0.003
1881	ENSG00000196678	ERI2	chr16	-	20796343	20799067	20796343	20798211	20799262	20799351	1	0	0.017
1900	ENSG00000273611	ZNHIT3	chr17	+	36492812	36492899	36492817	36492899	36486934	36486966	1	0	0
1901	ENSG00000273611	ZNHIT3	chr17	+	36493925	36494006	36493959	36494006	36492812	36492899	1	0	0.007
1919	ENSG00000102858	MGRN1	chr16	+	4686258	4690974	4688795	4690974	4683842	4683932	1	0	0.005
1924	ENSG00000103426	CORO7-PAM16	chr16	-	4341367	4341583	4341367	4341504	4343206	4343291	1	0	0.012
1928	ENSG00000090447	TFAP4	chr16	-	4261778	4262422	4261778	4261949	4262535	4262701	1	0	-0.026
1930	ENSG00000126602	TRAP1	chr16	-	3674338	3674597	3674338	3674494	3675323	3675397	1	0	0.008
1956	ENSG00000167965	MLST8	chr16	+	2206357	2206409	2206360	2206409	2206030	2206214	1	0	-0.001
1960	ENSG00000167965	MLST8	chr16	+	2206483	2206659	2206496	2206659	2206357	2206409	1	0	0.022
1962	ENSG00000167965	MLST8	chr16	+	2206496	2206659	2206554	2206659	2206357	2206409	1	0	0.011
1963	ENSG00000167965	MLST8	chr16	+	2207192	2207345	2207196	2207345	2207034	2207110	1	0	-0.013
1964	ENSG00000167965	MLST8	chr16	+	2208209	2208613	2208449	2208613	2207192	2207345	1	0	0.021
1976	ENSG00000130175	PRKCSH	chr19	+	11447692	11447789	11447722	11447789	11447438	11447618	1	0	-0.021
1992	ENSG00000140983	RHOT2	chr16	+	668487	668699	668655	668699	668352	668411	1	0	-0.019
1995	ENSG00000140983	RHOT2	chr16	+	668655	668699	668658	668699	668487	668569	1	0	-0.011
2003	ENSG00000130731	C16orf13	chr16	-	634888	635063	634888	634956	635280	635340	1	0	0.025
2011	ENSG00000214078	CPNE1	chr20	-	35630438	35631034	35630438	35630490	35631113	35631173	1	0	0.035
2012	ENSG00000214078	CPNE1	chr20	-	35632162	35632248	35632162	35632234	35632310	35632385	1	0	-0.001
2013	ENSG00000214078	CPNE1	chr20	-	35658929	35659014	35658929	35658982	35664759	35664900	1	0	-0.062
2031	ENSG00000175826	CTDNEP1	chr17	-	7247063	7247182	7247063	7247177	7247276	7247343	1	0	0.018
2037	ENSG00000140553	UNC45A	chr15	+	90936136	90936460	90936284	90936460	90935945	90935982	1	0	0.025
2045	ENSG00000196547	MAN2A2	chr15	+	90918193	90918388	90918234	90918388	90916122	90916256	1	0	-0.015
2049	ENSG00000185043	CIB1	chr15	-	90232218	90232447	90232218	90232327	90233668	90233703	1	0	-0.025
2073	ENSG00000086666	ZFAND6	chr15	+	80121711	80121820	80121747	80121820	80120327	80120498	1	0	0.008
2076	ENSG00000140395	WDR61	chr15	-	78285260	78285724	78285260	78285339	78286040	78286133	1	0	-0.02
2079	ENSG00000166411	IDH3A	chr15	+	78156907	78157631	78157547	78157631	78155212	78155275	1	0	-0.008
2084	ENSG00000166411	IDH3A	chr15	+	78162208	78162367	78162233	78162367	78161580	78161768	1	0	-0.008
2085	ENSG00000166411	IDH3A	chr15	+	78163469	78163609	78163506	78163609	78162233	78162367	1	0	0.016
2089	ENSG00000140382	HMG20A	chr15	+	77467094	77467307	77467182	77467307	77464239	77464387	1	0	-0.012
2093	ENSG00000140365	COMMD4	chr15	+	75338984	75339104	75339036	75339104	75338645	75338685	1	0	-0.002
2094	ENSG00000178802	MPI	chr15	+	74890437	74890654	74890526	74890654	74890041	74890089	1	0	-0.002
2102	ENSG00000140474	ULK3	chr15	-	74842074	74842195	74842074	74842118	74842279	74842420	1	0	0.019
2107	ENSG00000103653	CSK	chr15	+	74800411	74800746	74800680	74800746	74799271	74799491	1	0	0.016
2110	ENSG00000103855	CD276	chr15	+	73702254	73702593	73702379	73702593	73699585	73699718	1	0	-0.028
2118	ENSG00000213614	HEXA	chr15	-	72356524	72356650	72356524	72356617	72375719	72375993	1	0	-0.004
2121	ENSG00000140400	MAN2C1	chr15	-	75356300	75356449	75356300	75356380	75356605	75356685	1	0	-0.033
2124	ENSG00000140400	MAN2C1	chr15	-	75359058	75359425	75359058	75359191	75359619	75359775	1	0	0.011
2135	ENSG00000174444	RPL4	chr15	-	66502611	66503164	66502611	66502750	66503357	66503529	1	0	0
2136	ENSG00000174444	RPL4	chr15	-	66502611	66503164	66502611	66502871	66503357	66503529	1	0	0.001
2143	ENSG00000128915	ICE2	chr15	-	60468060	60468322	60468060	60468162	60476062	60476167	1	0	0.003
2146	ENSG00000137878	GCOM1	chr15	+	57708713	57709358	57709184	57709358	57706491	57706955	1	0	-0.018
2147	ENSG00000196419	XRCC6	chr22	+	41636112	41636251	41636235	41636251	41628117	41628230	1	0	0
2165	ENSG00000166200	COPS2	chr15	-	49137347	49137458	49137347	49137437	49139527	49139653	1	0	-0.006
2166	ENSG00000128951	DUT	chr15	+	48341462	48341585	48341514	48341585	48341288	48341363	1	0	-0.009
2173	ENSG00000102901	CENPT	chr16	-	67832011	67832136	67832011	67832108	67832227	67832315	1	0	-0.011
2180	ENSG00000140263	SORD	chr15	+	45060981	45061226	45061066	45061226	45043256	45043421	1	0	0.008
2187	ENSG00000140264	SERF2	chr15	+	43793686	43794046	43793709	43794046	43792974	43793083	1	0	0
2203	ENSG00000103994	ZNF106	chr15	-	42439032	42439813	42439032	42439552	42442072	42442414	1	0	-0.059
2210	ENSG00000137804	NUSAP1	chr15	+	41350987	41351129	41350990	41351129	41349097	41349241	1	0	0.01
2211	ENSG00000137804	NUSAP1	chr15	+	41350987	41351129	41351032	41351129	41349097	41349241	1	0	-0.011
2212	ENSG00000137804	NUSAP1	chr15	+	41350990	41351129	41351032	41351129	41349097	41349241	1	0	-0.033
2213	ENSG00000137804	NUSAP1	chr15	+	41365401	41365589	41365404	41365589	41358148	41358258	1	0	0.002
2222	ENSG00000127586	CHTF18	chr16	+	788927	789125	788930	789125	788624	788775	1	0	0.029
2225	ENSG00000127586	CHTF18	chr16	+	794039	794201	794053	794201	793143	793274	1	0	0.009
2235	ENSG00000125107	CNOT1	chr16	-	58555250	58555537	58555250	58555429	58555783	58555908	1	0	0
2265	ENSG00000154719	MRPL39	chr21	-	25599798	25599866	25599798	25599836	25601367	25601467	1	0	0.002
2276	ENSG00000182979	MTA1	chr14	+	105464415	105464567	105464462	105464567	105464031	105464147	1	0	-0.016
2281	ENSG00000166165	CKB	chr14	-	103522300	103522505	103522300	103522476	103522765	103522833	1	0	-0.01
2283	ENSG00000100664	EIF5	chr14	+	103335652	103335932	103335791	103335932	103334386	103334597	1	0	-0.019
2287	ENSG00000022976	ZNF839	chr14	+	102341322	102342367	102342102	102342367	102339093	102339229	1	0	-0.06
2298	ENSG00000099797	TECR	chr19	+	14563140	14563257	14563205	14563257	14562524	14562575	1	0	0.01
2299	ENSG00000099797	TECR	chr19	+	14563173	14563257	14563205	14563257	14562524	14562575	1	0	-0.005
2300	ENSG00000099797	TECR	chr19	+	14563770	14563903	14563799	14563903	14563657	14563702	1	0	0
2301	ENSG00000099797	TECR	chr19	+	14563770	14563903	14563834	14563903	14563657	14563702	1	0	0.025
2302	ENSG00000099797	TECR	chr19	+	14563799	14563903	14563834	14563903	14563657	14563702	1	0	0.009
2318	ENSG00000100697	DICER1	chr14	-	95116452	95116695	95116452	95116580	95117621	95117754	1	0	0.005
2326	ENSG00000089737	DDX24	chr14	-	94054995	94057897	94054995	94055184	94060097	94060613	1	0	-0.044
2332	ENSG00000105669	COPE	chr19	-	18899872	18900006	18899872	18899947	18900380	18900449	1	0	0.004
2333	ENSG00000100796	SMEK1	chr14	-	91462048	91462239	91462048	91462221	91462734	91462877	1	0	-0.006
2337	ENSG00000198668	CALM1	chr14	+	90404378	90404514	90404398	90404514	90403861	90403968	1	0	0.001
2338	ENSG00000100764	PSMC1	chr14	+	90263661	90263847	90263800	90263847	90263317	90263442	1	0	-0.008
2340	ENSG00000105647	PIK3R2	chr19	+	18166110	18166302	18166159	18166302	18163262	18163388	1	0	0.006
2341	ENSG00000105647	PIK3R2	chr19	+	18168725	18168896	18168729	18168896	18168474	18168546	1	0	-0.005
2343	ENSG00000100722	ZC3H14	chr14	+	88577984	88578140	88577992	88578140	88575839	88575940	1	0	-0.01
2347	ENSG00000100722	ZC3H14	chr14	+	88609711	88609803	88609714	88609803	88609266	88609403	1	0	-0.012
2356	ENSG00000171858	RPS21	chr20	+	62388308	62388519	62388456	62388519	62387842	62387914	1	0	0.001
2357	ENSG00000071537	SEL1L	chr14	-	81506073	81506241	81506073	81506178	81526732	81526964	1	0	-0.024
2359	ENSG00000119705	SLIRP	chr14	+	77717495	77717598	77717501	77717598	77715771	77715879	1	0	0
2362	ENSG00000100577	GSTZ1	chr14	+	77330230	77330359	77330309	77330359	77329754	77329807	1	0	0.007
2364	ENSG00000119718	EIF2B2	chr14	+	75005840	75005961	75005865	75005961	75004736	75004900	1	0	-0.007
2367	ENSG00000119689	DLST	chr14	+	74889274	74889349	74889276	74889349	74889094	74889147	1	0	0.019
2368	ENSG00000119689	DLST	chr14	+	74889877	74889952	74889896	74889952	74889274	74889349	1	0	0.006
2383	ENSG00000140043	PTGR2	chr14	+	73876997	73880176	73880054	73880176	73874022	73874214	1	0	-0.051
2405	ENSG00000100564	PIGH	chr14	-	67593742	67593952	67593742	67593813	67600023	67600268	1	0	0.011
2408	ENSG00000258289	CHURC1	chr14	+	64926006	64926080	64926009	64926080	64923990	64924126	1	0	-0.001
2416	ENSG00000198826	ARHGAP11A	chr15	+	32632978	32633108	32633062	32633108	32629594	32629762	1	0	0.038
2422	ENSG00000100567	PSMA3	chr14	+	58252118	58252242	58252123	58252242	58247749	58247832	1	0	-0.008
2428	ENSG00000070367	EXOC5	chr14	-	57246710	57246858	57246710	57246827	57247617	57247712	1	0	-0.01
2430	ENSG00000250067	YJEFN3	chr19	+	19533103	19535144	19535033	19535144	19532631	19532740	1	0	0.11
2433	ENSG00000100526	CDKN3	chr14	+	54417847	54417951	54417850	54417951	54415898	54415930	1	0	0.006
2451	ENSG00000172053	QARS	chr3	-	49103344	49103431	49103344	49103409	49103630	49103706	1	0	-0.001
2452	ENSG00000172053	QARS	chr3	-	49103862	49104098	49103862	49103972	49104323	49104471	1	0	0.001
2460	ENSG00000139433	GLTP	chr12	-	109855618	109855769	109855618	109855738	109857525	109857659	1	0	-0.007
2465	ENSG00000153975	ZUFSP	chr6	-	116666633	116667207	116666633	116666912	116668565	116668794	1	0	0.026
2468	ENSG00000196655	TRAPPC4	chr11	+	119021759	119021886	119021873	119021886	119019142	119019188	1	0	-0.045
2479	ENSG00000221988	PPT2	chr6	+	32155687	32155783	32155767	32155783	32155029	32155183	1	0	0.012
2491	ENSG00000126777	KTN1	chr14	+	55634525	55634658	55634529	55634658	55633234	55633341	1	0	0.025
2496	ENSG00000118181	RPS25	chr11	-	119017361	119017545	119017361	119017433	119017957	119018053	1	0	0
2540	ENSG00000109775	UFSP2	chr4	-	185415709	185415867	185415709	185415815	185418440	185418507	1	0	-0.011
2543	ENSG00000172893	DHCR7	chr11	-	71443992	71444215	71443992	71444119	71444854	71444958	1	0	0.009
2550	ENSG00000112640	PPP2R5D	chr6	+	43006445	43006679	43006462	43006679	42989610	42989688	1	0	0.016
2553	ENSG00000112640	PPP2R5D	chr6	+	43010633	43010736	43010663	43010736	43010467	43010569	1	0	0.002
2555	ENSG00000047410	TPR	chr1	-	186353687	186353880	186353687	186353850	186355409	186355558	1	0	0.001
2556	ENSG00000139746	RBM26	chr13	-	79354438	79354570	79354438	79354561	79355219	79355384	1	0	0.004
2557	ENSG00000139746	RBM26	chr13	-	79365577	79365733	79365577	79365718	79366054	79366195	1	0	0.017
2560	ENSG00000146670	CDCA5	chr11	-	65079352	65079787	65079352	65079549	65083363	65083399	1	0	-0.005
2573	ENSG00000096063	SRPK1	chr6	-	35890894	35891041	35890894	35891013	35920467	35920528	1	0	-0.007
2574	ENSG00000143379	SETDB1	chr1	+	150929966	150930118	150929997	150930118	150927703	150927974	1	0	-0.007
2592	ENSG00000159199	ATP5G1	chr17	+	48894348	48894449	48894371	48894449	48893408	48893456	1	0	0.001
2593	ENSG00000159199	ATP5G1	chr17	+	48895155	48895334	48895182	48895334	48894371	48894449	1	0	0
2601	ENSG00000204387	C6orf48	chr6	+	31836294	31836517	31836423	31836517	31835410	31835451	1	0	0.008
2602	ENSG00000204387	C6orf48	chr6	+	31836298	31836517	31836423	31836517	31835410	31835451	1	0	0.007
2607	ENSG00000204463	BAG6	chr6	-	31643889	31643977	31643889	31643974	31644081	31644194	1	0	0.009
2608	ENSG00000204463	BAG6	chr6	-	31647590	31647844	31647590	31647826	31648676	31648751	1	0	0.004
2614	ENSG00000103363	TCEB2	chr16	-	2775450	2775625	2775450	2775556	2776992	2777127	1	0	0.005
2619	ENSG00000141959	PFKL	chr21	+	44313912	44316339	44316243	44316339	44313637	44313682	1	0	0.027
2620	ENSG00000141959	PFKL	chr21	+	44325731	44326060	44325960	44326060	44325152	44325264	1	0	0.007
2622	ENSG00000197498	RPF2	chr6	+	110988987	110989065	110989027	110989065	110985005	110985138	1	0	0.006
2636	ENSG00000175061	LRRC75A-AS1	chr17	+	16439527	16439703	16439580	16439703	16439326	16439414	1	0	-0.009
2639	ENSG00000175061	LRRC75A-AS1	chr17	+	16439580	16440253	16440110	16440253	16439326	16439414	1	0	0.002
2640	ENSG00000175061	LRRC75A-AS1	chr17	+	16439580	16440253	16440184	16440253	16439326	16439414	1	0	0.004
2641	ENSG00000175061	LRRC75A-AS1	chr17	+	16440110	16440253	16440184	16440253	16439326	16439414	1	0	0.001
2647	ENSG00000167881	SRP68	chr17	-	76070377	76070444	76070377	76070436	76072307	76072507	1	0	-0.004
2649	ENSG00000165097	KDM1B	chr6	+	18208128	18208206	18208131	18208206	18207397	18207529	1	0	-0.001
2662	ENSG00000181991	MRPS11	chr15	+	88475029	88475239	88475109	88475239	88472626	88472725	1	0	-0.023
2664	ENSG00000181991	MRPS11	chr15	+	88475109	88475239	88475171	88475239	88472626	88472725	1	0	-0.005
2673	ENSG00000204628	GNB2L1	chr5	-	181241491	181241639	181241491	181241563	181242169	181242345	1	0	0
2674	ENSG00000204628	GNB2L1	chr5	-	181241491	181241639	181241491	181241563	181242173	181242345	1	0	0
2683	ENSG00000102100	SLC35A2	chrX	-	48904745	48905482	48904745	48904892	48906391	48906543	1	0	-0.071
2686	ENSG00000143774	GUK1	chr1	+	228145470	228145624	228145510	228145624	228140227	228140363	1	0	-0.014
2688	ENSG00000143774	GUK1	chr1	+	228146012	228146067	228146025	228146067	228145510	228145624	1	0	-0.01
2689	ENSG00000143774	GUK1	chr1	+	228146841	228146938	228146860	228146938	228146012	228146067	1	0	-0.012
2690	ENSG00000143774	GUK1	chr1	+	228147614	228147699	228147620	228147699	228147405	228147544	1	0	-0.004
2705	ENSG00000146067	FAM193B	chr5	-	177536357	177536745	177536357	177536486	177537872	177538107	1	0	0.024
2709	ENSG00000113719	ERGIC1	chr5	+	172914564	172914838	172914713	172914838	172909666	172909761	1	0	-0.014
2713	ENSG00000101166	SLMO2	chr20	-	59037190	59037299	59037190	59037280	59038465	59038634	1	0	-0.014
2719	ENSG00000150593	PDCD4	chr10	+	110881232	110881535	110881274	110881535	110875965	110876070	1	0	-0.01
2723	ENSG00000113282	CLINT1	chr5	-	157789362	157789567	157789362	157789513	157791702	157791995	1	0	-0.012
2724	ENSG00000135074	ADAM19	chr5	-	157477303	157481002	157477303	157477735	157481790	157481943	1	0	0.057
2727	ENSG00000082515	MRPL22	chr5	+	154950802	154950938	154950820	154950938	154941216	154941265	1	0	-0.001
2735	ENSG00000132780	NASP	chr1	+	45604916	45605016	45604935	45605016	45602254	45602365	1	0	0.004
2737	ENSG00000115758	ODC1	chr2	-	10444473	10444647	10444473	10444547	10444930	10445049	1	0	-0.002
2753	ENSG00000124532	MRS2	chr6	+	24412221	24412395	24412285	24412395	24409460	24409573	1	0	-0.016
2754	ENSG00000113141	IK	chr5	+	140652066	140652147	140652087	140652147	140651713	140651806	1	0	-0.002
2770	ENSG00000120709	FAM53C	chr5	+	138344824	138345609	138345395	138345609	138341808	138341866	1	0	0.006
2773	ENSG00000163468	CCT3	chr1	-	156324971	156325089	156324971	156325086	156333546	156333643	1	0	0.011
2774	ENSG00000113648	H2AFY	chr5	-	135360496	135360607	135360496	135360604	135369405	135369603	1	0	0.037
2803	ENSG00000205302	SNX2	chr5	+	122799691	122799855	122799694	122799855	122795265	122795383	1	0	-0.001
2817	ENSG00000171298	GAA	chr17	+	80112844	80113027	80112875	80113027	80112577	80112711	1	0	0.02
2820	ENSG00000112130	RNF8	chr6	+	37368377	37369218	37368483	37369218	37360445	37360574	1	0	-0.021
2837	ENSG00000198612	COPS8	chr2	+	237093662	237094197	237094089	237094197	237089861	237089994	1	0	0.007
2839	ENSG00000116459	ATP5F1	chr1	+	111456085	111456249	111456226	111456249	111454210	111454356	1	0	-0.003
2841	ENSG00000153113	CAST	chr5	+	96729589	96729725	96729611	96729725	96729152	96729209	1	0	0.021
2842	ENSG00000153113	CAST	chr5	+	96765220	96765325	96765223	96765325	96762273	96762372	1	0	0.03
2848	ENSG00000133835	HSD17B4	chr5	+	119475677	119475727	119475705	119475727	119474400	119474460	1	0	-0.001
2854	ENSG00000013306	SLC25A39	chr17	-	44320621	44320749	44320621	44320731	44321057	44321231	1	0	-0.003
2862	ENSG00000204120	GIGYF2	chr2	+	232790697	232790915	232790715	232790915	232787149	232787329	1	0	0.022
2873	ENSG00000254996	ANKHD1-EIF4EBP3	chr5	+	140537337	140537589	140537388	140537589	140535361	140535538	1	0	0.012
2889	ENSG00000111641	NOP2	chr12	-	6563314	6563514	6563314	6563512	6563613	6563771	1	0	0.004
2896	ENSG00000100320	RBFOX2	chr22	-	35759887	35760032	35759887	35760020	35761201	35761294	1	0	0.007
2897	ENSG00000100320	RBFOX2	chr22	-	35781599	35781746	35781599	35781743	35809779	35810004	1	0	0.05
2899	ENSG00000113593	PPWD1	chr5	+	65579423	65579613	65579484	65579613	65576878	65577069	1	0	0.031
2901	ENSG00000133112	TPT1	chr13	-	45333470	45337553	45333470	45337388	45338659	45338776	1	0	0
2911	ENSG00000120008	WDR11	chr10	+	120905875	120906855	120906775	120906855	120905318	120905416	1	0	0.01
2913	ENSG00000181929	PRKAG1	chr12	-	49005305	49005391	49005305	49005364	49005461	49005543	1	0	-0.011
2914	ENSG00000181929	PRKAG1	chr12	-	49005461	49005592	49005461	49005543	49005742	49005852	1	0	-0.013
2916	ENSG00000181929	PRKAG1	chr12	-	49005742	49005881	49005742	49005852	49013061	49013110	1	0	-0.019
2928	ENSG00000083312	TNPO1	chr5	+	72851204	72851319	72851243	72851319	72848384	72848498	1	0	0.003
2929	ENSG00000083312	TNPO1	chr5	+	72851237	72851319	72851243	72851319	72848384	72848498	1	0	0.032
2937	ENSG00000112983	BRD8	chr5	-	138166517	138166727	138166517	138166610	138167933	138168078	1	0	-0.013
2951	ENSG00000105223	PLD3	chr19	+	40365552	40365930	40365717	40365930	40348689	40348768	1	0	-0.001
2955	ENSG00000131503	ANKHD1	chr5	+	140438460	140438617	140438493	140438617	140436103	140436257	1	0	-0.013
2958	ENSG00000131503	ANKHD1	chr5	+	140486957	140487060	140487005	140487060	140485588	140485732	1	0	-0.009
2960	ENSG00000082213	C5orf22	chr5	+	31538259	31538689	31538483	31538689	31535743	31535893	1	0	0.007
2966	ENSG00000157916	RER1	chr1	+	2402096	2402342	2402206	2402342	2400856	2400935	1	0	0.008
2985	ENSG00000161960	EIF4A1	chr17	+	7574521	7574678	7574545	7574678	7574259	7574308	1	0	0.008
2987	ENSG00000161960	EIF4A1	chr17	+	7574545	7574678	7574547	7574678	7574259	7574308	1	0	0.004
2988	ENSG00000161960	EIF4A1	chr17	+	7576523	7576692	7576529	7576692	7575118	7575258	1	0	-0.002
2989	ENSG00000161960	EIF4A1	chr17	+	7576523	7577165	7577055	7577165	7575118	7575258	1	0	-0.003
2991	ENSG00000161960	EIF4A1	chr17	+	7577568	7578244	7578226	7578244	7577055	7577165	1	0	0.003
2992	ENSG00000161960	EIF4A1	chr17	+	7578119	7578244	7578164	7578244	7577826	7577916	1	0	-0.001
2993	ENSG00000161960	EIF4A1	chr17	+	7578119	7578244	7578226	7578244	7577826	7577916	1	0	-0.004
2994	ENSG00000161960	EIF4A1	chr17	+	7578164	7578244	7578226	7578244	7577826	7577916	1	0	-0.001
2996	ENSG00000160783	PMF1	chr1	+	156236287	156236483	156236348	156236483	156233627	156233728	1	0	0.007
3047	ENSG00000002586	CD99	chrX	+	2738199	2738256	2738202	2738256	2726259	2726373	1	0	0.015
3101	ENSG00000049656	CLPTM1L	chr5	-	1330279	1330431	1330279	1330383	1331798	1331883	1	0	-0.007
3103	ENSG00000187742	SECISBP2	chr9	+	89325426	89325676	89325547	89325676	89319651	89319797	1	0	0.001
3104	ENSG00000187742	SECISBP2	chr9	+	89334521	89334730	89334635	89334730	89332907	89332986	1	0	0.093
3107	ENSG00000171490	RSL1D1	chr16	-	11841694	11841820	11841694	11841817	11841906	11842000	1	0	0
3108	ENSG00000171490	RSL1D1	chr16	-	11841906	11842000	11841906	11841929	11851407	11851518	1	0	0.018
3116	ENSG00000171566	PLRG1	chr4	-	154537968	154538108	154537968	154538082	154539104	154539213	1	0	0.024
3119	ENSG00000100650	SRSF5	chr14	+	69768603	69768674	69768612	69768674	69768137	69768282	1	0	-0.001
3135	ENSG00000070423	RNF126	chr19	-	651610	651855	651610	651822	652232	652296	1	0	0.015
3147	ENSG00000062194	GPBP1	chr5	+	57249408	57249576	57249453	57249576	57247074	57247215	1	0	-0.01
3152	ENSG00000070756	PABPC1	chr8	-	100704925	100705056	100704925	100705029	100705588	100705673	1	0	-0.001
3154	ENSG00000070756	PABPC1	chr8	-	100709458	100709731	100709458	100709673	100712361	100712457	1	0	-0.001
3174	ENSG00000203875	SNHG5	chr6	-	85677794	85677875	85677794	85677868	85677953	85678032	1	0	0.004
3176	ENSG00000203875	SNHG5	chr6	-	85677794	85677899	85677794	85677875	85677953	85678032	1	0	0.003
3177	ENSG00000163110	PDLIM5	chr4	+	94575615	94576034	94575942	94576034	94573350	94573393	1	0	-0.029
3185	ENSG00000026297	RNASET2	chr6	-	166943018	166943809	166943018	166943089	166946681	166946739	1	0	0.009
3205	ENSG00000154743	TSEN2	chr3	+	12503261	12503784	12503646	12503784	12496517	12496554	1	0	0.013
3208	ENSG00000156508	EEF1A1	chr6	-	73518931	73519516	73518931	73519228	73519882	73520059	1	0	0
3223	ENSG00000101182	PSMA7	chr20	-	62137363	62137465	62137363	62137426	62138170	62138290	1	0	0.005
3242	ENSG00000083896	YTHDC1	chr4	-	68318689	68318753	68318689	68318729	68318825	68318862	1	0	0.045
3258	ENSG00000017260	ATP2C1	chr3	+	130996679	130996796	130996752	130996796	130996042	130996111	1	0	-0.007
3262	ENSG00000128059	PPAT	chr4	-	56406494	56406701	56406494	56406618	56407649	56407716	1	0	-0.011
3277	ENSG00000163161	ERCC3	chr2	-	127289336	127289519	127289336	127289501	127289688	127289824	1	0	0.002
3278	ENSG00000163161	ERCC3	chr2	-	127292609	127292846	127292609	127292704	127293512	127293718	1	0	-0.025
3287	ENSG00000138031	ADCY3	chr2	-	24827901	24828161	24827901	24828023	24830708	24830825	1	0	-0.006
3299	ENSG00000185090	MANEAL	chr1	+	37799566	37801133	37799843	37801133	37796743	37796820	1	0	0.017
3304	ENSG00000204568	MRPS18B	chr6	+	30619680	30619806	30619708	30619806	30619492	30619601	1	0	-0.016
3310	ENSG00000124783	SSR1	chr6	-	7301309	7301572	7301309	7301368	7303549	7303637	1	0	-0.002
3311	ENSG00000124783	SSR1	chr6	-	7303549	7303637	7303549	7303633	7309916	7310029	1	0	-0.002
3315	ENSG00000113272	THG1L	chr5	+	157734575	157734745	157734670	157734745	157732867	157733044	1	0	0.037
3316	ENSG00000124535	WRNIP1	chr6	+	2770119	2770361	2770194	2770361	2768690	2768882	1	0	0.002
3320	ENSG00000258315	C17orf49	chr17	+	7016909	7017014	7016949	7017014	7016494	7016525	1	0	-0.016
3321	ENSG00000258315	C17orf49	chr17	+	7016909	7017014	7016949	7017014	7016494	7016685	1	0	-0.006
3331	ENSG00000155229	MMS19	chr10	-	97459361	97459526	97459361	97459505	97459658	97459741	1	0	-0.007
3332	ENSG00000155229	MMS19	chr10	-	97466058	97466159	97466058	97466156	97466503	97466585	1	0	0.008
3333	ENSG00000155229	MMS19	chr10	-	97467504	97467603	97467504	97467583	97468251	97468406	1	0	0.008
3336	ENSG00000155229	MMS19	chr10	-	97476834	97476963	97476834	97476919	97477346	97477416	1	0	-0.008
3338	ENSG00000108961	RANGRF	chr17	+	8289257	8290092	8289812	8290092	8288955	8289072	1	0	-0.023
3350	ENSG00000114021	NIT2	chr3	+	100345584	100346255	100346180	100346255	100341072	100341161	1	0	-0.018
3357	ENSG00000198931	APRT	chr16	-	88809468	88809840	88809468	88809706	88810069	88810148	1	0	0.003
3362	ENSG00000163950	SLBP	chr4	-	1700010	1700091	1700010	1700070	1703595	1703700	1	0	-0.02
3363	ENSG00000161013	MGAT4B	chr5	-	179798512	179798591	179798512	179798576	179798927	179799121	1	0	0.007
3365	ENSG00000161013	MGAT4B	chr5	-	179799202	179799310	179799202	179799307	179799505	179799636	1	0	0.007
3366	ENSG00000161013	MGAT4B	chr5	-	179801553	179801694	179801553	179801692	179801783	179801969	1	0	0.004
3368	ENSG00000161013	MGAT4B	chr5	-	179801553	179801719	179801553	179801694	179801783	179801969	1	0	-0.004
3374	ENSG00000136261	BZW2	chr7	+	16685904	16686040	16685923	16686040	16682779	16682845	1	0	-0.007
3382	ENSG00000041802	LSG1	chr3	-	194648680	194648804	194648680	194648753	194650880	194651024	1	0	0.003
3389	ENSG00000109065	NAT9	chr17	-	74773575	74773688	74773575	74773685	74775621	74775707	1	0	0.008
3404	ENSG00000156976	EIF4A2	chr3	+	186784428	186784477	186784431	186784477	186783576	186783639	1	0	-0.03
3405	ENSG00000156976	EIF4A2	chr3	+	186787478	186787584	186787494	186787584	186787126	186787264	1	0	0.003
3414	ENSG00000159147	DONSON	chr21	-	33584589	33584768	33584589	33584726	33585977	33586181	1	0	0.01
3417	ENSG00000114867	EIF4G1	chr3	+	184317716	184317816	184317746	184317816	184317320	184317497	1	0	-0.002
3418	ENSG00000114867	EIF4G1	chr3	+	184317716	184317816	184317749	184317816	184317320	184317497	1	0	-0.001
3420	ENSG00000114867	EIF4G1	chr3	+	184320842	184320993	184320926	184320993	184320629	184320722	1	0	-0.001
3421	ENSG00000114867	EIF4G1	chr3	+	184323404	184323593	184323407	184323593	184323082	184323241	1	0	0.005
3422	ENSG00000114867	EIF4G1	chr3	+	184331696	184331809	184331727	184331809	184331471	184331606	1	0	0.006
3449	ENSG00000114346	ECT2	chr3	+	172755294	172755374	172755297	172755374	172754508	172754660	1	0	-0.004
3452	ENSG00000179262	RAD23A	chr19	+	12948496	12948552	12948513	12948552	12948176	12948358	1	0	0.006
3453	ENSG00000179262	RAD23A	chr19	+	12949274	12949408	12949277	12949408	12949080	12949159	1	0	0.007
3462	ENSG00000173638	SLC19A1	chr21	-	45514714	45516140	45514714	45515152	45525816	45525958	1	0	-0.001
3493	ENSG00000111642	CHD4	chr12	-	6600216	6600395	6600216	6600356	6600533	6600669	1	0	-0.003
3496	ENSG00000174953	DHX36	chr3	-	154295283	154295339	154295283	154295297	154299837	154299925	1	0	0.018
3497	ENSG00000204536	CCHCR1	chr6	-	31156730	31156944	31156730	31156836	31157022	31157089	1	0	-0.005
3508	ENSG00000071794	HLTF	chr3	-	149059717	149059807	149059717	149059804	149060642	149060687	1	0	-0.038
3520	ENSG00000132563	REEP2	chr5	+	138445227	138445375	138445233	138445375	138444753	138444867	1	0	0.053
3533	ENSG00000187514	PTMA	chr2	+	231711347	231711983	231711889	231711983	231708529	231708751	1	0	-0.001
3534	ENSG00000187514	PTMA	chr2	+	231711886	231711983	231711889	231711983	231711347	231711419	1	0	-0.005
3537	ENSG00000153914	SREK1	chr5	+	66164607	66164897	66164782	66164897	66163791	66163922	1	0	0.006
3550	ENSG00000168724	DNAJC21	chr5	+	34945721	34945803	34945760	34945803	34944866	34945025	1	0	-0.019
3552	ENSG00000175110	MRPS22	chr3	+	139346877	139347044	139346880	139347044	139344026	139344198	1	0	-0.022
3554	ENSG00000175110	MRPS22	chr3	+	139350976	139351060	139351030	139351060	139350178	139350322	1	0	-0.019
3555	ENSG00000184428	TOP1MT	chr8	-	143325345	143325533	143325345	143325478	143326221	143326344	1	0	-0.005
3557	ENSG00000041357	PSMA4	chr15	+	78542176	78542645	78542482	78542645	78541904	78541930	1	0	-0.022
3558	ENSG00000041357	PSMA4	chr15	+	78542176	78542645	78542575	78542645	78541904	78541930	1	0	0.004
3559	ENSG00000041357	PSMA4	chr15	+	78542482	78542645	78542575	78542645	78541904	78541930	1	0	0.004
3560	ENSG00000041357	PSMA4	chr15	+	78542482	78542645	78542575	78542645	78542176	78542219	1	0	-0.004
3573	ENSG00000176261	ZBTB8OS	chr1	-	32633950	32634110	32633950	32634072	32634767	32634792	1	0	0.001
3580	ENSG00000182149	IST1	chr16	+	71924768	71924817	71924772	71924817	71923287	71923380	1	0	-0.001
3585	ENSG00000082805	ERC1	chr12	+	1027747	1028572	1028338	1028572	991297	991322	1	0	0.041
3586	ENSG00000169714	CNBP	chr3	-	129171078	129171280	129171078	129171277	129171445	129171538	1	0	-0.025
3587	ENSG00000169714	CNBP	chr3	-	129171078	129171283	129171078	129171277	129171445	129171538	1	0	0.009
3589	ENSG00000169714	CNBP	chr3	-	129171445	129171538	129171445	129171508	129171633	129171771	1	0	-0.02
3590	ENSG00000169714	CNBP	chr3	-	129171445	129171538	129171445	129171508	129171651	129171771	1	0	0.006
3595	ENSG00000175792	RUVBL1	chr3	-	128087705	128087844	128087705	128087808	128097299	128097498	1	0	-0.004
3596	ENSG00000073111	MCM2	chr3	+	127604876	127605156	127604895	127605156	127604607	127604783	1	0	0.009
3597	ENSG00000073792	IGF2BP2	chr3	-	185692698	185692780	185692698	185692762	185696611	185696663	1	0	0.012
3598	ENSG00000159685	CHCHD6	chr3	+	126852643	126852730	126852646	126852730	126733077	126733222	1	0	-0.066
3613	ENSG00000175455	CCDC14	chr3	-	123913724	123915718	123913724	123915132	123931101	123931234	1	0	0.011
3625	ENSG00000138614	VWA9	chr15	-	65593427	65593572	65593427	65593569	65595732	65595825	1	0	0.008
3626	ENSG00000138614	VWA9	chr15	-	65605128	65605236	65605128	65605232	65607158	65607442	1	0	0.005
3647	ENSG00000101811	CSTF2	chrX	+	100826633	100826757	100826684	100826757	100824119	100824257	1	0	-0.017
3652	ENSG00000182481	KPNA2	chr17	+	68037329	68037495	68037357	68037495	68037109	68037207	1	0	-0.009
3666	ENSG00000166681	NGFRAP1	chrX	+	103377462	103378077	103377509	103378077	103377027	103377106	1	0	0.016
3672	ENSG00000169727	GPS1	chr17	+	82054497	82054542	82054509	82054542	82053867	82054049	1	0	0.01
3673	ENSG00000169727	GPS1	chr17	+	82055161	82055222	82055164	82055222	82054897	82054975	1	0	-0.025
3680	ENSG00000080822	CLDND1	chr3	-	98518884	98519014	98518884	98518995	98521132	98521442	1	0	-0.005
3691	ENSG00000123136	DDX39A	chr19	-	14409741	14409981	14409741	14409873	14410215	14410334	1	0	0.024
3692	ENSG00000123136	DDX39A	chr19	-	14410988	14411172	14410988	14411136	14411505	14411598	1	0	0
3693	ENSG00000123136	DDX39A	chr19	-	14412550	14412711	14412550	14412678	14413012	14413224	1	0	0.015
3701	ENSG00000146063	TRIM41	chr5	+	181233412	181233763	181233635	181233763	181232658	181232889	1	0	-0.031
3711	ENSG00000091527	CDV3	chr3	+	133584001	133584150	133584004	133584150	133575038	133575115	1	0	0.008
3712	ENSG00000091527	CDV3	chr3	+	133586562	133586722	133586568	133586722	133584001	133584150	1	0	-0.003
3714	ENSG00000105393	BABAM1	chr19	+	17268793	17269091	17268801	17269091	17267442	17267527	1	0	-0.004
3716	ENSG00000105393	BABAM1	chr19	+	17275776	17275825	17275800	17275825	17274106	17274185	1	0	0.006
3717	ENSG00000105393	BABAM1	chr19	+	17275788	17275825	17275800	17275825	17274106	17274185	1	0	-0.003
3722	ENSG00000174243	DDX23	chr12	-	48840012	48840151	48840012	48840106	48843939	48844050	1	0	0.005
3743	ENSG00000168291	PDHB	chr3	-	58429707	58429941	58429707	58429799	58430127	58430238	1	0	-0.007
3750	ENSG00000113811	SELK	chr3	-	53885825	53885912	53885825	53885904	53886850	53886934	1	0	0.001
3757	ENSG00000163939	PBRM1	chr3	-	52587352	52587510	52587352	52587435	52589069	52589255	1	0	-0.032
3762	ENSG00000163930	BAP1	chr3	-	52402778	52402940	52402778	52402871	52403137	52403298	1	0	0.018
3763	ENSG00000163930	BAP1	chr3	-	52406252	52406376	52406252	52406322	52406828	52406907	1	0	-0.002
3764	ENSG00000163930	BAP1	chr3	-	52406252	52406907	52406252	52406376	52407173	52407316	1	0	-0.015
3765	ENSG00000221978	CCNL2	chr1	-	1390765	1391575	1390765	1390865	1392789	1392803	1	0	-0.023
3777	ENSG00000166441	RPL27A	chr11	+	8683960	8684081	8684005	8684081	8683201	8683265	1	0	0.004
3778	ENSG00000166441	RPL27A	chr11	+	8684685	8684892	8684717	8684892	8684005	8684081	1	0	0
3780	ENSG00000166441	RPL27A	chr11	+	8684717	8684892	8684822	8684892	8684005	8684081	1	0	0.003
3782	ENSG00000015479	MATR3	chr5	+	139325295	139325662	139325439	139325662	139322597	139322967	1	0	-0.006
3816	ENSG00000144283	PKP4	chr2	+	158624877	158625427	158624954	158625427	158621230	158621421	1	0	0.007
3817	ENSG00000144283	PKP4	chr2	+	158624877	158625427	158625124	158625427	158621230	158621421	1	0	-0.005
3818	ENSG00000144283	PKP4	chr2	+	158624954	158625427	158625124	158625427	158621230	158621421	1	0	0.006
3819	ENSG00000144283	PKP4	chr2	+	158634069	158634289	158634072	158634289	158631752	158631941	1	0	0.025
3830	ENSG00000004399	PLXND1	chr3	-	129555213	129556428	129555213	129555543	129556616	129556691	1	0	-0.021
3840	ENSG00000121940	CLCC1	chr1	-	108943835	108944057	108943835	108943907	108947610	108947718	1	0	-0.006
3841	ENSG00000164828	SUN1	chr7	+	852809	852952	852812	852952	852608	852667	1	0	0.07
3843	ENSG00000105171	POP4	chr19	+	29610319	29610632	29610408	29610632	29608656	29608709	1	0	-0.013
3846	ENSG00000164253	WDR41	chr5	-	77451290	77451353	77451290	77451346	77453816	77453928	1	0	0.006
3864	ENSG00000134419	RPS15A	chr16	-	18788062	18788142	18788062	18788105	18788980	18789118	1	0	0
3865	ENSG00000134419	RPS15A	chr16	-	18788062	18788159	18788062	18788105	18788980	18789118	1	0	-0.001
3866	ENSG00000134419	RPS15A	chr16	-	18788062	18788159	18788062	18788142	18788980	18789118	1	0	-0.003
3879	ENSG00000013573	DDX11	chr12	+	31089402	31090094	31089885	31090094	31089043	31089151	1	0	-0.04
3887	ENSG00000013573	DDX11	chr12	+	31102935	31103020	31102974	31103020	31102426	31102527	1	0	0.01
3896	ENSG00000049541	RFC2	chr7	-	74249011	74249220	74249011	74249118	74249738	74249780	1	0	0.004
3897	ENSG00000049541	RFC2	chr7	-	74249738	74249829	74249738	74249780	74252428	74252498	1	0	0.012
3899	ENSG00000159720	ATP6V0D1	chr16	-	67438970	67439147	67438970	67439095	67439273	67439351	1	0	0.019
3900	ENSG00000116455	WDR77	chr1	-	111442024	111442129	111442024	111442093	111442652	111442761	1	0	0.008
3901	ENSG00000082146	STRADB	chr2	+	201480007	201480846	201480031	201480846	201479488	201479531	1	0	0.002
3906	ENSG00000163608	C3orf17	chr3	-	113011044	113011406	113011044	113011165	113013952	113014032	1	0	0.071
3908	ENSG00000054116	TRAPPC3	chr1	-	36139719	36139843	36139719	36139819	36140068	36140166	1	0	0.017
3910	ENSG00000058600	POLR3E	chr16	+	22313619	22313727	22313657	22313727	22309427	22309510	1	0	0.001
3911	ENSG00000058600	POLR3E	chr16	+	22332059	22332185	22332122	22332185	22328509	22328587	1	0	-0.001
3919	ENSG00000117335	CD46	chr1	+	207785618	207785682	207785655	207785682	207785070	207785106	1	0	0.005
3924	ENSG00000160679	CHTOP	chr1	+	153642242	153642429	153642245	153642429	153638294	153638448	1	0	0.038
3928	ENSG00000239900	ADSL	chr22	+	40361087	40361342	40361272	40361342	40360401	40360492	1	0	0.007
3934	ENSG00000159346	ADIPOR1	chr1	-	202943757	202943945	202943757	202943863	202944982	202945169	1	0	0.002
3936	ENSG00000077152	UBE2T	chr1	-	202333009	202333335	202333009	202333093	202333449	202333555	1	0	0.006
3941	ENSG00000064961	HMG20B	chr19	+	3575501	3575660	3575539	3575660	3574369	3574586	1	0	0.009
3942	ENSG00000185475	TMEM179B	chr11	+	62789022	62789210	62789186	62789210	62787414	62787527	1	0	0.004
3955	ENSG00000137996	RTCA	chr1	+	100268073	100268295	100268151	100268295	100266523	100266624	1	0	0.033
3971	ENSG00000163382	APOA1BP	chr1	+	156593407	156593555	156593463	156593555	156592556	156592670	1	0	-0.002
3977	ENSG00000117054	ACADM	chr1	+	75732837	75732922	75732852	75732922	75732643	75732741	1	0	0.01
4010	ENSG00000160058	BSDC1	chr1	-	32383829	32383997	32383829	32383906	32386778	32386895	1	0	0.019
4012	ENSG00000160058	BSDC1	chr1	-	32383829	32383997	32383829	32383939	32386778	32386895	1	0	0.011
4014	ENSG00000160058	BSDC1	chr1	-	32383829	32384048	32383829	32383997	32386778	32386895	1	0	-0.048
4025	ENSG00000050748	MAPK9	chr5	-	180233593	180236531	180233593	180236526	180238331	180238403	1	0	-0.012
4030	ENSG00000076108	BAZ2A	chr12	-	56606246	56606395	56606246	56606312	56606632	56606733	1	0	0.01
4041	ENSG00000256269	HMBS	chr11	+	119089081	119089131	119089099	119089131	119088634	119088707	1	0	0.003
4042	ENSG00000256269	HMBS	chr11	+	119089682	119090067	119089989	119090067	119089216	119089272	1	0	0.016
4043	ENSG00000256269	HMBS	chr11	+	119092124	119092523	119092403	119092523	119091412	119091526	1	0	0.015
4056	ENSG00000142945	KIF2C	chr1	+	44750308	44750564	44750441	44750564	44747651	44747700	1	0	0.003
4061	ENSG00000143569	UBAP2L	chr1	+	154257062	154257258	154257070	154257258	154255682	154255755	1	0	-0.003
4062	ENSG00000143569	UBAP2L	chr1	+	154268756	154268954	154268759	154268954	154266500	154266568	1	0	0.003
4069	ENSG00000143190	POU2F1	chr1	+	167415499	167427342	167416048	167427342	167413025	167413114	1	0	0.038
4076	ENSG00000103507	BCKDK	chr16	+	31110076	31110124	31110103	31110124	31109672	31109783	1	0	0.005
4081	ENSG00000134222	PSRC1	chr1	-	109280776	109281251	109280776	109281046	109281618	109282060	1	0	0.016
4102	ENSG00000163795	ZNF513	chr2	-	27378466	27379054	27378466	27378615	27380092	27380444	1	0	0.027
4104	ENSG00000144591	GMPPA	chr2	+	219505694	219505761	219505714	219505761	219505457	219505555	1	0	-0.015
4119	ENSG00000126088	UROD	chr1	+	45013908	45014836	45014735	45014836	45013593	45013791	1	0	-0.028
4127	ENSG00000117650	NEK2	chr1	-	211670280	211670407	211670280	211670393	211671201	211671284	1	0	-0.03
4141	ENSG00000132635	PCED1A	chr20	-	2836038	2836314	2836038	2836110	2838231	2838478	1	0	-0.006
4146	ENSG00000164402	2008-09-01	chr5	-	132763705	132763892	132763705	132763886	132764223	132764419	1	0	0.045
4156	ENSG00000185619	PCGF3	chr4	+	733883	735027	734930	735027	733671	733789	1	0	0.032
4157	ENSG00000160818	GPATCH4	chr1	-	156596080	156596248	156596080	156596131	156596386	156596478	1	0	-0.013
4159	ENSG00000160818	GPATCH4	chr1	-	156598967	156599104	156598967	156599030	156601408	156601470	1	0	0.004
4181	ENSG00000156873	PHKG2	chr16	+	30756354	30756520	30756366	30756520	30756181	30756272	1	0	-0.011
4189	ENSG00000163374	YY1AP1	chr1	-	155668626	155668777	155668626	155668717	155670319	155670464	1	0	0.002
4190	ENSG00000163374	YY1AP1	chr1	-	155672559	155672731	155672559	155672727	155675009	155675096	1	0	0.012
4204	ENSG00000174547	MRPL11	chr11	-	66437349	66437443	66437349	66437435	66438163	66438259	1	0	0.021
4206	ENSG00000143621	ILF2	chr1	-	153663018	153663276	153663018	153663133	153664042	153664130	1	0	-0.001
4221	ENSG00000160917	CPSF4	chr7	+	99453965	99454136	99454040	99454136	99452367	99452440	1	0	0.012
4222	ENSG00000160917	CPSF4	chr7	+	99453965	99454136	99454043	99454136	99452367	99452440	1	0	-0.017
4228	ENSG00000138382	METTL5	chr2	-	169812456	169812524	169812456	169812506	169815476	169815528	1	0	0.003
4230	ENSG00000131238	PPT1	chr1	-	40089409	40089582	40089409	40089512	40091328	40091399	1	0	0
4234	ENSG00000040275	SPDL1	chr5	+	169596560	169596701	169596584	169596701	169594570	169594681	1	0	-0.003
4237	ENSG00000143416	SELENBP1	chr1	-	151369441	151369554	151369441	151369506	151369712	151369769	1	0	-0.01
4238	ENSG00000137100	DCTN3	chr9	-	34614041	34614198	34614041	34614101	34614709	34614768	1	0	0.006
4244	ENSG00000143418	CERS2	chr1	-	150968082	150968201	150968082	150968174	150968394	150968512	1	0	-0.002
4254	ENSG00000171863	RPS7	chr2	+	3575591	3575684	3575600	3575684	3575321	3575350	1	0	-0.002
4261	ENSG00000115685	PPP1R7	chr2	+	241158465	241158549	241158483	241158549	241157806	241157862	1	0	0.018
4266	ENSG00000173039	RELA	chr11	-	65659665	65659797	65659665	65659788	65660123	65660215	1	0	-0.013
4269	ENSG00000173039	RELA	chr11	-	65661686	65661868	65661686	65661835	65661936	65662088	1	0	0.007
4278	ENSG00000149532	CPSF7	chr11	-	61416104	61416519	61416104	61416162	61419948	61420094	1	0	0.006
4290	ENSG00000116918	TSNAX	chr1	+	231542459	231542611	231542480	231542611	231537212	231537327	1	0	-0.015
4294	ENSG00000159377	PSMB4	chr1	+	151401238	151401630	151401541	151401630	151400763	151400845	1	0	0.002
4307	ENSG00000058673	ZC3H11A	chr1	+	203802651	203803016	203802956	203803016	203801574	203801628	1	0	0.007
4308	ENSG00000058673	ZC3H11A	chr1	+	203850494	203850681	203850514	203850681	203849710	203850026	1	0	0.015
4331	ENSG00000113810	SMC4	chr3	+	160401914	160402093	160401989	160402093	160400821	160400965	1	0	0.006
4332	ENSG00000113810	SMC4	chr3	+	160404327	160404504	160404377	160404504	160402675	160402867	1	0	-0.01
4338	ENSG00000164649	CDCA7L	chr7	-	21911616	21911754	21911616	21911751	21916753	21916894	1	0	-0.055
4349	ENSG00000141027	NCOR1	chr17	-	16101249	16101805	16101249	16101757	16108785	16108912	1	0	-0.003
4353	ENSG00000132300	PTCD3	chr2	+	86110977	86111158	86111112	86111158	86108499	86108536	1	0	-0.011
4366	ENSG00000104231	ZFAND1	chr8	-	81702968	81703124	81702968	81703103	81713917	81714039	1	0	0
4367	ENSG00000138443	ABI2	chr2	+	203366876	203367044	203366880	203367044	203328238	203328631	1	0	-0.006
4382	ENSG00000143398	PIP5K1A	chr1	+	151224244	151224279	151224247	151224279	151198552	151199081	1	0	0.011
4384	ENSG00000013441	CLK1	chr2	-	200856890	200857884	200856890	200856985	200857972	200858089	1	0	-0.09
4387	ENSG00000127054	CPSF3L	chr1	-	1312592	1312949	1312592	1312700	1313034	1313124	1	0	0.015
4389	ENSG00000127054	CPSF3L	chr1	-	1315519	1315618	1315519	1315552	1319295	1319524	1	0	0.007
4390	ENSG00000127054	CPSF3L	chr1	-	1319295	1319524	1319295	1319433	1320455	1320529	1	0	0.033
4392	ENSG00000127054	CPSF3L	chr1	-	1320455	1320682	1320455	1320529	1320995	1321093	1	0	0.002
4398	ENSG00000011009	LYPLA2	chr1	+	23794426	23794600	23794551	23794600	23794223	23794325	1	0	0.01
4416	ENSG00000048162	NOP16	chr5	-	176383945	176384374	176383945	176384283	176385220	176385327	1	0	-0.052
4417	ENSG00000048162	NOP16	chr5	-	176386839	176386943	176386839	176386909	176388234	176388343	1	0	0.003
4423	ENSG00000105583	WDR83OS	chr19	-	12668519	12668617	12668519	12668611	12669127	12669233	1	0	-0.009
4446	ENSG00000084072	PPIE	chr1	+	39745374	39745498	39745413	39745498	39743823	39743924	1	0	-0.014
4455	ENSG00000011295	TTC19	chr17	+	16002656	16002831	16002792	16002831	16001914	16002025	1	0	0.008
4456	ENSG00000198408	MGEA5	chr10	-	101792838	101792943	101792838	101792901	101793912	101793998	1	0	-0.023
4467	ENSG00000035928	RFC1	chr4	-	39306591	39306704	39306591	39306701	39308635	39309032	1	0	-0.005
4472	ENSG00000135597	REPS1	chr6	-	138917554	138917627	138917554	138917624	138920214	138920316	1	0	-0.013
4474	ENSG00000135597	REPS1	chr6	-	138917554	138917646	138917554	138917627	138920214	138920316	1	0	-0.02
4524	ENSG00000163946	FAM208A	chr3	-	56633043	56633966	56633043	56633843	56638705	56638765	1	0	-0.02
4525	ENSG00000163946	FAM208A	chr3	-	56633043	56633966	56633043	56633843	56639985	56640130	1	0	-0.02
4528	ENSG00000008952	SEC62	chr3	+	169982636	169982911	169982706	169982911	169976945	169977051	1	0	-0.006
4529	ENSG00000008952	SEC62	chr3	+	169982659	169982911	169982706	169982911	169976945	169977051	1	0	0.012
4530	ENSG00000167962	ZNF598	chr16	-	1999495	2000481	1999495	2000256	2001003	2001191	1	0	0.016
4538	ENSG00000117616	RSRP1	chr1	-	25243549	25244224	25243549	25243633	25244453	25244498	1	0	-0.015
4541	ENSG00000095906	NUBP2	chr16	+	1786737	1786955	1786756	1786955	1786536	1786655	1	0	-0.014
4542	ENSG00000095906	NUBP2	chr16	+	1788137	1788207	1788160	1788207	1787940	1788051	1	0	-0.002
4549	ENSG00000163479	SSR2	chr1	-	156011809	156012565	156011809	156011887	156014960	156015069	1	0	0.002
4550	ENSG00000163479	SSR2	chr1	-	156014960	156015073	156014960	156015069	156018269	156018368	1	0	-0.002
4564	ENSG00000137074	APTX	chr9	-	32987543	32987846	32987543	32987731	32988082	32988129	1	0	-0.026
4567	ENSG00000126214	KLC1	chr14	+	103679308	103679518	103679383	103679518	103677414	103677523	1	0	-0.014
4568	ENSG00000134330	IAH1	chr2	+	9478221	9478370	9478253	9478370	9475986	9476039	1	0	0.013
4576	ENSG00000074071	MRPS34	chr16	-	1771889	1772534	1771889	1772513	1772603	1772646	1	0	-0.002
4580	ENSG00000147180	ZNF711	chrX	+	85246929	85247651	85247546	85247651	85245902	85246022	1	0	0.001
4600	ENSG00000003756	RBM5	chr3	+	50100531	50103166	50103082	50103166	50099981	50100051	1	0	0.037
4637	ENSG00000110074	FOXRED1	chr11	+	126273315	126273454	126273335	126273454	126272968	126273079	1	0	0.002
4639	ENSG00000110074	FOXRED1	chr11	+	126273335	126273454	126273338	126273454	126272968	126273079	1	0	-0.011
4641	ENSG00000110074	FOXRED1	chr11	+	126276997	126277175	126277070	126277175	126276393	126276523	1	0	-0.003
4649	ENSG00000165792	METTL17	chr14	+	20992091	20992205	20992123	20992205	20990463	20990598	1	0	0.029
4653	ENSG00000066136	NFYC	chr1	+	40770396	40771603	40770708	40771603	40769355	40769415	1	0	0.022
4665	ENSG00000151503	NCAPD3	chr11	-	134168468	134168602	134168468	134168528	134168916	134169054	1	0	-0.004
4677	ENSG00000127463	EMC1	chr1	-	19219568	19219698	19219568	19219669	19220763	19220848	1	0	-0.003
4678	ENSG00000127463	EMC1	chr1	-	19220763	19220848	19220763	19220810	19222623	19222834	1	0	0.031
4681	ENSG00000267740	AC024592.12	chr19	-	5896452	5896650	5896452	5896575	5896904	5896997	1	0	0.002
4682	ENSG00000134453	RBM17	chr10	+	6106140	6106238	6106143	6106238	6104930	6105097	1	0	0.004
4704	ENSG00000175215	CTDSP2	chr12	-	57823903	57824089	57823903	57824005	57824226	57824319	1	0	-0.008
4711	ENSG00000123064	DDX54	chr12	-	113157173	113159112	113157173	113159109	113161269	113161382	1	0	0.044
4715	ENSG00000136279	DBNL	chr7	+	44058428	44058480	44058431	44058480	44058128	44058280	1	0	-0.034
4716	ENSG00000136279	DBNL	chr7	+	44058877	44058983	44058901	44058983	44058428	44058480	1	0	0.006
4720	ENSG00000235162	C12orf75	chr12	+	105367471	105367509	105367476	105367509	105366616	105366696	1	0	0.003
4721	ENSG00000182134	TDRKH	chr1	-	151779102	151779242	151779102	151779207	151779950	151780140	1	0	0.023
4739	ENSG00000023697	DERA	chr12	+	15958187	15958335	15958239	15958335	15956935	15957033	1	0	-0.011
4744	ENSG00000100316	RPL3	chr22	-	39312883	39313310	39312883	39312984	39313633	39313729	1	0	0
4745	ENSG00000100316	RPL3	chr22	-	39316705	39317021	39316705	39316841	39317460	39317629	1	0	0.001
4746	ENSG00000121775	TMEM39B	chr1	+	32075602	32075822	32075666	32075822	32074950	32075077	1	0	-0.009
4749	ENSG00000168118	RAB4A	chr1	+	229297481	229297636	229297519	229297636	229295847	229295910	1	0	-0.002
4767	ENSG00000142949	PTPRF	chr1	+	43620094	43620579	43620453	43620579	43619679	43619858	1	0	0.024
4768	ENSG00000100241	SBF1	chr22	-	50454511	50454742	50454511	50454706	50454813	50454944	1	0	-0.002
4769	ENSG00000100241	SBF1	chr22	-	50467531	50467693	50467531	50467690	50467785	50467923	1	0	-0.04
4785	ENSG00000135336	ORC3	chr6	+	87656902	87656982	87656905	87656982	87653115	87653249	1	0	0.083
4786	ENSG00000131779	PEX11B	chr1	-	145911349	145912566	145911349	145911735	145916816	145917018	1	0	-0.018
4801	ENSG00000213676	ATF6B	chr6	-	32117036	32117130	32117036	32117107	32117322	32117404	1	0	-0.016
4803	ENSG00000062485	CS	chr12	-	56275001	56275131	56275001	56275048	56275995	56276195	1	0	-0.017
4804	ENSG00000062485	CS	chr12	-	56275995	56276195	56275995	56276143	56282419	56282608	1	0	0.002
4808	ENSG00000164045	CDC25A	chr3	-	48182928	48183030	48182928	48183027	48183799	48183836	1	0	-0.026
4811	ENSG00000175203	DCTN2	chr12	-	57532983	57533303	57532983	57533022	57533952	57534097	1	0	-0.043
4831	ENSG00000186716	BCR	chr22	+	23309942	23310433	23310323	23310433	23309423	23309483	1	0	-0.002
4832	ENSG00000119185	ITGB1BP1	chr2	-	9406660	9407598	9406660	9406905	9408112	9408205	1	0	-0.046
4838	ENSG00000173511	VEGFB	chr11	+	64237419	64237655	64237520	64237655	64237186	64237222	1	0	-0.016
4842	ENSG00000100029	PES1	chr22	-	30580570	30580701	30580570	30580686	30581011	30581101	1	0	-0.002
4852	ENSG00000085999	RAD54L	chr1	+	46260726	46261015	46260858	46261015	46260541	46260611	1	0	0.008
4885	ENSG00000183258	DDX41	chr5	-	177516287	177516516	177516287	177516447	177516724	177516835	1	0	-0.002
4889	ENSG00000138674	SEC31A	chr4	-	82881857	82881940	82881857	82881937	82891087	82891178	1	0	-0.033
4901	ENSG00000004487	KDM1A	chr1	+	23073273	23073403	23073291	23073403	23072123	23072197	1	0	0.009
4904	ENSG00000112739	PRPF4B	chr6	+	4061654	4062299	4062212	4062299	4061014	4061147	1	0	0.029
4905	ENSG00000137575	SDCBP	chr8	+	58575899	58576061	58575902	58576061	58572204	58572314	1	0	0.037
4931	ENSG00000188976	NOC2L	chr1	-	954003	954523	954003	954082	955922	956013	1	0	0.004
4938	ENSG00000204348	DXO	chr6	-	31970342	31970478	31970342	31970378	31970605	31972252	1	0	0.055
4961	ENSG00000131828	PDHA1	chrX	+	19351259	19351407	19351280	19351407	19349936	19350110	1	0	0
5020	ENSG00000116030	SUMO1	chr2	-	202214356	202214434	202214356	202214429	202220031	202220106	1	0	-0.009
5041	ENSG00000134480	CCNH	chr5	-	87407975	87408186	87407975	87408006	87409289	87409363	1	0	-0.005
5054	ENSG00000037280	FLT4	chr5	-	180608967	180610025	180608967	180609053	180611330	180611479	1	0	-0.049
5094	ENSG00000119725	ZNF410	chr14	+	73904901	73905083	73904930	73905083	73903959	73904110	1	0	-0.001
5096	ENSG00000028528	SNX1	chr15	+	64129872	64130029	64129915	64130029	64127730	64127806	1	0	-0.002
5100	ENSG00000127564	PKMYT1	chr16	-	2973137	2973253	2973137	2973215	2973999	2974157	1	0	0.019
5102	ENSG00000127564	PKMYT1	chr16	-	2973137	2973445	2973137	2973253	2973999	2974157	1	0	0.003
5115	ENSG00000134759	ELP2	chr18	+	36167100	36167222	36167152	36167222	36164474	36164667	1	0	0.007
5116	ENSG00000134759	ELP2	chr18	+	36167100	36167222	36167155	36167222	36164474	36164667	1	0	-0.011
5120	ENSG00000126012	KDM5C	chrX	-	53217142	53217277	53217142	53217274	53217795	53217966	1	0	0.032
5137	ENSG00000165458	INPPL1	chr11	+	72228347	72228498	72228453	72228498	72227880	72228253	1	0	0.018
5138	ENSG00000165458	INPPL1	chr11	+	72233440	72233744	72233654	72233744	72233074	72233163	1	0	-0.002
5139	ENSG00000149657	LSM14B	chr20	+	62126225	62126439	62126303	62126439	62124616	62124780	1	0	0.028
5142	ENSG00000099622	CIRBP	chr19	+	1270927	1271467	1271328	1271467	1269331	1269410	1	0	-0.008
5143	ENSG00000099622	CIRBP	chr19	+	1271139	1271467	1271328	1271467	1270866	1271036	1	0	-0.006
5153	ENSG00000160752	FDPS	chr1	+	155310042	155310205	155310063	155310205	155309788	155309965	1	0	-0.014
5154	ENSG00000160752	FDPS	chr1	+	155319793	155319928	155319856	155319928	155319610	155319688	1	0	-0.004
5171	ENSG00000110700	RPS13	chr11	-	17075096	17075197	17075096	17075163	17075453	17075623	1	0	0.002
5198	ENSG00000164466	SFXN1	chr5	+	175509031	175509202	175509060	175509202	175492094	175492267	1	0	0.002
5200	ENSG00000121892	PDS5A	chr4	-	39866860	39867015	39866860	39866997	39869393	39869462	1	0	0.01
5202	ENSG00000174748	RPL15	chr3	+	23917836	23918031	23917849	23918031	23917130	23917239	1	0	-0.031
5213	ENSG00000167930	ITFG3	chr16	+	254380	254681	254387	254681	249548	249654	1	0	-0.006
5215	ENSG00000070814	TCOF1	chr5	+	150387901	150388088	150387942	150388088	150379531	150379732	1	0	0.012
5216	ENSG00000070814	TCOF1	chr5	+	150392704	150392790	150392707	150392790	150391956	150392176	1	0	-0.029
5217	ENSG00000160803	UBQLN4	chr1	-	156050290	156050553	156050290	156050359	156051109	156051327	1	0	0.009
5222	ENSG00000166987	MBD6	chr12	+	57525347	57526388	57526310	57526388	57524952	57525115	1	0	-0.02
5229	ENSG00000173744	AGFG1	chr2	+	227534844	227535025	227534907	227535025	227533548	227533758	1	0	-0.009
5250	ENSG00000135837	CEP350	chr1	+	180110996	180113380	180112436	180113380	180098862	180098985	1	0	-0.03
5253	ENSG00000100462	PRMT5	chr14	-	22927525	22927660	22927525	22927614	22928125	22928615	1	0	0.003
5264	ENSG00000117640	MTFR1L	chr1	+	25829508	25829830	25829544	25829830	25826614	25826826	1	0	-0.026
5265	ENSG00000117640	MTFR1L	chr1	+	25829508	25829830	25829617	25829830	25826614	25826826	1	0	-0.033
5288	ENSG00000079246	XRCC5	chr2	+	216117740	216117794	216117745	216117794	216116658	216116842	1	0	0
5290	ENSG00000144485	HES6	chr2	-	238239486	238239568	238239486	238239562	238239660	238239747	1	0	-0.01
5300	ENSG00000112514	CUTA	chr6	-	33417480	33417816	33417480	33417695	33418086	33418317	1	0	-0.028
5310	ENSG00000140307	GTF2A2	chr15	-	59650668	59650773	59650668	59650764	59652205	59652326	1	0	0
5313	ENSG00000116221	MRPL37	chr1	+	54209945	54210131	54209947	54210131	54205294	54205410	1	0	0
5315	ENSG00000066322	ELOVL1	chr1	-	43364927	43365376	43364927	43365008	43365563	43365623	1	0	-0.001
5328	ENSG00000197746	PSAP	chr10	-	71821875	71822016	71821875	71822007	71825836	71825893	1	0	0.002
5342	ENSG00000163918	RFC4	chr3	-	186794657	186794781	186794657	186794777	186797534	186797614	1	0	-0.003
5353	ENSG00000196642	RABL6	chr9	+	136832261	136832370	136832264	136832370	136831720	136831861	1	0	-0.005
5354	ENSG00000196642	RABL6	chr9	+	136839221	136839486	136839313	136839486	136838908	136839121	1	0	0.006
5356	ENSG00000065057	NTHL1	chr16	-	2040132	2040241	2040132	2040238	2043566	2043726	1	0	0.01
5365	ENSG00000112742	TTK	chr6	+	80026377	80026514	80026380	80026514	80022323	80022472	1	0	0.006
5367	ENSG00000134602	MST4	chrX	+	132072956	132073093	132072965	132073093	132072812	132072875	1	0	-0.004
5372	ENSG00000138398	PPIG	chr2	+	169631765	169631933	169631774	169631933	169630773	169630987	1	0	0.014
5374	ENSG00000136877	FPGS	chr9	+	127806972	127807087	127806991	127807087	127804635	127804700	1	0	0.011
5382	ENSG00000087087	SRRT	chr7	+	100885212	100885370	100885215	100885370	100884922	100885040	1	0	0.018
5384	ENSG00000087087	SRRT	chr7	+	100888256	100888383	100888277	100888383	100888041	100888143	1	0	-0.001
5393	ENSG00000213593	TMX2	chr11	+	57737785	57738026	57737912	57738026	57737607	57737668	1	0	-0.003
5401	ENSG00000095787	WAC	chr10	+	28610698	28610821	28610710	28610821	28608185	28608431	1	0	-0.014
5410	ENSG00000170791	CHCHD7	chr8	+	56216388	56216506	56216432	56216506	56214597	56214667	1	0	0.019
5432	ENSG00000005448	WDR54	chr2	+	74425074	74425237	74425096	74425237	74424874	74424975	1	0	-0.006
5444	ENSG00000159363	ATP13A2	chr1	-	16996385	16996496	16996385	16996478	16997019	16997175	1	0	-0.004
5452	ENSG00000122140	MRPS2	chr9	+	135501698	135501973	135501843	135501973	135500997	135501123	1	0	0.006
5461	ENSG00000143543	JTB	chr1	-	153976692	153977013	153976692	153976775	153977169	153977389	1	0	0.013
5478	ENSG00000103365	GGA2	chr16	-	23493359	23493587	23493359	23493458	23494302	23494378	1	0	-0.034
5497	ENSG00000144136	SLC20A1	chr2	+	112658824	112659094	112658950	112659094	112657121	112657241	1	0	0.029
5507	ENSG00000198755	RPL10A	chr6	+	35468946	35469529	35469380	35469529	35468798	35468873	1	0	-0.002
5511	ENSG00000085276	MECOM	chr3	-	169115382	169116739	169115382	169115767	169121055	169121209	1	0	0.032
5526	ENSG00000176444	CLK2	chr1	-	155268707	155268795	155268707	155268792	155269487	155269713	1	0	-0.02
5527	ENSG00000176444	CLK2	chr1	-	155269487	155269716	155269487	155269713	155270807	155270977	1	0	0.054
5529	ENSG00000179335	CLK3	chr15	+	74622119	74622560	74622493	74622560	74620008	74620225	1	0	0.079
5530	ENSG00000116857	TMEM9	chr1	-	201146739	201146869	201146739	201146848	201151760	201151852	1	0	0
5534	ENSG00000204256	BRD2	chr6	+	32977259	32977570	32977441	32977570	32976561	32976936	1	0	-0.011
5540	ENSG00000135404	CD63	chr12	-	55726889	55726964	55726889	55726963	55727150	55727339	1	0	-0.002
5543	ENSG00000162613	FUBP1	chr1	-	77948404	77948914	77948404	77948774	77949154	77949300	1	0	0.034
5544	ENSG00000162613	FUBP1	chr1	-	77967048	77967101	77967048	77967098	77967626	77967666	1	0	-0.037
5546	ENSG00000115204	MPV17	chr2	-	27312993	27313109	27312993	27313074	27322447	27322522	1	0	0.022
5558	ENSG00000071054	MAP4K4	chr2	+	101859642	101859864	101859735	101859864	101858995	101859082	1	0	-0.044
5562	ENSG00000112237	CCNC	chr6	-	99549507	99549575	99549507	99549572	99550217	99550309	1	0	0.009
5567	ENSG00000164924	YWHAZ	chr8	-	100924134	100924322	100924134	100924298	100924915	100925039	1	0	0
5568	ENSG00000164924	YWHAZ	chr8	-	100948595	100948900	100948595	100948732	100951928	100952619	1	0	0
5571	ENSG00000143793	C1orf35	chr1	-	228102079	228102382	228102079	228102165	228102477	228102560	1	0	0.033
5591	ENSG00000136108	CKAP2	chr13	+	52460895	52460974	52460898	52460974	52456522	52456607	1	0	-0.033
5593	ENSG00000134574	DDB2	chr11	+	47234756	47235412	47235269	47235412	47234572	47234672	1	0	0
5594	ENSG00000188186	LAMTOR4	chr7	+	100153849	100154203	100153866	100154203	100153399	100153517	1	0	0.01
5596	ENSG00000164062	APEH	chr3	+	49680540	49680629	49680549	49680629	49679592	49679644	1	0	0
5597	ENSG00000164062	APEH	chr3	+	49682827	49682945	49682842	49682945	49682545	49682736	1	0	-0.007
5599	ENSG00000242114	MTFP1	chr22	+	30427121	30427403	30427239	30427403	30426716	30426844	1	0	-0.032
5600	ENSG00000242114	MTFP1	chr22	+	30427170	30427403	30427239	30427403	30426716	30426844	1	0	-0.044
5606	ENSG00000110200	ANAPC15	chr11	-	72109586	72109940	72109586	72109928	72110087	72110225	1	0	0.011
5617	ENSG00000120948	TARDBP	chr1	+	11023160	11023329	11023192	11023329	11022123	11022250	1	0	0.004
5618	ENSG00000120948	TARDBP	chr1	+	11023160	11023329	11023262	11023329	11022123	11022250	1	0	0.01
5619	ENSG00000120948	TARDBP	chr1	+	11023192	11023329	11023262	11023329	11022123	11022250	1	0	0.017
5621	ENSG00000143575	HAX1	chr1	+	154273749	154273961	154273773	154273961	154273335	154273598	1	0	0.009
5622	ENSG00000143575	HAX1	chr1	+	154275077	154275260	154275153	154275260	154274949	154275001	1	0	-0.002
5623	ENSG00000143575	HAX1	chr1	+	154275153	154275483	154275392	154275483	154274949	154275001	1	0	0.001
5624	ENSG00000068097	HEATR6	chr17	-	60046024	60046229	60046024	60046099	60047308	60047405	1	0	-0.003
5629	ENSG00000203879	GDI1	chrX	+	154438475	154438630	154438522	154438630	154437153	154437299	1	0	-0.001
5650	ENSG00000232956	SNHG15	chr7	-	44983821	44984046	44983821	44983957	44984356	44984426	1	0	-0.004
5651	ENSG00000154518	ATP5G3	chr2	-	175181354	175181483	175181354	175181466	175181655	175181710	1	0	0.011
5668	ENSG00000272869	CTC-487M23.8	chr5	+	112864433	112864528	112864456	112864528	112862507	112862583	1	0	0.015
5683	ENSG00000196497	IPO4	chr14	-	24182975	24183169	24182975	24183161	24183249	24183355	1	0	0.008
5685	ENSG00000196497	IPO4	chr14	-	24187666	24187813	24187666	24187796	24188215	24188257	1	0	0.008
5687	ENSG00000196497	IPO4	chr14	-	24188551	24188649	24188551	24188638	24188718	24188822	1	0	0.017
5735	ENSG00000175575	PAAF1	chr11	+	73900269	73900420	73900310	73900420	73899145	73899244	1	0	-0.042
5757	ENSG00000105671	DDX49	chr19	+	18924852	18924979	18924881	18924979	18924622	18924699	1	0	0.005
5781	ENSG00000228474	OST4	chr2	-	27070471	27070742	27070471	27070721	27071325	27071463	1	0	0
5782	ENSG00000084774	CAD	chr2	+	27236727	27236830	27236748	27236830	27236283	27236523	1	0	0.002
5789	ENSG00000096384	HSP90AB1	chr6	+	44248616	44248776	44248629	44248776	44247086	44247195	1	0	0
5793	ENSG00000014138	POLA2	chr11	+	65295863	65295990	65295933	65295990	65295539	65295599	1	0	-0.028
5794	ENSG00000168958	MFF	chr2	+	227330594	227330846	227330625	227330846	227328677	227328789	1	0	-0.015
5805	ENSG00000135624	CCT7	chr2	+	73242972	73243129	73243003	73243129	73240436	73240543	1	0	-0.001
5810	ENSG00000138363	ATIC	chr2	+	215318130	215318233	215318156	215318233	215312497	215312624	1	0	0.006
5811	ENSG00000138363	ATIC	chr2	+	215325179	215325329	215325240	215325329	215319664	215319731	1	0	-0.01
5817	ENSG00000114388	NPRL2	chr3	-	50347758	50348241	50347758	50347901	50348316	50348410	1	0	-0.021
5839	ENSG00000013810	TACC3	chr4	+	1723701	1723870	1723727	1723870	1723420	1723583	1	0	-0.005
5848	ENSG00000177084	POLE	chr12	-	132632314	132632508	132632314	132632488	132632663	132632795	1	0	-0.003
5849	ENSG00000177084	POLE	chr12	-	132657867	132658674	132657867	132657970	132659294	132659509	1	0	-0.001
5850	ENSG00000177084	POLE	chr12	-	132676093	132676204	132676093	132676184	132676545	132676653	1	0	0.002
5858	ENSG00000109332	UBE2D3	chr4	-	102809671	102809723	102809671	102809703	102809791	102809855	1	0	0.002
5859	ENSG00000109332	UBE2D3	chr4	-	102826484	102826636	102826484	102826619	102827426	102827812	1	0	0.001
5860	ENSG00000109332	UBE2D3	chr4	-	102826484	102826844	102826484	102826636	102827591	102827948	1	0	0.019
5861	ENSG00000109332	UBE2D3	chr4	-	102826484	102826636	102826484	102826619	102827943	102828159	1	0	0.005
5863	ENSG00000162191	UBXN1	chr11	-	62677517	62677634	62677517	62677563	62677780	62677832	1	0	0
5865	ENSG00000166986	MARS	chr12	+	57489423	57489558	57489454	57489558	57489266	57489345	1	0	-0.001
5867	ENSG00000104907	TRMT1	chr19	-	13115278	13115466	13115278	13115402	13115625	13115768	1	0	-0.015
5877	ENSG00000105325	FZR1	chr19	+	3532416	3532650	3532576	3532650	3531910	3532095	1	0	0.009
5881	ENSG00000115464	USP34	chr2	-	61214059	61214694	61214059	61214218	61220309	61220457	1	0	0.048
5883	ENSG00000167674	HDGFRP2	chr19	+	4496918	4498031	4497957	4498031	4496301	4496405	1	0	0.002
5890	ENSG00000135390	ATP5G2	chr12	-	53669870	53670114	53669870	53669948	53672575	53672645	1	0	0
5909	ENSG00000131051	RBM39	chr20	-	35709223	35709274	35709223	35709256	35713018	35713096	1	0	-0.003
5910	ENSG00000131051	RBM39	chr20	-	35709223	35709309	35709223	35709256	35713018	35713096	1	0	-0.006
5911	ENSG00000131051	RBM39	chr20	-	35709223	35709309	35709223	35709274	35713018	35713096	1	0	0.017
5912	ENSG00000131051	RBM39	chr20	-	35729311	35729365	35729311	35729362	35729461	35729527	1	0	0.003
5913	ENSG00000131051	RBM39	chr20	-	35729461	35729551	35729461	35729527	35731940	35732135	1	0	0.003
5915	ENSG00000155561	NUP205	chr7	+	135635563	135635657	135635580	135635657	135630343	135630470	1	0	0.018
5936	ENSG00000155506	LARP1	chr5	+	154799872	154800042	154799899	154800042	154799590	154799759	1	0	0.01
5937	ENSG00000092199	HNRNPC	chr14	-	21211405	21211566	21211405	21211563	21211809	21211923	1	0	0
5951	ENSG00000084623	EIF3I	chr1	+	32226148	32226320	32226170	32226320	32224409	32224475	1	0	-0.002
5952	ENSG00000163956	LRPAP1	chr4	-	3520071	3520229	3520071	3520193	3524906	3525051	1	0	-0.012
5965	ENSG00000204843	DCTN1	chr2	-	74366243	74366620	74366243	74366375	74366782	74366932	1	0	-0.007
5982	ENSG00000115317	HTRA2	chr2	+	74531566	74531702	74531596	74531702	74531338	74531371	1	0	0.005
5991	ENSG00000115694	STK25	chr2	-	241501477	241501799	241501477	241501708	241508005	241508135	1	0	0.002
6001	ENSG00000112531	QKI	chr6	+	163565945	163566795	163566720	163566795	163563419	163563719	1	0	0.005
6004	ENSG00000091136	LAMB1	chr7	-	107932173	107932493	107932173	107932377	107935414	107935656	1	0	0
6011	ENSG00000145425	RPS3A	chr4	+	151104176	151104286	151104184	151104286	151102870	151103079	1	0	0
6014	ENSG00000166164	BRD7	chr16	-	50320662	50320777	50320662	50320774	50321981	50322038	1	0	0.037
6015	ENSG00000166164	BRD7	chr16	-	50354424	50354482	50354424	50354479	50354792	50354922	1	0	-0.003
6017	ENSG00000168894	RNF181	chr2	+	85596821	85596931	85596856	85596931	85596518	85596649	1	0	-0.017
6019	ENSG00000116750	UCHL5	chr1	-	193022925	193023039	193022925	193023036	193023843	193023946	1	0	-0.029
6020	ENSG00000116750	UCHL5	chr1	-	193023843	193023946	193023843	193023940	193028084	193028148	1	0	-0.008
6031	ENSG00000115942	ORC2	chr2	-	200913294	200913992	200913294	200913413	200920221	200920393	1	0	-0.035
6037	ENSG00000164172	MOCS2	chr5	-	53100410	53100534	53100410	53100487	53101358	53101509	1	0	0.006
6038	ENSG00000164172	MOCS2	chr5	-	53100410	53101509	53100410	53100534	53102096	53102224	1	0	-0.034
6044	ENSG00000130713	EXOSC2	chr9	+	130702133	130702310	130702157	130702310	130700866	130700935	1	0	-0.004
6049	ENSG00000167792	NDUFV1	chr11	+	67608395	67608478	67608431	67608478	67606957	67607076	1	0	0.007
6051	ENSG00000167792	NDUFV1	chr11	+	67610380	67611207	67610994	67611207	67609451	67609635	1	0	0.008
6053	ENSG00000167792	NDUFV1	chr11	+	67611402	67611569	67611521	67611569	67610994	67611207	1	0	0.004
6054	ENSG00000167792	NDUFV1	chr11	+	67611476	67611569	67611521	67611569	67610994	67611207	1	0	0.016
6061	ENSG00000272752	STAG3L5P-PVRIG2P-PILRB	chr7	+	100358689	100359079	100358898	100359079	100358219	100358366	1	0	-0.04
6066	ENSG00000116521	SCAMP3	chr1	-	155258825	155258954	155258825	155258892	155260329	155260450	1	0	-0.008
6085	ENSG00000169230	PRELID1	chr5	+	177305870	177305984	177305914	177305984	177304624	177304850	1	0	0.002
6091	ENSG00000145495	2006-03-01	chr5	+	10400783	10402139	10402058	10402139	10394752	10394785	1	0	-0.019
6092	ENSG00000145495	2006-03-01	chr5	+	10415472	10415669	10415487	10415669	10414432	10414502	1	0	-0.019
6101	ENSG00000114054	PCCB	chr3	+	136326802	136327255	136327154	136327255	136316940	136317064	1	0	-0.012
6108	ENSG00000130723	PRRC2B	chr9	+	131482370	131482562	131482373	131482562	131481725	131481808	1	0	0.045
6124	ENSG00000163938	GNL3	chr3	+	52690591	52691071	52690944	52691071	52689073	52689206	1	0	0.008
6147	ENSG00000088205	DDX18	chr2	+	117824939	117825101	117824996	117825101	117824568	117824708	1	0	0.023
6149	ENSG00000143947	RPS27A	chr2	+	55234118	55234962	55234830	55234962	55233362	55233417	1	0	0.004
6153	ENSG00000100888	CHD8	chr14	-	21400150	21400331	21400150	21400307	21400412	21400612	1	0	0.006
6154	ENSG00000100888	CHD8	chr14	-	21403016	21403212	21403016	21403042	21403452	21403663	1	0	0.017
6191	ENSG00000161202	DVL3	chr3	+	184166825	184166975	184166876	184166975	184166605	184166673	1	0	-0.021
6192	ENSG00000198363	ASPH	chr8	-	61638321	61638363	61638321	61638360	61642887	61642920	1	0	0.003
6194	ENSG00000131236	CAP1	chr1	+	40060066	40060170	40060069	40060170	40059333	40059458	1	0	-0.014
6210	ENSG00000117362	APH1A	chr1	-	150267074	150267254	150267074	150267202	150267355	150267478	1	0	0.01
6211	ENSG00000173272	MZT2A	chr2	-	131491875	131492024	131491875	131491972	131492206	131492422	1	0	0.001
6212	ENSG00000173272	MZT2A	chr2	-	131491875	131492024	131491875	131491972	131492719	131492743	1	0	0.003
6218	ENSG00000161813	LARP4	chr12	+	50428916	50429090	50428934	50429090	50427761	50427909	1	0	0.019
6224	ENSG00000135912	TTLL4	chr2	+	218754133	218754693	218754230	218754693	218753583	218753669	1	0	-0.015
6225	ENSG00000022840	RNF10	chr12	+	120563331	120563623	120563346	120563623	120562944	120563070	1	0	-0.014
6239	ENSG00000004897	CDC27	chr17	-	47122443	47122600	47122443	47122536	47123885	47123960	1	0	-0.011
6243	ENSG00000004897	CDC27	chr17	-	47156912	47157124	47156912	47156983	47157229	47157384	1	0	-0.008
6283	ENSG00000163728	TTC14	chr3	+	180603123	180606372	180606252	180606372	180602890	180603015	1	0	-0.102
6285	ENSG00000108883	EFTUD2	chr17	-	44883092	44883158	44883092	44883128	44883648	44883724	1	0	0
6295	ENSG00000118495	PLAGL1	chr6	-	143964786	143966230	143964786	143964818	143968906	143968978	1	0	0.055
6299	ENSG00000106992	AK1	chr9	-	127868320	127868512	127868320	127868475	127871822	127871939	1	0	0.006
6303	ENSG00000197858	GPAA1	chr8	+	144084110	144084330	144084133	144084330	144083938	144084040	1	0	-0.017
6304	ENSG00000197858	GPAA1	chr8	+	144084110	144084330	144084285	144084330	144083938	144084040	1	0	0.013
6305	ENSG00000197858	GPAA1	chr8	+	144084133	144084330	144084285	144084330	144083938	144084040	1	0	0.006
6306	ENSG00000197858	GPAA1	chr8	+	144084721	144085479	144085288	144085479	144084412	144084609	1	0	0.011
6307	ENSG00000197858	GPAA1	chr8	+	144085288	144085743	144085572	144085743	144085042	144085138	1	0	-0.013
6318	ENSG00000143436	MRPL9	chr1	-	151761450	151761552	151761450	151761519	151762104	151762155	1	0	-0.003
6341	ENSG00000182196	ARL6IP4	chr12	+	122981570	122981879	122981594	122981879	122981128	122981266	1	0	-0.027
6342	ENSG00000182196	ARL6IP4	chr12	+	122981570	122981879	122981594	122981879	122981128	122981299	1	0	-0.014
6343	ENSG00000182196	ARL6IP4	chr12	+	122982468	122982909	122982619	122982909	122981956	122982074	1	0	-0.004
6354	ENSG00000167996	FTH1	chr11	-	61964986	61965112	61964986	61965105	61965368	61965515	1	0	0.001
6382	ENSG00000077232	DNAJC10	chr2	+	182717940	182718290	182718156	182718290	182717015	182717072	1	0	0.018
6385	ENSG00000077232	DNAJC10	chr2	+	182739544	182740388	182740298	182740388	182736248	182736386	1	0	0.032
6387	ENSG00000113407	TARS	chr5	+	33453288	33453412	33453293	33453412	33448540	33448731	1	0	-0.003
6400	ENSG00000143499	SMYD2	chr1	+	214330949	214334308	214334199	214334308	214330167	214330278	1	0	-0.028
6413	ENSG00000205531	NAP1L4	chr11	-	2964679	2964751	2964679	2964718	2969802	2969934	1	0	0.003
6420	ENSG00000102081	FMR1	chrX	+	147944868	147945051	147944904	147945051	147943130	147943326	1	0	-0.037
6436	ENSG00000198721	ECI2	chr6	-	4117307	4119275	4117307	4117451	4125249	4126237	1	0	0.028
6437	ENSG00000198721	ECI2	chr6	-	4130371	4130642	4130371	4130560	4130766	4130865	1	0	-0.005
6448	ENSG00000141522	ARHGDIA	chr17	-	81869329	81869625	81869329	81869406	81869740	81869957	1	0	0.002
6464	ENSG00000169045	HNRNPH1	chr5	-	179623036	179623187	179623036	179623164	179623594	179623710	1	0	0.043
6465	ENSG00000169045	HNRNPH1	chr5	-	179623036	179623187	179623036	179623164	179623635	179623670	1	0	0.03
6478	ENSG00000164294	GPX8	chr5	+	55160993	55161255	55161051	55161255	55160329	55160396	1	0	-0.006
6479	ENSG00000164294	GPX8	chr5	+	55160993	55161255	55161119	55161255	55160329	55160396	1	0	-0.006
6491	ENSG00000147274	RBMX	chrX	-	136872267	136875168	136872267	136872345	136875257	136875383	1	0	0
6496	ENSG00000166012	TAF1D	chr11	-	93732243	93732313	93732243	93732291	93733086	93733121	1	0	-0.008
6498	ENSG00000166012	TAF1D	chr11	-	93733349	93733505	93733349	93733397	93734624	93734660	1	0	-0.034
6500	ENSG00000166012	TAF1D	chr11	-	93738108	93738499	93738108	93738440	93739236	93739331	1	0	0.007
6506	ENSG00000095059	DHPS	chr19	-	12676016	12676142	12676016	12676078	12677107	12677211	1	0	-0.016
6507	ENSG00000095059	DHPS	chr19	-	12676016	12676142	12676016	12676105	12677107	12677211	1	0	0.016
6511	ENSG00000095059	DHPS	chr19	-	12679800	12680030	12679800	12679922	12680160	12680325	1	0	0.004
6514	ENSG00000130717	UCK1	chr9	-	131529487	131529584	131529487	131529556	131530485	131530645	1	0	0.012
6523	ENSG00000074582	BCS1L	chr2	+	218662509	218662679	218662514	218662679	218662196	218662260	1	0	0.009
6524	ENSG00000074582	BCS1L	chr2	+	218663133	218663442	218663242	218663442	218662882	218663000	1	0	0.007
6537	ENSG00000100280	AP1B1	chr22	-	29334264	29334410	29334264	29334350	29338989	29339133	1	0	0.01
6548	ENSG00000093010	COMT	chr22	+	19962232	19962815	19962526	19962815	19961198	19961289	1	0	0.009
6550	ENSG00000093010	COMT	chr22	+	19964109	19964299	19964167	19964299	19963565	19963759	1	0	0.003
6554	ENSG00000111665	CDCA3	chr12	-	6849322	6849429	6849322	6849413	6849564	6849858	1	0	0.02
6555	ENSG00000111665	CDCA3	chr12	-	6849564	6849858	6849564	6849783	6850466	6850596	1	0	-0.031
6561	ENSG00000108465	CDK5RAP3	chr17	+	47975158	47975337	47975171	47975337	47974399	47974448	1	0	-0.02
6579	ENSG00000178752	FAM132B	chr2	+	238167871	238168875	238168370	238168875	238165605	238165684	1	0	-0.047
6586	ENSG00000130414	NDUFA10	chr2	-	240011616	240011696	240011616	240011660	240014738	240014860	1	0	-0.007
6592	ENSG00000168385	2002-09-01	chr2	+	241335958	241336098	241335974	241336098	241335125	241335212	1	0	-0.004
6593	ENSG00000198830	HMGN2	chr1	+	26473702	26474135	26474084	26474135	26473482	26473527	1	0	-0.001
6611	ENSG00000092841	MYL6	chr12	+	56158680	56158711	56158683	56158711	56158355	56158404	1	0	0.008
6613	ENSG00000092841	MYL6	chr12	+	56159586	56159730	56159622	56159730	56158683	56158711	1	0	0.001
6615	ENSG00000092841	MYL6	chr12	+	56159974	56160148	56160024	56160148	56159586	56159622	1	0	-0.001
6621	ENSG00000111011	RSRC2	chr12	-	122518838	122519051	122518838	122519029	122521384	122521428	1	0	0.011
6647	ENSG00000167515	TRAPPC2L	chr16	+	88858618	88858791	88858641	88858791	88857085	88857183	1	0	0
6655	ENSG00000137411	VARS2	chr6	+	30922381	30922554	30922449	30922554	30922115	30922241	1	0	-0.014
6657	ENSG00000126254	RBM42	chr19	+	35633076	35633252	35633097	35633252	35631330	35631405	1	0	-0.094
6660	ENSG00000126254	RBM42	chr19	+	35633076	35633252	35633097	35633252	35632935	35633001	1	0	-0.007
6661	ENSG00000126254	RBM42	chr19	+	35633076	35633252	35633100	35633252	35632935	35633001	1	0	-0.022
6710	ENSG00000077380	DYNC1I2	chr2	+	171747775	171748411	171747778	171748411	171745801	171745927	1	0	-0.002
6718	ENSG00000108641	B9D1	chr17	-	19343169	19343495	19343169	19343461	19343789	19343857	1	0	-0.006
6720	ENSG00000164051	CCDC51	chr3	-	48433706	48433976	48433706	48433871	48434816	48435015	1	0	0.002
6721	ENSG00000265241	RBM8A	chr1	-	145926808	145926886	145926808	145926883	145927017	145927077	1	0	-0.006
6737	ENSG00000160753	RUSC1	chr1	+	155325566	155325672	155325600	155325672	155325315	155325490	1	0	-0.005
6738	ENSG00000160753	RUSC1	chr1	+	155326579	155327132	155326609	155327132	155325863	155325910	1	0	-0.005
6739	ENSG00000160753	RUSC1	chr1	+	155326579	155327132	155326897	155327132	155325863	155325910	1	0	0.027
6740	ENSG00000160753	RUSC1	chr1	+	155326609	155327132	155326897	155327132	155325863	155325910	1	0	0.03
6744	ENSG00000176209	SMIM19	chr8	+	42548374	42548780	42548655	42548780	42546468	42546606	1	0	0.004
6747	ENSG00000168036	CTNNB1	chr3	+	41239659	41240443	41239818	41240443	41239133	41239354	1	0	-0.034
6750	ENSG00000146243	IRAK1BP1	chr6	+	78898063	78903102	78902618	78903102	78897828	78897959	1	0	0.064
6773	ENSG00000136490	LIMD2	chr17	-	63698798	63698938	63698798	63698818	63699027	63699069	1	0	0
6775	ENSG00000165819	METTL3	chr14	-	21499024	21499600	21499024	21499137	21503172	21503577	1	0	0.041
6776	ENSG00000165819	METTL3	chr14	-	21501727	21501903	21501727	21501824	21503172	21503577	1	0	-0.007
6778	ENSG00000110172	CHORDC1	chr11	-	90211214	90211335	90211214	90211318	90214017	90214175	1	0	0.004
6781	ENSG00000175931	UBE2O	chr17	-	76397798	76397891	76397798	76397888	76398254	76398383	1	0	-0.004
6794	ENSG00000129636	ITFG1	chr16	-	47162539	47162664	47162539	47162601	47218867	47218946	1	0	-0.009
6799	ENSG00000141510	TP53	chr17	-	7676520	7676622	7676520	7676619	7687376	7687487	1	0	-0.014
6805	ENSG00000130024	PHF10	chr6	-	169717822	169717906	169717822	169717900	169718787	169718918	1	0	-0.011
6821	ENSG00000086827	ZW10	chr11	-	113736619	113736822	113736619	113736773	113737571	113737703	1	0	0.031
6827	ENSG00000106263	EIF3B	chr7	+	2380203	2380740	2380278	2380740	2379393	2379511	1	0	-0.031
6858	ENSG00000115677	HDLBP	chr2	-	241235120	241235275	241235120	241235255	241235489	241235594	1	0	0.001
6859	ENSG00000115677	HDLBP	chr2	-	241235489	241235629	241235489	241235594	241236614	241236769	1	0	-0.002
6861	ENSG00000115677	HDLBP	chr2	-	241255373	241255580	241255373	241255511	241256183	241256399	1	0	0.001
6867	ENSG00000168137	SETD5	chr3	+	9445619	9445740	9445656	9445740	9445047	9445300	1	0	-0.028
6879	ENSG00000168078	PBK	chr8	-	27810957	27811167	27810957	27811134	27820564	27820694	1	0	-0.014
6885	ENSG00000127540	UQCR11	chr19	-	1598048	1598326	1598048	1598215	1599411	1599560	1	0	-0.003
6888	ENSG00000104915	STX10	chr19	-	13144061	13144486	13144061	13144139	13144576	13144671	1	0	-0.008
6889	ENSG00000104915	STX10	chr19	-	13149498	13149604	13149498	13149593	13149727	13149897	1	0	-0.015
6900	ENSG00000128944	KNSTRN	chr15	+	40389488	40389611	40389505	40389611	40387158	40387206	1	0	0.008
6901	ENSG00000006634	DBF4	chr7	+	87900220	87900349	87900281	87900349	87897293	87897339	1	0	0.007
6905	ENSG00000092010	PSME1	chr14	+	24136984	24137431	24137320	24137431	24136196	24136301	1	0	-0.016
6907	ENSG00000141480	ARRB2	chr17	+	4720549	4720640	4720585	4720640	4720392	4720472	1	0	0.007
6911	ENSG00000106628	POLD2	chr7	-	44115294	44115396	44115294	44115354	44115765	44115893	1	0	-0.002
6912	ENSG00000106628	POLD2	chr7	-	44116114	44116272	44116114	44116209	44116429	44116510	1	0	-0.008
6913	ENSG00000106628	POLD2	chr7	-	44121833	44122195	44121833	44122109	44123510	44123559	1	0	0.04
6926	ENSG00000136271	DDX56	chr7	-	44568902	44569005	44568902	44568992	44569129	44569203	1	0	-0.001
6928	ENSG00000158604	TMED4	chr7	-	44581722	44581823	44581722	44581806	44582046	44582287	1	0	-0.005
6936	ENSG00000196923	PDLIM7	chr5	-	177491806	177491976	177491806	177491925	177492404	177492435	1	0	0.01
6937	ENSG00000196923	PDLIM7	chr5	-	177491806	177491995	177491806	177491925	177492404	177492435	1	0	-0.01
6950	ENSG00000164054	SHISA5	chr3	-	48467875	48469186	48467875	48468217	48469360	48469573	1	0	-0.013
6952	ENSG00000146733	PSPH	chr7	-	56019599	56019808	56019599	56019734	56021072	56021231	1	0	0.003
6959	ENSG00000129103	SUMF2	chr7	+	56074113	56074218	56074173	56074218	56072996	56073111	1	0	-0.001
6979	ENSG00000177156	TALDO1	chr11	+	758949	759057	759008	759057	755878	756002	1	0	-0.008
6981	ENSG00000139641	ESYT1	chr12	+	56134079	56134181	56134109	56134181	56133780	56133873	1	0	-0.011
6987	ENSG00000161010	C5orf45	chr5	-	179837275	179840959	179837275	179837885	179841906	179842064	1	0	0.041
6991	ENSG00000130305	NSUN5	chr7	-	73307582	73308553	73307582	73307757	73308697	73308816	1	0	0.073
6994	ENSG00000106638	TBL2	chr7	-	73574382	73574571	73574382	73574513	73578419	73578576	1	0	0.019
7021	ENSG00000126883	NUP214	chr9	+	131144279	131144754	131144567	131144754	131140548	131140710	1	0	-0.018
7053	ENSG00000070669	ASNS	chr7	-	97868907	97869179	97868907	97869105	97869777	97869813	1	0	-0.007
7057	ENSG00000106244	PDAP1	chr7	-	99403397	99403525	99403397	99403505	99404861	99404953	1	0	-0.006
7061	ENSG00000241468	ATP5J2	chr7	-	99460085	99460223	99460085	99460193	99466128	99466167	1	0	-0.01
7069	ENSG00000176142	TMEM39A	chr3	-	119458017	119458240	119458017	119458184	119461961	119462148	1	0	-0.021
7078	ENSG00000121716	PILRB	chr7	+	100356393	100356883	100356749	100356883	100355142	100355240	1	0	0.04
7079	ENSG00000121716	PILRB	chr7	+	100358219	100358366	100358263	100358366	100356749	100356883	1	0	-0.004
7080	ENSG00000121716	PILRB	chr7	+	100358689	100359008	100358932	100359008	100358219	100358366	1	0	0.013
7087	ENSG00000065000	AP3D1	chr19	-	2108686	2108876	2108686	2108766	2109085	2109207	1	0	-0.006
7088	ENSG00000065000	AP3D1	chr19	-	2109085	2109207	2109085	2109125	2109872	2109958	1	0	0.008
7098	ENSG00000111667	USP5	chr12	+	6863144	6863377	6863185	6863377	6862469	6862558	1	0	-0.014
7105	ENSG00000161036	LRWD1	chr7	+	102467664	102467823	102467718	102467823	102467338	102467479	1	0	0.001
7110	ENSG00000168255	POLR2J3	chr7	-	102566996	102568184	102566996	102567083	102569834	102569924	1	0	0.003
7113	ENSG00000160949	TONSL	chr8	-	144432284	144433759	144432284	144432460	144433977	144434279	1	0	-0.028
7115	ENSG00000105819	PMPCB	chr7	+	103303841	103304040	103303985	103304040	103300177	103300307	1	0	-0.011
7157	ENSG00000088038	CNOT3	chr19	+	54145594	54145817	54145597	54145817	54144236	54144332	1	0	0.008
7163	ENSG00000126215	XRCC3	chr14	-	103711465	103711661	103711465	103711567	103712874	103712968	1	0	0.009
7177	ENSG00000128534	LSM8	chr7	+	118185646	118185694	118185653	118185694	118184143	118184254	1	0	-0.002
7189	ENSG00000136045	PWP1	chr12	+	107692971	107693096	107692999	107693096	107692813	107692899	1	0	-0.003
7192	ENSG00000004059	ARF5	chr7	+	127589484	127590137	127590065	127590137	127589082	127589163	1	0	0.025
7193	ENSG00000004059	ARF5	chr7	+	127590962	127591088	127590968	127591088	127590065	127590137	1	0	0.002
7199	ENSG00000104823	ECH1	chr19	-	38815856	38816355	38815856	38816007	38816452	38816523	1	0	0.011
7209	ENSG00000091732	ZC3HC1	chr7	-	130024262	130024506	130024262	130024377	130026157	130026312	1	0	-0.015
7219	ENSG00000137207	YIPF3	chr6	-	43513068	43513200	43513068	43513098	43513358	43513451	1	0	-0.015
7228	ENSG00000085788	DDHD2	chr8	+	38234393	38234584	38234399	38234584	38232986	38233214	1	0	-0.031
7230	ENSG00000142657	PGD	chr1	+	10400375	10400572	10400392	10400572	10399628	10399704	1	0	-0.006
7235	ENSG00000089006	SNX5	chr20	-	17953995	17954223	17953995	17954117	17955364	17955475	1	0	0.008
7236	ENSG00000089006	SNX5	chr20	-	17953995	17954231	17953995	17954117	17955364	17955475	1	0	0.011
7239	ENSG00000106348	IMPDH1	chr7	-	128400094	128400204	128400094	128400182	128400332	128400536	1	0	0.002
7248	ENSG00000197448	GSTK1	chr7	+	143264547	143265092	143264991	143265092	143264085	143264167	1	0	0.011
7253	ENSG00000134057	CCNB1	chr5	+	69177238	69177349	69177290	69177349	69175396	69175537	1	0	0.002
7269	ENSG00000164896	FASTK	chr7	-	151076912	151077236	151076912	151077027	151077309	151077401	1	0	0.007
7270	ENSG00000164896	FASTK	chr7	-	151077309	151077780	151077309	151077401	151077878	151078092	1	0	-0.011
7282	ENSG00000115274	INO80B	chr2	+	74456102	74456272	74456147	74456272	74455817	74455936	1	0	-0.011
7285	ENSG00000099901	RANBP1	chr22	+	20126302	20127181	20126951	20127181	20125307	20125436	1	0	-0.004
7287	ENSG00000184863	RBM33	chr7	+	155711172	155711455	155711202	155711455	155706859	155707068	1	0	0.055
7288	ENSG00000184863	RBM33	chr7	+	155763808	155764018	155763811	155764018	155744960	155745602	1	0	0.03
7291	ENSG00000234741	GAS5	chr1	-	173864483	173864704	173864483	173864506	173865228	173865282	1	0	0
7292	ENSG00000234741	GAS5	chr1	-	173864256	173864704	173864256	173864304	173865470	173865547	1	0	0.015
7293	ENSG00000234741	GAS5	chr1	-	173864256	173865282	173864256	173864304	173865470	173865547	1	0	0.012
7294	ENSG00000234741	GAS5	chr1	-	173864256	173865282	173864256	173864704	173865470	173865547	1	0	-0.002
7295	ENSG00000234741	GAS5	chr1	-	173863900	173864304	173863900	173864075	173865509	173865547	1	0	0.013
7297	ENSG00000234741	GAS5	chr1	-	173865856	173866206	173865856	173865894	173866527	173866567	1	0	0.003
7298	ENSG00000234741	GAS5	chr1	-	173866527	173866796	173866527	173866567	173866990	173867043	1	0	-0.005
7302	ENSG00000146918	NCAPG2	chr7	-	158654594	158654789	158654594	158654694	158655117	158655258	1	0	0.015
7303	ENSG00000146918	NCAPG2	chr7	-	158675476	158675656	158675476	158675616	158679959	158680085	1	0	0.005
7319	ENSG00000124222	STX16	chr20	+	58671153	58671297	58671163	58671297	58670511	58670603	1	0	0.004
7342	ENSG00000029363	BCLAF1	chr6	-	136271994	136272079	136271994	136272076	136273081	136273187	1	0	0.001
7343	ENSG00000029363	BCLAF1	chr6	-	136275842	136276508	136275842	136275989	136277864	136278770	1	0	-0.025
7348	ENSG00000008838	MED24	chr17	-	40019784	40020010	40019784	40019933	40020272	40020353	1	0	-0.011
7349	ENSG00000008838	MED24	chr17	-	40020272	40020482	40020272	40020353	40021954	40022054	1	0	-0.032
7355	ENSG00000163682	RPL9	chr4	-	39456405	39457681	39456405	39456538	39458193	39458309	1	0	0.004
7364	ENSG00000128654	MTX2	chr2	+	176329300	176329426	176329369	176329426	176328873	176328912	1	0	0.004
7386	ENSG00000178761	FAM219B	chr15	-	74899991	74902063	74899991	74900137	74902603	74902786	1	0	0.011
7387	ENSG00000178761	FAM219B	chr15	-	74902603	74902786	74902603	74902783	74904663	74904712	1	0	0.016
7390	ENSG00000262919	FAM58A	chrX	-	153587931	153588454	153587931	153588394	153592505	153592733	1	0	0.038
7392	ENSG00000197713	RPE	chr2	+	210019668	210019961	210019672	210019961	210017472	210017559	1	0	-0.005
7396	ENSG00000166788	SAAL1	chr11	-	18090433	18090493	18090433	18090489	18092244	18092324	1	0	-0.007
7397	ENSG00000130985	UBA1	chrX	+	47205947	47206113	47206077	47206113	47203540	47203696	1	0	0.004
7399	ENSG00000163605	PPP4R2	chr3	+	73064002	73064146	73064064	73064146	73063672	73063747	1	0	0.009
7407	ENSG00000068438	FTSJ1	chrX	+	48482596	48483027	48482985	48483027	48482402	48482506	1	0	-0.032
7413	ENSG00000147155	EBP	chrX	+	48523698	48524072	48523922	48524072	48522192	48522252	1	0	-0.036
7414	ENSG00000008294	SPAG9	chr17	-	50989676	50989872	50989676	50989827	50990449	50990668	1	0	-0.005
7415	ENSG00000008294	SPAG9	chr17	-	50998443	50998632	50998443	50998617	50999660	50999717	1	0	0.006
7418	ENSG00000102103	PQBP1	chrX	+	48902218	48902517	48902232	48902517	48901929	48902042	1	0	0.001
7421	ENSG00000215021	PHB2	chr12	-	6967170	6967335	6967170	6967238	6967891	6968021	1	0	0.027
7422	ENSG00000215021	PHB2	chr12	-	6968410	6968595	6968410	6968587	6969497	6969577	1	0	0.003
7424	ENSG00000215021	PHB2	chr12	-	6968410	6968708	6968410	6968595	6969497	6969577	1	0	0.002
7426	ENSG00000139218	SCAF11	chr12	-	45919130	45922194	45919130	45919309	45922462	45922582	1	0	0.01
7433	ENSG00000168807	SNTB2	chr16	+	69260049	69260260	69260170	69260260	69245601	69245815	1	0	-0.028
7435	ENSG00000149809	TM7SF2	chr11	+	65112810	65113414	65113368	65113414	65112514	65112711	1	0	-0.065
7436	ENSG00000149809	TM7SF2	chr11	+	65113219	65113414	65113368	65113414	65112514	65112711	1	0	-0.048
7446	ENSG00000102316	MAGED2	chrX	+	54809721	54810213	54810117	54810213	54809302	54809376	1	0	-0.001
7447	ENSG00000102316	MAGED2	chrX	+	54815247	54816007	54815880	54816007	54814660	54814775	1	0	-0.011
7457	ENSG00000111581	NUP107	chr12	+	68696818	68696922	68696850	68696922	68691967	68692112	1	0	0.008
7461	ENSG00000116754	SRSF11	chr1	+	70249930	70250047	70249951	70250047	70246817	70246907	1	0	-0.023
7472	ENSG00000229807	XIST	chrX	-	73831065	73831274	73831065	73831206	73833237	73833374	1	0	0
7473	ENSG00000229807	XIST	chrX	-	73831065	73831274	73831065	73831206	73837439	73837503	1	0	0.003
7485	ENSG00000198157	HMGN5	chrX	-	81118729	81118780	81118729	81118759	81119787	81119817	1	0	0.013
7500	ENSG00000109736	MFSD10	chr4	-	2932350	2932512	2932350	2932409	2932599	2932758	1	0	0.008
7508	ENSG00000182858	ALG12	chr22	-	49904336	49904506	49904336	49904384	49907720	49907944	1	0	-0.033
7524	ENSG00000133142	TCEAL4	chrX	+	103585969	103586291	103586218	103586291	103585562	103585624	1	0	0.003
7525	ENSG00000123562	MORF4L2	chrX	-	103678498	103678620	103678498	103678600	103684680	103684729	1	0	0.035
7526	ENSG00000123562	MORF4L2	chrX	-	103678498	103678651	103678498	103678600	103684680	103684729	1	0	-0.028
7527	ENSG00000123562	MORF4L2	chrX	-	103678498	103678651	103678498	103678620	103684680	103684729	1	0	-0.011
7530	ENSG00000123562	MORF4L2	chrX	-	103678498	103678651	103678498	103678620	103685170	103685260	1	0	-0.005
7543	ENSG00000165609	NUDT5	chr10	-	12170716	12170908	12170716	12170770	12172764	12172866	1	0	0.024
7545	ENSG00000119760	SUPT7L	chr2	-	27660983	27661601	27660983	27661388	27662178	27662281	1	0	0.061
7550	ENSG00000072778	ACADVL	chr17	+	7221518	7221682	7221537	7221682	7220923	7221058	1	0	0.011
7551	ENSG00000072778	ACADVL	chr17	+	7222666	7223237	7223132	7223237	7222176	7222302	1	0	-0.007
7552	ENSG00000072778	ACADVL	chr17	+	7224479	7224552	7224483	7224552	7224320	7224393	1	0	0.016
7558	ENSG00000215301	DDX3X	chrX	+	41347311	41347451	41347314	41347451	41346858	41347012	1	0	0.046
7575	ENSG00000156531	PHF6	chrX	+	134413487	134413657	134413490	134413657	134393908	134393952	1	0	-0.001
7579	ENSG00000156504	FAM122B	chrX	-	134769566	134772283	134769566	134771354	134781820	134781917	1	0	0.012
7580	ENSG00000156504	FAM122B	chrX	-	134785885	134785950	134785885	134785947	134787471	134787533	1	0	0.059
7602	ENSG00000103037	SETD6	chr16	+	58518050	58518231	58518180	58518231	58516807	58516928	1	0	-0.012
7603	ENSG00000117143	UAP1	chr1	+	162592731	162592782	162592734	162592782	162590322	162590511	1	0	0.022
7607	ENSG00000140332	TLE3	chr15	-	70066013	70066218	70066013	70066215	70074532	70074607	1	0	-0.034
7629	ENSG00000184216	IRAK1	chrX	-	154013042	154013433	154013042	154013343	154014041	154014278	1	0	-0.027
7630	ENSG00000184216	IRAK1	chrX	-	154013042	154013433	154013042	154013343	154016031	154016097	1	0	-0.006
7631	ENSG00000196924	FLNA	chrX	-	154353000	154353221	154353000	154353204	154353295	154353457	1	0	0.007
7638	ENSG00000071889	FAM3A	chrX	-	154508473	154508811	154508473	154508597	154511847	154511871	1	0	0
7643	ENSG00000160211	G6PD	chrX	-	154533575	154533807	154533575	154533669	154534034	154534160	1	0	0.009
7664	ENSG00000168066	SF1	chr11	-	64764605	64766155	64764605	64765518	64766899	64767079	1	0	-0.033
7665	ENSG00000168066	SF1	chr11	-	64764605	64766155	64764605	64765518	64767191	64767251	1	0	0.014
7668	ENSG00000168066	SF1	chr11	-	64767191	64767275	64767191	64767251	64767570	64767844	1	0	-0.003
7669	ENSG00000167862	ICT1	chr17	+	75020466	75020657	75020487	75020657	75020312	75020395	1	0	-0.01
7690	ENSG00000205581	HMGN1	chr21	-	39345829	39347292	39345829	39345958	39347378	39347483	1	0	-0.041
7692	ENSG00000205581	HMGN1	chr21	-	39345145	39348339	39345145	39345274	39348421	39348451	1	0	0.012
7701	ENSG00000120699	EXOSC8	chr13	+	37002933	37004561	37004515	37004561	37002487	37002551	1	0	0.017
7703	ENSG00000120699	EXOSC8	chr13	+	37008056	37008177	37008061	37008177	37006974	37007071	1	0	0.001
7743	ENSG00000184445	KNTC1	chr12	+	122613625	122613761	122613703	122613761	122613111	122613230	1	0	0.002
7752	ENSG00000214706	IFRD2	chr3	-	50289254	50289360	50289254	50289356	50289446	50289628	1	0	-0.011
7757	ENSG00000108946	PRKAR1A	chr17	+	68523713	68523816	68523724	68523816	68522755	68522926	1	0	0.012
7761	ENSG00000158669	AGPAT6	chr8	+	41612785	41612960	41612844	41612960	41612179	41612273	1	0	0.007
7775	ENSG00000104738	MCM4	chr8	+	47962052	47962216	47962077	47962216	47961515	47961680	1	0	0.007
7776	ENSG00000140632	GLYR1	chr16	-	4813736	4813955	4813736	4813838	4814536	4814629	1	0	0.003
7782	ENSG00000178234	GALNT11	chr7	+	152100797	152100921	152100824	152100921	152094189	152094522	1	0	0.004
7786	ENSG00000120992	LYPLA1	chr8	-	54051011	54051188	54051011	54051146	54052654	54052756	1	0	0.002
7787	ENSG00000120992	LYPLA1	chr8	-	54051011	54051188	54051011	54051146	54055059	54055133	1	0	-0.019
7801	ENSG00000129351	ILF3	chr19	+	10683124	10683262	10683136	10683262	10682536	10682704	1	0	0.016
7802	ENSG00000129351	ILF3	chr19	+	10684415	10685765	10684858	10685765	10683916	10683970	1	0	-0.005
7803	ENSG00000121022	COPS5	chr8	-	67043081	67045960	67043081	67043317	67051229	67051341	1	0	0.12
7806	ENSG00000164024	METAP1	chr4	+	99034229	99034342	99034232	99034342	99028866	99028918	1	0	0.018
7826	ENSG00000094914	AAAS	chr12	-	53315334	53315486	53315334	53315426	53315726	53315782	1	0	-0.013
7829	ENSG00000064115	TM7SF3	chr12	-	26999525	26999766	26999525	26999676	27003235	27003390	1	0	-0.02
7832	ENSG00000239672	NME1	chr17	+	51161097	51161272	51161159	51161272	51159979	51160081	1	0	-0.003
7833	ENSG00000176623	RMDN1	chr8	-	86474819	86474953	86474819	86474914	86477293	86477324	1	0	-0.006
7839	ENSG00000103266	STUB1	chr16	+	682019	682076	682058	682076	681792	681880	1	0	-0.004
7849	ENSG00000156482	RPL30	chr8	-	98042644	98042775	98042644	98042718	98044942	98045088	1	0	-0.004
7850	ENSG00000156482	RPL30	chr8	-	98042644	98042775	98042644	98042718	98045346	98045399	1	0	0.001
7857	ENSG00000144566	RAB5A	chr3	+	19975586	19975752	19975600	19975752	19950805	19951061	1	0	-0.001
7863	ENSG00000104408	EIF3E	chr8	-	108239957	108240098	108239957	108240075	108241798	108241913	1	0	-0.006
7865	ENSG00000120533	ENY2	chr8	+	109340443	109340563	109340488	109340563	109339319	109339390	1	0	-0.016
7877	ENSG00000144713	RPL32	chr3	-	12839348	12839584	12839348	12839530	12840141	12840242	1	0	0
7891	ENSG00000140525	FANCI	chr15	+	89306006	89306194	89306009	89306194	89305604	89305698	1	0	0.006
7900	ENSG00000172269	DPAGT1	chr11	-	119097854	119098043	119097854	119097925	119098402	119098487	1	0	0.027
7914	ENSG00000104529	EEF1D	chr8	-	143579727	143579830	143579727	143579824	143580011	143580206	1	0	0.003
7915	ENSG00000104529	EEF1D	chr8	-	143580505	143580727	143580505	143580632	143581053	143581154	1	0	-0.005
7916	ENSG00000104529	EEF1D	chr8	-	143581053	143581328	143581053	143581154	143586218	143586290	1	0	-0.006
7917	ENSG00000104529	EEF1D	chr8	-	143581285	143581706	143581285	143581328	143586218	143586290	1	0	0.001
7931	ENSG00000180900	SCRIB	chr8	-	143792219	143792405	143792219	143792401	143792484	143792635	1	0	0.007
7938	ENSG00000160948	VPS28	chr8	-	144424214	144424819	144424214	144424268	144424945	144425772	1	0	-0.011
7939	ENSG00000160948	VPS28	chr8	-	144424945	144425051	144424945	144425000	144425682	144425772	1	0	0.003
7940	ENSG00000160948	VPS28	chr8	-	144424945	144426208	144424945	144425772	144426908	144426983	1	0	0.03
7998	ENSG00000213930	GALT	chr9	+	34647491	34647705	34647656	34647705	34647088	34647258	1	0	-0.019
7999	ENSG00000213930	GALT	chr9	+	34647491	34647961	34647831	34647961	34647088	34647258	1	0	0.002
8008	ENSG00000213930	GALT	chr9	+	34648333	34648894	34648761	34648894	34648114	34648171	1	0	-0.009
8019	ENSG00000141873	SLC39A3	chr19	-	2737047	2737379	2737047	2737300	2739944	2740017	1	0	0.017
8020	ENSG00000101464	PIGU	chr20	-	34585436	34585580	34585436	34585480	34588452	34588607	1	0	0.018
8027	ENSG00000129484	PARP2	chr14	+	20354808	20354947	20354834	20354947	20354084	20354247	1	0	-0.001
8035	ENSG00000089053	ANAPC5	chr12	-	121318276	121318404	121318276	121318351	121318500	121318608	1	0	-0.02
8036	ENSG00000089053	ANAPC5	chr12	-	121318276	121318424	121318276	121318351	121318500	121318608	1	0	-0.008
8037	ENSG00000089053	ANAPC5	chr12	-	121318276	121318424	121318276	121318404	121318500	121318608	1	0	0.011
8044	ENSG00000213672	NCKIPSD	chr3	-	48682044	48682156	48682044	48682135	48682347	48682552	1	0	0.018
8048	ENSG00000143437	ARNT	chr1	-	150829903	150829980	150829903	150829965	150831817	150831903	1	0	-0.005
8052	ENSG00000160932	LY6E	chr8	+	143021313	143021433	143021348	143021433	143020882	143020991	1	0	0.007
8071	ENSG00000082014	SMARCD3	chr7	-	151240424	151241653	151240424	151240522	151241876	151241978	1	0	0.033
8074	ENSG00000100353	EIF3D	chr22	-	36517300	36517493	36517300	36517431	36518762	36518910	1	0	-0.003
8076	ENSG00000090060	PAPOLA	chr14	+	96520963	96521072	96521005	96521072	96520054	96520228	1	0	0.005
8077	ENSG00000147162	OGT	chrX	+	71544566	71548023	71547906	71548023	71537828	71538072	1	0	0.005
8078	ENSG00000156990	RPUSD3	chr3	-	9840183	9840335	9840183	9840307	9840531	9840616	1	0	0.005
8079	ENSG00000158850	B4GALT3	chr1	-	161175807	161176074	161175807	161175893	161176433	161176579	1	0	-0.006
8080	ENSG00000158850	B4GALT3	chr1	-	161175807	161176095	161175807	161175893	161176433	161176579	1	0	-0.008
8082	ENSG00000158850	B4GALT3	chr1	-	161176433	161177106	161176433	161176579	161177422	161177479	1	0	-0.009
8085	ENSG00000132386	SERPINF1	chr17	+	1769671	1770050	1769851	1770050	1766902	1766994	1	0	-0.007
8088	ENSG00000132386	SERPINF1	chr17	+	1770833	1771184	1771028	1771184	1769851	1770050	1	0	-0.003
8089	ENSG00000132386	SERPINF1	chr17	+	1775057	1775200	1775062	1775200	1771718	1772075	1	0	0.004
8094	ENSG00000103342	GSPT1	chr16	-	11896557	11896785	11896557	11896782	11897839	11897881	1	0	-0.017
8104	ENSG00000165138	ANKS6	chr9	-	98756419	98756606	98756419	98756603	98768080	98768250	1	0	0.002
8107	ENSG00000154277	UCHL1	chr4	+	41263224	41263291	41263228	41263291	41261875	41261923	1	0	0.002
8144	ENSG00000140988	RPS2	chr16	-	1962060	1962656	1962060	1962270	1962735	1962909	1	0	0
8145	ENSG00000140988	RPS2	chr16	-	1962496	1962909	1962496	1962656	1963148	1963256	1	0	0
8146	ENSG00000140988	RPS2	chr16	-	1962496	1963256	1962496	1962656	1964275	1964365	1	0	0
8158	ENSG00000160408	ST6GALNAC6	chr9	-	127894511	127894691	127894511	127894629	127896241	127896332	1	0	-0.035
8162	ENSG00000148334	PTGES2	chr9	-	128125243	128125441	128125243	128125283	128127438	128128462	1	0	-0.005
8163	ENSG00000148337	CIZ1	chr9	-	128180720	128180814	128180720	128180799	128185546	128185776	1	0	0.009
8174	ENSG00000095319	NUP188	chr9	+	128990119	128990226	128990152	128990226	128988046	128988186	1	0	0
8185	ENSG00000125944	HNRNPR	chr1	-	23318482	23318697	23318482	23318688	23321527	23321663	1	0	0.025
8187	ENSG00000141551	CSNK1D	chr17	-	82252433	82252604	82252433	82252527	82253015	82253244	1	0	0.011
8200	ENSG00000142396	ERVK3-1	chr19	+	58312027	58312462	58312165	58312462	58306087	58306216	1	0	0.016
8210	ENSG00000159069	FBXW5	chr9	-	136942768	136942973	136942768	136942943	136943348	136943506	1	0	0.027
8238	ENSG00000142102	ATHL1	chr11	+	290677	292095	291975	292095	290389	290600	1	0	0.042
8261	ENSG00000100116	GCAT	chr22	+	37813276	37813609	37813462	37813609	37812886	37812988	1	0	0.019
8262	ENSG00000066926	FECH	chr18	-	57571391	57571603	57571391	57571540	57573245	57573365	1	0	0.006
8283	ENSG00000174705	SH3PXD2B	chr5	-	172333498	172339916	172333498	172333769	172346135	172346261	1	0	0.001
8284	ENSG00000167325	RRM1	chr11	+	4121578	4121765	4121603	4121765	4119844	4119928	1	0	-0.005
8300	ENSG00000166313	APBB1	chr11	-	6402081	6402725	6402081	6402209	6403144	6403208	1	0	-0.021
8301	ENSG00000132254	ARFIP2	chr11	-	6479139	6479357	6479139	6479258	6479971	6480068	1	0	0.012
8306	ENSG00000166333	ILK	chr11	+	6604179	6604360	6604225	6604360	6603730	6603822	1	0	-0.013
8309	ENSG00000153339	TRAPPC8	chr18	-	31857539	31857982	31857539	31857720	31864626	31864781	1	0	0.002
8318	ENSG00000166471	TMEM41B	chr11	-	9280653	9283593	9280653	9281041	9286454	9286593	1	0	-0.023
8325	ENSG00000175166	PSMD2	chr3	+	184301770	184302071	184301846	184302071	184301536	184301658	1	0	0
8327	ENSG00000175166	PSMD2	chr3	+	184301793	184302071	184301846	184302071	184301536	184301658	1	0	-0.001
8346	ENSG00000186104	CYP2R1	chr11	-	14880135	14880768	14880135	14880359	14885775	14885917	1	0	-0.048
8358	ENSG00000149428	HYOU1	chr11	-	119049017	119049370	119049017	119049203	119049555	119049635	1	0	0
8364	ENSG00000104522	TSTA3	chr8	-	143614319	143614697	143614319	143614453	143614786	143614915	1	0	0.024
8366	ENSG00000136527	TRA2B	chr3	-	185918364	185918438	185918364	185918435	185919436	185919496	1	0	0.008
8367	ENSG00000136527	TRA2B	chr3	-	185923795	185924008	185923795	185923984	185925463	185925626	1	0	0.002
8375	ENSG00000165905	GYLTL1B	chr11	+	45927314	45927593	45927444	45927593	45926710	45926871	1	0	0.042
8406	ENSG00000132676	DAP3	chr1	+	155738156	155739010	155738608	155739010	155731355	155731415	1	0	-0.006
8407	ENSG00000132676	DAP3	chr1	+	155736945	155737063	155737005	155737063	155731943	155732033	1	0	0.003
8416	ENSG00000122952	ZWINT	chr10	-	56357437	56358459	56357437	56358185	56358555	56358724	1	0	0.004
8417	ENSG00000122952	ZWINT	chr10	-	56358555	56358724	56358555	56358687	56358804	56358947	1	0	0.01
8421	ENSG00000198561	CTNND1	chr11	+	57791384	57791673	57791491	57791673	57789036	57789155	1	0	0.022
8435	ENSG00000100461	RBM23	chr14	-	22902186	22904190	22902186	22902382	22904260	22904326	1	0	0.002
8449	ENSG00000062822	POLD1	chr19	+	50401998	50402373	50402204	50402373	50401777	50401924	1	0	-0.017
8450	ENSG00000062822	POLD1	chr19	+	50408706	50408901	50408784	50408901	50407326	50407415	1	0	0.001
8459	ENSG00000087302	C14orf166	chr14	+	52004193	52004242	52004239	52004242	52001797	52001866	1	0	0.004
8462	ENSG00000115414	FN1	chr2	-	215371908	215372375	215371908	215372015	215373321	215373411	1	0	0.037
8466	ENSG00000167986	DDB1	chr11	-	61300808	61300936	61300808	61300932	61302256	61302359	1	0	0.006
8476	ENSG00000255508	MIR3654	chr11	-	62572583	62574908	62572583	62572742	62576656	62576749	1	0	0.064
8477	ENSG00000162231	NXF1	chr11	-	62794257	62794440	62794257	62794398	62794934	62795007	1	0	0.002
8481	ENSG00000255717	SNHG1	chr11	-	62853800	62853849	62853800	62853833	62854017	62854064	1	0	-0.009
8493	ENSG00000149743	TRPT1	chr11	-	64224099	64224210	64224099	64224162	64224284	64224341	1	0	0.027
8503	ENSG00000110011	DNAJC4	chr11	+	64232700	64232865	64232703	64232865	64232429	64232614	1	0	-0.006
8505	ENSG00000173153	ESRRA	chr11	+	64314740	64314911	64314743	64314911	64314238	64314367	1	0	0.014
8521	ENSG00000149823	VPS51	chr11	+	65107186	65107727	65107580	65107727	65096997	65097127	1	0	0.004
8528	ENSG00000142186	SCYL1	chr11	+	65537808	65537880	65537811	65537880	65536985	65537128	1	0	0.001
8529	ENSG00000142186	SCYL1	chr11	+	65537966	65538182	65538003	65538182	65537808	65537880	1	0	0.012
8531	ENSG00000142186	SCYL1	chr11	+	65538441	65538704	65538446	65538704	65538269	65538324	1	0	-0.001
8536	ENSG00000172977	KAT5	chr11	+	65714494	65714743	65714659	65714743	65713773	65713848	1	0	-0.022
8542	ENSG00000087365	SF3B2	chr11	+	66055534	66055585	66055537	66055585	66055075	66055315	1	0	0.016
8544	ENSG00000087365	SF3B2	chr11	+	66067945	66068045	66067948	66068045	66063627	66063729	1	0	0.002
8551	ENSG00000174669	SLC29A2	chr11	-	66366125	66366231	66366125	66366191	66366430	66366564	1	0	-0.007
8553	ENSG00000174669	SLC29A2	chr11	-	66369059	66369199	66369059	66369131	66369368	66369532	1	0	0.024
8559	ENSG00000173992	CCS	chr11	+	66605153	66605416	66605338	66605416	66600488	66600549	1	0	0.012
8574	ENSG00000084207	GSTP1	chr11	+	67584133	67585241	67585037	67585241	67583821	67583844	1	0	0.013
8575	ENSG00000084207	GSTP1	chr11	+	67585037	67585241	67585137	67585241	67584684	67584772	1	0	-0.001
8576	ENSG00000110075	PPP6R3	chr11	+	68566998	68567166	68567013	68567166	68564302	68564432	1	0	-0.008
8590	ENSG00000197345	MRPL21	chr11	-	68896514	68896838	68896514	68896678	68897926	68898012	1	0	-0.004
8598	ENSG00000085733	CTTN	chr11	+	70433624	70433718	70433646	70433718	70433100	70433278	1	0	-0.003
8612	ENSG00000149273	RPS3	chr11	+	75400693	75400824	75400694	75400824	75399556	75399577	1	0	0
8613	ENSG00000149273	RPS3	chr11	+	75402303	75402446	75402351	75402446	75401639	75401733	1	0	-0.004
8631	ENSG00000159063	ALG8	chr11	-	78121064	78121208	78121064	78121174	78124020	78124214	1	0	0.009
8632	ENSG00000159063	ALG8	chr11	-	78127357	78127439	78127357	78127436	78139493	78139622	1	0	-0.004
8643	ENSG00000139131	YARS2	chr12	-	32750718	32750874	32750718	32750839	32753917	32754085	1	0	0.013
8645	ENSG00000073921	PICALM	chr11	-	85981871	85982003	85981871	85981988	85983865	85983973	1	0	0.041
8662	ENSG00000204356	NELFE	chr6	-	31954554	31954892	31954554	31954877	31955058	31955096	1	0	-0.016
8664	ENSG00000197757	HOXC6	chr12	+	54028575	54028921	54028695	54028921	54015896	54017414	1	0	-0.029
8678	ENSG00000076053	RBM7	chr11	+	114402827	114402915	114402831	114402915	114401697	114401860	1	0	0.016
8680	ENSG00000076043	REXO2	chr11	+	114444154	114444652	114444540	114444652	114443855	114443933	1	0	0.004
8686	ENSG00000109805	NCAPG	chr4	+	17823646	17823770	17823671	17823770	17822982	17823123	1	0	-0.004
8698	ENSG00000160703	NLRX1	chr11	+	119183117	119184016	119183820	119184016	119182093	119182345	1	0	0.002
8705	ENSG00000109929	SC5D	chr11	+	121304339	121304493	121304360	121304493	121303365	121303585	1	0	0.007
8706	ENSG00000138092	CENPO	chr2	+	24815496	24815756	24815597	24815756	24814375	24814493	1	0	-0.002
8720	ENSG00000154146	NRGN	chr11	+	124745961	124745982	124745964	124745982	124745502	124745729	1	0	0.049
8731	ENSG00000149547	EI24	chr11	+	125575262	125575408	125575304	125575408	125572457	125572569	1	0	0.008
8741	ENSG00000187147	RNF220	chr1	+	44649882	44651723	44650703	44651723	44649660	44649769	1	0	0.01
8751	ENSG00000107959	PITRM1	chr10	-	3143388	3143731	3143388	3143501	3144291	3144366	1	0	0.002
8759	ENSG00000122565	CBX3	chr7	+	26208392	26208555	26208465	26208555	26206367	26206510	1	0	0.008
8769	ENSG00000078403	MLLT10	chr10	+	21740029	21740236	21740153	21740236	21735138	21735235	1	0	0.028
8771	ENSG00000143702	CEP170	chr1	-	243156220	243156455	243156220	243156347	243164283	243166116	1	0	0.004
8782	ENSG00000172534	HCFC1	chrX	-	153952513	153953090	153952513	153952958	153953606	153953770	1	0	0.01
8793	ENSG00000196531	NACA	chr12	-	56714601	56714687	56714601	56714675	56724451	56724523	1	0	-0.002
8795	ENSG00000196531	NACA	chr12	-	56714601	56714703	56714601	56714687	56724451	56724523	1	0	0.001
8811	ENSG00000011478	QPCTL	chr19	+	45695436	45695718	45695632	45695718	45693412	45693556	1	0	-0.025
8833	ENSG00000132305	IMMT	chr2	-	86170748	86170844	86170748	86170841	86171207	86171312	1	0	0.038
8834	ENSG00000132305	IMMT	chr2	-	86171207	86171345	86171207	86171312	86173649	86173761	1	0	0.025
8835	ENSG00000132305	IMMT	chr2	-	86171207	86171381	86171207	86171312	86173649	86173761	1	0	0.021
8836	ENSG00000132305	IMMT	chr2	-	86171207	86171381	86171207	86171345	86173649	86173761	1	0	-0.005
8887	ENSG00000023191	RNH1	chr11	-	500483	500738	500483	500654	502061	502249	1	0	0.019
8888	ENSG00000023191	RNH1	chr11	-	502061	502249	502061	502181	504823	504996	1	0	-0.033
8916	ENSG00000160957	RECQL4	chr8	-	144515987	144516764	144515987	144516413	144517049	144517190	1	0	-0.05
8919	ENSG00000151923	TIAL1	chr10	-	119582458	119582608	119582458	119582557	119588151	119588248	1	0	-0.059
8925	ENSG00000175029	CTBP2	chr10	-	124994468	124994683	124994468	124994606	124997963	124998170	1	0	-0.002
8938	ENSG00000120438	TCP1	chr6	-	159787742	159787902	159787742	159787871	159788057	159788143	1	0	0.011
8939	ENSG00000175470	PPP2R2D	chr10	+	131943967	131944145	131944094	131944145	131940581	131940694	1	0	-0.012
8943	ENSG00000130640	TUBGCP2	chr10	-	133283077	133283221	133283077	133283184	133283881	133284002	1	0	-0.014
8944	ENSG00000130640	TUBGCP2	chr10	-	133299984	133300547	133299984	133300113	133302791	133302980	1	0	-0.001
8946	ENSG00000148824	MTG1	chr10	+	133401528	133402245	133402148	133402245	133399528	133399619	1	0	-0.028
8980	ENSG00000159335	PTMS	chr12	+	6769843	6769999	6769920	6769999	6769602	6769674	1	0	0.013
9014	ENSG00000182199	SHMT2	chr12	+	57232424	57232575	57232482	57232575	57232210	57232292	1	0	-0.019
9015	ENSG00000182199	SHMT2	chr12	+	57232452	57232575	57232482	57232575	57232210	57232292	1	0	-0.002
9020	ENSG00000090686	USP48	chr1	-	21729703	21729832	21729703	21729829	21736445	21736625	1	0	-0.029
9029	ENSG00000064102	ASUN	chr12	-	26914407	26914578	26914407	26914532	26916001	26916180	1	0	0.013
9031	ENSG00000087502	ERGIC2	chr12	-	29341733	29341816	29341733	29341761	29343119	29343282	1	0	-0.012
9032	ENSG00000087502	ERGIC2	chr12	-	29345442	29345557	29345442	29345540	29349078	29349177	1	0	-0.004
9045	ENSG00000134283	PPHLN1	chr12	+	42374862	42375074	42374955	42375074	42355160	42355222	1	0	0.018
9064	ENSG00000100902	PSMA6	chr14	+	35312862	35313059	35312880	35313059	35310739	35310895	1	0	0.005
9065	ENSG00000110911	SLC11A2	chr12	-	51008475	51008624	51008475	51008544	51010694	51010766	1	0	0.019
9071	ENSG00000135451	TROAP	chr12	+	49330144	49331407	49331213	49331407	49329394	49329454	1	0	-0.018
9072	ENSG00000135451	TROAP	chr12	+	49330144	49331407	49331213	49331407	49329856	49329991	1	0	0.012
9073	ENSG00000187778	MCRS1	chr12	-	49559213	49559332	49559213	49559301	49559452	49559535	1	0	0.014
9076	ENSG00000139644	TMBIM6	chr12	+	49758351	49758480	49758382	49758480	49758226	49758275	1	0	-0.002
9082	ENSG00000050426	LETMD1	chr12	+	51055834	51056021	51055986	51056021	51049033	51049185	1	0	0.006
9089	ENSG00000063046	EIF4B	chr12	+	53021715	53021860	53021805	53021860	53019909	53020026	1	0	0.002
9091	ENSG00000082898	XPO1	chr2	-	61483936	61485962	61483936	61484105	61488164	61488271	1	0	-0.022
9095	ENSG00000123349	PFDN5	chr12	+	53298018	53298150	53298044	53298150	53297849	53297924	1	0	-0.002
9098	ENSG00000205352	PRR13	chr12	+	53443390	53443773	53443566	53443773	53442694	53442733	1	0	0
9099	ENSG00000205352	PRR13	chr12	+	53443390	53443773	53443678	53443773	53442694	53442733	1	0	-0.003
9101	ENSG00000205352	PRR13	chr12	+	53443486	53443773	53443566	53443773	53442694	53442733	1	0	-0.006
9102	ENSG00000205352	PRR13	chr12	+	53443486	53443773	53443678	53443773	53442694	53442733	1	0	-0.004
9104	ENSG00000205352	PRR13	chr12	+	53443540	53443773	53443678	53443773	53442694	53442733	1	0	-0.004
9105	ENSG00000205352	PRR13	chr12	+	53443566	53443773	53443678	53443773	53442694	53442733	1	0	-0.004
9123	ENSG00000241370	RPP21	chr6	+	30345466	30345573	30345490	30345573	30345297	30345398	1	0	0.001
9133	ENSG00000139613	SMARCC2	chr12	-	56185029	56185111	56185029	56185092	56186154	56186240	1	0	0.009
9159	ENSG00000111596	CNOT2	chr12	+	70332766	70332846	70332790	70332846	70330286	70330469	1	0	-0.004
9166	ENSG00000105221	AKT2	chr19	-	40240044	40240121	40240044	40240110	40241937	40242069	1	0	-0.004
9169	ENSG00000187109	NAP1L1	chr12	-	76056032	76056161	76056032	76056158	76059797	76059878	1	0	-0.001
9199	ENSG00000111142	METAP2	chr12	+	95485878	95485981	95485947	95485981	95483214	95483280	1	0	-0.004
9202	ENSG00000111144	LTA4H	chr12	-	96003837	96003981	96003837	96003920	96006313	96006409	1	0	-0.018
9204	ENSG00000138381	ASNSD1	chr2	+	189665356	189665451	189665375	189665451	189663900	189663954	1	0	0.002
9206	ENSG00000138381	ASNSD1	chr2	+	189665375	189665451	189665421	189665451	189663900	189663954	1	0	0.041
9207	ENSG00000138381	ASNSD1	chr2	+	189666040	189667596	189667195	189667596	189665375	189665451	1	0	0.003
9217	ENSG00000075089	ACTR6	chr12	+	100220007	100220146	100220067	100220146	100218414	100218586	1	0	-0.023
9224	ENSG00000136010	ALDH1L2	chr12	-	105049907	105050707	105049907	105050058	105052089	105052217	1	0	-0.033
9228	ENSG00000076248	UNG	chr12	+	109109828	109110992	109109831	109110992	109103432	109103611	1	0	0.003
9229	ENSG00000114503	NCBP2	chr3	-	196937509	196937648	196937509	196937631	196939250	196939432	1	0	-0.004
9240	ENSG00000198563	DDX39B	chr6	-	31530778	31530949	31530778	31530926	31531052	31531197	1	0	-0.001
9241	ENSG00000198563	DDX39B	chr6	-	31531052	31531197	31531052	31531178	31531295	31531405	1	0	0.002
9243	ENSG00000198563	DDX39B	chr6	-	31540321	31540664	31540321	31540534	31541152	31541327	1	0	0.003
9244	ENSG00000198563	DDX39B	chr6	-	31540321	31540664	31540321	31540534	31541633	31541729	1	0	-0.002
9247	ENSG00000111231	GPN3	chr12	-	110453742	110453871	110453742	110453829	110455585	110455682	1	0	0.008
9257	ENSG00000060656	PTPRU	chr1	+	29323630	29323788	29323636	29323788	29323370	29323496	1	0	-0.006
9259	ENSG00000135108	FBXO21	chr12	-	117157872	117158084	117157872	117158063	117165484	117165617	1	0	0.054
9266	ENSG00000089157	RPLP0	chr12	-	120198553	120198739	120198553	120198631	120198853	120199000	1	0	-0.001
9267	ENSG00000089157	RPLP0	chr12	-	120198553	120198770	120198553	120198631	120198853	120199000	1	0	-0.005
9268	ENSG00000089157	RPLP0	chr12	-	120198553	120198770	120198553	120198739	120198853	120199000	1	0	0.002
9269	ENSG00000089157	RPLP0	chr12	-	120198553	120198770	120198553	120198739	120198894	120199000	1	0	-0.013
9270	ENSG00000089157	RPLP0	chr12	-	120199309	120199485	120199309	120199425	120200729	120200832	1	0	0
9273	ENSG00000070214	SLC44A1	chr9	+	105389032	105397346	105389903	105397346	105385421	105385502	1	0	-0.01
9277	ENSG00000089094	KDM2B	chr12	-	121442156	121443793	121442156	121442836	121444011	121444272	1	0	0.089
9279	ENSG00000110801	PSMD9	chr12	+	121915855	121915944	121915858	121915944	121903005	121903107	1	0	0.03
9284	ENSG00000196498	NCOR2	chr12	-	124332318	124332467	124332318	124332464	124333129	124333279	1	0	-0.01
9288	ENSG00000092531	SNAP23	chr15	+	42513173	42513447	42513398	42513447	42512954	42512996	1	0	-0.009
9289	ENSG00000092531	SNAP23	chr15	+	42513335	42513447	42513398	42513447	42512954	42512996	1	0	-0.001
9290	ENSG00000077942	FBLN1	chr22	+	45535199	45535337	45535255	45535337	45533760	45533898	1	0	-0.031
9295	ENSG00000125458	NT5C	chr17	-	75130964	75131105	75130964	75131081	75131180	75131281	1	0	-0.011
9296	ENSG00000132341	RAN	chr12	+	130874545	130874733	130874550	130874733	130873002	130873128	1	0	0
9299	ENSG00000197111	PCBP2	chr12	+	53459799	53461143	53461014	53461143	53459271	53459403	1	0	0.002
9301	ENSG00000197111	PCBP2	chr12	+	53468776	53468832	53468779	53468832	53467220	53467293	1	0	-0.009
9302	ENSG00000197111	PCBP2	chr12	+	53468776	53468832	53468779	53468832	53467804	53467843	1	0	0.005
9308	ENSG00000085662	AKR1B1	chr7	-	134450785	134450957	134450785	134450902	134451585	134451753	1	0	0
9313	ENSG00000099821	POLRMT	chr19	-	625123	625254	625123	625212	629539	630168	1	0	0.019
9326	ENSG00000122034	GTF3A	chr13	+	27430532	27430621	27430537	27430621	27429869	27429966	1	0	-0.005
9327	ENSG00000108349	CASC3	chr17	+	40167370	40167612	40167497	40167612	40166796	40166861	1	0	0.005
9329	ENSG00000127022	CANX	chr5	+	179709872	179710065	179709918	179710065	179708977	179709059	1	0	-0.001
9342	ENSG00000102710	SUPT20H	chr13	-	37022010	37023044	37022010	37022080	37024034	37024193	1	0	-0.129
9366	ENSG00000168883	USP39	chr2	+	85623625	85623782	85623645	85623782	85621484	85621579	1	0	0.005
9369	ENSG00000148444	COMMD3	chr10	+	22318271	22318713	22318352	22318713	22318104	22318168	1	0	0.009
9370	ENSG00000148444	COMMD3	chr10	+	22318271	22318713	22318652	22318713	22318104	22318168	1	0	0.001
9396	ENSG00000198176	TFDP1	chr13	+	113637619	113637896	113637817	113637896	113636533	113636700	1	0	-0.005
9403	ENSG00000198925	ATG9A	chr2	-	219226868	219226935	219226868	219226933	219227769	219227813	1	0	0.011
9410	ENSG00000108654	DDX5	chr17	-	64504676	64504880	64504676	64504842	64506075	64506289	1	0	0.001
9412	ENSG00000071564	TCF3	chr19	-	1609292	1611369	1609292	1610500	1611703	1611849	1	0	0.06
9415	ENSG00000071564	TCF3	chr19	-	1619110	1619474	1619110	1619234	1619779	1619853	1	0	0.007
9416	ENSG00000071564	TCF3	chr19	-	1619315	1619474	1619315	1619471	1619779	1619853	1	0	0.008
9431	ENSG00000100908	EMC9	chr14	-	24139544	24139789	24139544	24139614	24140888	24140965	1	0	-0.061
9438	ENSG00000100926	TM9SF1	chr14	-	24190379	24190653	24190379	24190591	24192170	24192356	1	0	0.01
9439	ENSG00000254505	CHMP4A	chr14	-	24211410	24211592	24211410	24211512	24211679	24211829	1	0	0.015
