# Supplementary material for: Age-dependent regulation of ELP1 exon 20 splicing in Familial Dysautonomia by RNA Polymerase II kinetics and chromatin structure
Source: PLoS One. 2024 Jun 3;19(6):e0298965. doi: 10.1371/journal.pone.0298965 (PMC11146744; doi:10.1371/journal.pone.0298965)
Supplement: S8 Table — (XLS) [file pone.0298965.s012.xls]

## Sheet: S8 Table - A5SS
S8 Table
Alternative 5' splice site (A5SS) in HEK 293T cells treated with EED226 100 uM (Td) vs control cells (Cd).
Events in the table below are filtered for FDR and inclusion level difference values.
See Material and methods for details.
ID	GeneID	geneSymbol	chr	strand	longExonStart_0base	longExonEnd	shortES	shortEE	flankingES	flankingEE	FDR	-log10(FDR)	Inc Level Diff
5705	ENSG00000105221	AKT2	chr19	-	40236256	40238091	40237968	40238091	40235889	40236104	0.0539809	1.26776	0.18
1806	ENSG00000164039	BDH2	chr4	-	103085348	103086540	103086479	103086540	103082870	103082929	0.0140812	1.85136	0.178
4695	ENSG00000136518	ACTL6A	chr3	+	179562922	179563117	179562922	179562973	179569823	179569900	0.41519	0.381753	0.154
2233	ENSG00000134419	RPS15A	chr16	-	18790243	18790334	18790309	18790334	18788980	18789118	0.0260693	1.58387	0.139
3698	ENSG00000100888	CHD8	chr14	-	21430800	21431858	21431810	21431858	21428963	21429335	0.00106603	2.97223	0.133
956	ENSG00000171208	NETO2	chr16	-	47122867	47122912	47122888	47122912	47122656	47122784	0.405322	0.3922	0.13
3851	ENSG00000169045	HNRNPH1	chr5	-	179616868	179616958	179616898	179616958	179616125	179616218	0.0208223	1.68147	-0.026
546	ENSG00000101365	IDH3B	chr20	-	2658637	2658837	2658758	2658837	2658394	2658522	0.263876	0.5786	0.129
1085	ENSG00000140983	RHOT2	chr16	+	672253	672566	672253	672384	672702	672825	0.387233	0.412027	0.092
5363	ENSG00000137700	SLC37A4	chr11	-	119027627	119028426	119028193	119028426	119026936	119027095	0.248271	0.605074	0.089
1729	ENSG00000182093	WRB	chr21	+	39390697	39391476	39390697	39390863	39391768	39391836	0.0361209	1.44224	-0.044
4548	ENSG00000166881	TMEM194A	chr12	-	57070673	57070893	57070819	57070893	57064645	57064739	0.41519	0.381753	0.089
5494	ENSG00000059573	ALDH18A1	chr10	-	95633490	95633649	95633496	95633649	95632958	95633049	0.170105	0.769284	0.087
868	ENSG00000141756	FKBP10	chr17	+	41819529	41820049	41819529	41819675	41820268	41820461	0.0424084	1.37255	-0.049
2864	ENSG00000172500	FIBP	chr11	-	65885508	65885663	65885529	65885663	65885077	65885186	0.0669984	1.17394	0.083
5270	ENSG00000101158	NELFCD	chr20	+	58993623	58993764	58993623	58993675	58994109	58994239	0.139792	0.854518	0.081
2141	ENSG00000079819	EPB41L2	chr6	-	130869562	130870126	130869811	130870126	130867458	130867581	0.0212936	1.67175	0.077
741	ENSG00000270647	TAF15	chr17	+	35820163	35820248	35820163	35820239	35820331	35820437	0.0768797	1.11419	0.074
4747	ENSG00000104738	MCM4	chr8	+	47961130	47961426	47961130	47961214	47961515	47961680	0.0606046	1.21749	-0.023
4928	ENSG00000096746	HNRNPH3	chr10	+	68338502	68338687	68338502	68338642	68339139	68339226	0.30786	0.511647	0.074
2392	ENSG00000126088	UROD	chr1	+	45013135	45013354	45013135	45013215	45013593	45013791	0.161867	0.790842	0.072
1830	ENSG00000251022	THAP9-AS1	chr4	-	82900333	82900569	82900371	82900569	82900076	82900223	0.165059	0.782361	0.072
3965	ENSG00000092841	MYL6	chr12	+	56158683	56159730	56158683	56158711	56159974	56160148	0.399483	0.398502	0.064
5653	ENSG00000050426	LETMD1	chr12	+	51048317	51048478	51048317	51048371	51049033	51049185	0.263876	0.5786	0.063
2456	ENSG00000115685	PPP1R7	chr2	+	241158483	241158549	241158483	241158531	241159212	241159343	0.091781	1.03725	-0.042
4226	ENSG00000204371	EHMT2	chr6	-	31884890	31885016	31884911	31885016	31884644	31884799	0.290154	0.537371	0.058
3357	ENSG00000165689	SDCCAG3	chr9	-	136405090	136405202	136405117	136405202	136404630	136404693	0.0424084	1.37255	0.057
3235	ENSG00000115875	SRSF7	chr2	-	38748046	38748157	38748055	38748157	38746693	38746747	0.108262	0.965525	0.042
5662	ENSG00000082898	XPO1	chr2	-	61525491	61526521	61526419	61526521	61522610	61522683	0.108262	0.965525	0.009
2074	ENSG00000175455	CCDC14	chr3	-	123946802	123947319	123947279	123947319	123944848	123944990	0.122699	0.911157	-0.048
5357	ENSG00000109805	NCAPG	chr4	+	17825381	17825567	17825381	17825561	17828277	17828388	0.405389	0.392128	0.054
4165	ENSG00000136271	DDX56	chr7	-	44569983	44570128	44570014	44570128	44569808	44569903	0.136197	0.865833	-0.039
582	ENSG00000141447	OSBPL1A	chr18	-	24368286	24368372	24368366	24368372	24366891	24366966	0.136752	0.864068	0.042
3135	ENSG00000169251	NMD3	chr3	+	161224929	161225064	161224929	161225018	161227246	161227343	0.128166	0.892227	0.053
3665	ENSG00000145495	2006-03-01	chr5	+	10417269	10417410	10417269	10417404	10423734	10423835	0.136752	0.864068	0.049
1418	ENSG00000159199	ATP5G1	chr17	+	48892816	48892910	48892816	48892840	48893408	48893456	0.352175	0.453241	0.052
1393	ENSG00000079616	KIF22	chr16	+	29803997	29804107	29803997	29804065	29804813	29805026	0.151277	0.820227	-0.052
5511	ENSG00000055950	MRPL43	chr10	-	100986686	100986975	100986748	100986975	100983754	100983817	0.495202	0.305218	-0.052
518	ENSG00000101084	C20orf24	chr20	+	36609600	36609758	36609600	36609730	36612009	36612557	0.147032	0.832589	-0.023
5497	ENSG00000103024	NME3	chr16	-	1771268	1771410	1771279	1771410	1771069	1771171	0.422696	0.373971	-0.055
3881	ENSG00000166012	TAF1D	chr11	-	93736693	93737239	93737063	93737239	93736140	93736304	0.152524	0.816662	-0.056
2150	ENSG00000105393	BABAM1	chr19	+	17267442	17267527	17267442	17267516	17268793	17269091	0.155962	0.806981	-0.049
3390	ENSG00000005812	FBXL3	chr13	-	77021512	77021861	77021656	77021861	77018599	77018722	0.0999507	1.00021	-0.057
1311	ENSG00000126773	PCNXL4	chr14	+	60124217	60125251	60124217	60124310	60125636	60125823	0.0614203	1.21169	-0.06
5393	ENSG00000107959	PITRM1	chr10	-	3148167	3148291	3148170	3148291	3147986	3148063	0.29287	0.533325	-0.061
5738	ENSG00000075089	ACTR6	chr12	+	100205675	100205757	100205675	100205744	100207662	100207786	0.170238	0.768942	-0.034
3819	ENSG00000105372	RPS19	chr19	+	41860254	41860445	41860254	41860289	41860774	41860845	0.171778	0.765033	0.01
180	ENSG00000188130	MAPK12	chr22	-	50256787	50256964	50256934	50256964	50256598	50256646	0.421249	0.375462	-0.064
2951	ENSG00000001497	LAS1L	chrX	-	65520701	65523707	65523559	65523707	65517986	65518465	0.190709	0.719629	0.014
5690	ENSG00000100296	THOC5	chr22	-	29528273	29528466	29528425	29528466	29528077	29528177	0.201047	0.696703	-0.035
301	ENSG00000105486	LIG1	chr19	-	48120166	48121322	48121169	48121322	48119136	48119190	0.431266	0.365254	-0.065
4417	ENSG00000234741	GAS5	chr1	-	173865228	173865547	173865509	173865547	173864256	173864304	0.24515	0.610569	0.034
5416	ENSG00000198258	UBL5	chr19	+	9827891	9828064	9827891	9827984	9828326	9828393	0.245488	0.60997	-0.046
1361	ENSG00000133706	LARS	chr5	-	146144623	146144709	146144662	146144709	146144471	146144537	0.248271	0.605074	0.03
4810	ENSG00000120533	ENY2	chr8	+	109334323	109334474	109334323	109334402	109336127	109336204	0.0417802	1.37903	-0.07
1355	ENSG00000196655	TRAPPC4	chr11	+	119019142	119019424	119019142	119019317	119020149	119020253	0.24886	0.604044	-0.025
2823	ENSG00000128463	EMC4	chr15	+	34225535	34225658	34225535	34225650	34227692	34227846	0.24886	0.604044	0.03
4563	ENSG00000108679	LGALS3BP	chr17	-	78976994	78977214	78977139	78977214	78975964	78976156	0.256282	0.591282	-0.038
5676	ENSG00000229117	RPL41	chr12	+	56116774	56116930	56116774	56116799	56117188	56117211	0.257649	0.588972	-0.018
371	ENSG00000104859	CLASRP	chr19	+	45057749	45057898	45057749	45057882	45059267	45059364	0.437758	0.358766	-0.073
4603	ENSG00000232119	MCTS1	chrX	+	120608224	120608463	120608224	120608358	120611010	120611078	0.263876	0.5786	-0.037
5165	ENSG00000106290	TAF6	chr7	-	100113348	100113769	100113615	100113769	100112797	100112917	0.437758	0.358766	-0.076
4418	ENSG00000234741	GAS5	chr1	-	173865470	173865547	173865509	173865547	173864256	173864304	0.268081	0.571733	0.039
892	ENSG00000141076	CIRH1A	chr16	+	69137800	69137977	69137800	69137885	69139824	69139914	0.26909	0.570102	0.033
1345	ENSG00000112306	RPS12	chr6	+	132814971	132815224	132814971	132815088	132816460	132816563	0.277422	0.556859	-0.007
5448	ENSG00000090621	PABPC4	chr1	-	39564422	39564542	39564470	39564542	39563835	39563922	0.465398	0.332176	-0.079
744	ENSG00000073536	NLE1	chr17	-	35139819	35140066	35139848	35140066	35139234	35139314	0.143742	0.842418	-0.084
3101	ENSG00000100462	PRMT5	chr14	-	22920839	22921056	22920987	22921056	22920528	22920731	0.301785	0.520303	-0.03
4288	ENSG00000122786	CALD1	chr7	+	134932987	134934077	134932987	134933390	134941091	134941237	0.30524	0.515358	0.026
3785	ENSG00000143390	RFX5	chr1	-	151346481	151346606	151346488	151346606	151346204	151346333	0.143102	0.844355	-0.085
4318	ENSG00000188243	COMMD6	chr13	-	75537498	75537675	75537663	75537675	75530113	75530266	0.337868	0.471253	0.016
2878	ENSG00000135506	OS9	chr12	+	57718145	57718421	57718145	57718376	57718992	57719182	0.102674	0.98854	-0.089
1535	ENSG00000134644	PUM1	chr1	-	30941921	30942123	30941997	30942123	30941150	30941272	0.352175	0.453241	-0.036
1770	ENSG00000171566	PLRG1	chr4	-	154547010	154547064	154547037	154547064	154546122	154546213	0.352175	0.453241	-0.023
5203	ENSG00000152556	PFKM	chr12	+	48139284	48139504	48139284	48139349	48139848	48139912	0.352588	0.452733	0.044
1273	ENSG00000119705	SLIRP	chr14	+	77710837	77710896	77710837	77710880	77715771	77715879	0.366252	0.436219	0.012
4512	ENSG00000072506	HSD17B10	chrX	-	53431797	53431906	53431824	53431906	53431257	53431594	0.372465	0.428914	-0.021
1666	ENSG00000258466	RP11-1012A1.4	chr14	-	67690077	67690267	67690211	67690267	67685014	67685204	0.384831	0.41473	0.024
2855	ENSG00000171163	ZNF692	chr1	-	248856287	248856422	248856372	248856422	248855557	248855946	0.384831	0.41473	-0.04
5073	ENSG00000176101	SSNA1	chr9	+	137189065	137189265	137189065	137189151	137189806	137190370	0.387185	0.412082	0.021
707	ENSG00000131470	PSMC3IP	chr17	-	42573818	42574210	42574098	42574210	42573477	42573623	0.0502885	1.29853	-0.09
5460	ENSG00000132305	IMMT	chr2	-	86161951	86162079	86161975	86162079	86159535	86159671	0.38859	0.410509	-0.024
2997	ENSG00000119725	ZNF410	chr14	+	73892026	73892208	73892026	73892107	73893796	73893932	0.0302658	1.51905	-0.091
5405	ENSG00000152455	SUV39H2	chr10	+	14896845	14897517	14896845	14896977	14899538	14899685	0.0626661	1.20297	-0.091
5036	ENSG00000148337	CIZ1	chr9	-	128169051	128169201	128169075	128169201	128167094	128167164	0.00129044	2.88926	-0.094
3558	ENSG00000155506	LARP1	chr5	+	154793799	154794000	154793799	154793922	154794099	154794262	0.41519	0.381753	0.029
3673	ENSG00000163938	GNL3	chr3	+	52688108	52688206	52688108	52688192	52689073	52689206	0.41519	0.381753	0.039
5134	ENSG00000142731	PLK4	chr4	+	127885707	127886728	127885707	127886626	127887395	127887496	0.17311	0.761678	-0.106
261	ENSG00000160193	WDR4	chr21	-	42873550	42873691	42873602	42873691	42863439	42863596	0.0917166	1.03755	-0.107
3771	ENSG00000160710	ADAR	chr1	-	154590183	154590409	154590261	154590409	154589756	154589928	0.00299781	2.5232	-0.117
2572	ENSG00000143761	ARF1	chr1	+	228082659	228082850	228082659	228082765	228097077	228097262	0.422696	0.373971	-0.028
2424	ENSG00000138780	GSTCD	chr4	+	105717592	105718039	105717592	105717778	105719059	105719527	0.136752	0.864068	-0.119
5658	ENSG00000063046	EIF4B	chr12	+	53034611	53034724	53034611	53034709	53037408	53037622	0.422696	0.373971	-0.021
3646	ENSG00000272752	STAG3L5P-PVRIG2P-PILRB	chr7	+	100353372	100354012	100353372	100353483	100355142	100355240	0.437758	0.358766	-0.121
488	ENSG00000087460	GNAS	chr20	+	58889159	58889353	58889159	58889332	58895611	58895684	0.00209519	2.67878	-0.128
624	ENSG00000181038	METTL23	chr17	+	76733292	76733381	76733292	76733377	76733520	76733936	0.437758	0.358766	0.031
1685	ENSG00000101911	PRPS2	chrX	+	12799206	12799399	12799206	12799390	12809233	12809332	0.0381535	1.41847	-0.131
4644	ENSG00000140332	TLE3	chr15	-	70058149	70058291	70058158	70058291	70057458	70057658	0.0450549	1.34626	-0.15
286	ENSG00000104872	PIH1D1	chr19	-	49449339	49449654	49449474	49449654	49448000	49448062	0.438386	0.358143	-0.02
349	ENSG00000105258	POLR2I	chr19	-	36114150	36114251	36114176	36114251	36114014	36114066	0.453065	0.34384	0.04
4723	ENSG00000145868	FBXO38	chr5	+	148427212	148427947	148427212	148427722	148433423	148433524	0.21239	0.672866	-0.165
340	ENSG00000105193	RPS16	chr19	-	39435606	39435708	39435657	39435708	39433664	39433761	0.465419	0.332156	0.007
1298	ENSG00000072042	RDH11	chr14	-	67692933	67693052	67692972	67693052	67692437	67692593	0.465419	0.332156	0.028
5196	ENSG00000198561	CTNND1	chr11	+	57761796	57762119	57761796	57762046	57789036	57789155	0.465419	0.332156	-0.04
2416	ENSG00000156873	PHKG2	chr16	+	30751105	30751603	30751105	30751217	30753231	30753297	0.467441	0.330273	0.044
2537	ENSG00000104231	ZFAND1	chr8	-	81714598	81714895	81714803	81714895	81713950	81714039	0.494897	0.305485	-0.038
2409	ENSG00000106400	ZNHIT1	chr7	+	101218318	101221796	101218318	101218485	101222603	101222774	0.0011592	2.93584	-0.442
4925	ENSG00000204394	VARS	chr6	-	31782040	31782177	31782086	31782177	31781846	31781952	0.505389	0.296374	-0.017
4797	ENSG00000156482	RPL30	chr8	-	98044826	98045088	98044942	98045088	98042644	98042775	0.516518	0.286915	0.005
5202	ENSG00000152556	PFKM	chr12	+	48134942	48135383	48134942	48135038	48137720	48137846	0.517249	0.2863	-0.075
277	ENSG00000142541	RPL13A	chr19	+	49489849	49489922	49489849	49489912	49490231	49490297	0.521793	0.282502	0.004
4135	ENSG00000124486	USP9X	chrX	+	41229566	41229827	41229566	41229779	41230500	41230596	0.530119	0.275627	-0.032
1676	ENSG00000048140	TSPAN17	chr5	+	176652742	176655020	176652742	176652913	176656077	176656125	0.534184	0.272309	0.306
3187	ENSG00000112695	COX7A2	chr6	-	75240276	75240385	75240300	75240385	75237786	75237988	0.539614	0.267917	0.008
2667	ENSG00000095906	NUBP2	chr16	+	1786536	1786955	1786536	1786655	1787676	1787831	0.542976	0.26522	0.121
5049	ENSG00000175287	PHYHD1	chr9	+	128921481	128921668	128921481	128921601	128921929	128922047	0.542976	0.26522	0.147
2625	ENSG00000115806	GORASP2	chr2	+	170948349	170948430	170948349	170948380	170949538	170949742	0.544311	0.264153	-0.021
585	ENSG00000101782	RIOK3	chr18	+	23473428	23473626	23473428	23473483	23474947	23475107	0.544329	0.264138	-0.082
4601	ENSG00000110583	NAA40	chr11	+	63945839	63947003	63945839	63945935	63952237	63952333	0.552047	0.258024	-0.201
5591	ENSG00000156253	RWDD2B	chr21	-	29008239	29008621	29008394	29008621	29007760	29008123	0.553436	0.256933	-0.107
1568	ENSG00000011243	AKAP8L	chr19	-	15398629	15399410	15399301	15399410	15397713	15397855	0.574651	0.240596	0.064
433	ENSG00000130811	EIF3G	chr19	-	10119066	10119171	10119087	10119171	10118867	10118956	0.580845	0.235939	-0.012
362	ENSG00000161249	DMKN	chr19	-	35498597	35498763	35498715	35498763	35497219	35497538	0.607063	0.216766	-0.07
706	ENSG00000131462	TUBG1	chr17	+	42610422	42610629	42610422	42610590	42612074	42612143	0.608504	0.215737	0.014
300	ENSG00000105483	CARD8	chr19	-	48232452	48234543	48234402	48234543	48231659	48231810	0.609751	0.214847	-0.17
5190	ENSG00000122952	ZWINT	chr10	-	56358804	56358947	56358908	56358947	56358555	56358687	0.609751	0.214847	-0.092
1781	ENSG00000070423	RNF126	chr19	-	651610	651855	651691	651855	650233	650296	0.61224	0.213078	0.046
4082	ENSG00000100219	XBP1	chr22	-	28799041	28799153	28799056	28799153	28797076	28797205	0.622195	0.206074	0.016
4202	ENSG00000087274	ADD1	chr4	+	2904763	2905108	2904763	2905015	2907742	2907844	0.628864	0.201443	-0.042
2088	ENSG00000114850	SSR3	chr3	-	156548865	156549003	156548904	156549003	156544307	156544439	0.635081	0.197171	-0.017
5672	ENSG00000241370	RPP21	chr6	+	30346431	30346564	30346431	30346557	30346712	30346857	0.635081	0.197171	-0.046
5771	ENSG00000110801	PSMD9	chr12	+	121899633	121899889	121899633	121899845	121903005	121903107	0.637682	0.195396	0.023
2115	ENSG00000070010	UFD1L	chr22	-	19475469	19475602	19475495	19475602	19475067	19475100	0.639982	0.193833	0.082
5391	ENSG00000100968	NFATC4	chr14	+	24376293	24376878	24376293	24376554	24377637	24377705	0.650102	0.187018	0.1
3525	ENSG00000138035	PNPT1	chr2	-	55644636	55645432	55645348	55645432	55643318	55643425	0.655468	0.183449	0.141
4813	ENSG00000204316	MRPL38	chr17	-	75904221	75904719	75904539	75904719	75902019	75902154	0.655468	0.183449	0.017
188	ENSG00000100413	POLR3H	chr22	-	41532603	41532745	41532658	41532745	41532093	41532157	0.662097	0.179078	0.041
2561	ENSG00000109180	OCIAD1	chr4	+	48831226	48831433	48831226	48831249	48832619	48832682	0.662097	0.179078	-0.048
2889	ENSG00000121774	KHDRBS1	chr1	+	32037834	32038119	32037834	32038036	32038551	32038619	0.662097	0.179078	-0.01
2801	ENSG00000116001	TIA1	chr2	-	70216752	70216994	70216885	70216994	70216403	70216499	0.671529	0.172935	-0.087
4286	ENSG00000105819	PMPCB	chr7	+	103299442	103299533	103299442	103299529	103300177	103300307	0.67978	0.167631	-0.056
1891	ENSG00000100412	ACO2	chr22	+	41515766	41515992	41515766	41515917	41517526	41517631	0.683994	0.164948	0.017
2372	ENSG00000163714	U2SURP	chr3	+	143021349	143021385	143021349	143021382	143021472	143021555	0.685489	0.164	-0.082
3935	ENSG00000108465	CDK5RAP3	chr17	+	47973518	47973693	47973518	47973650	47973930	47974031	0.690493	0.160841	-0.039
5641	ENSG00000135451	TROAP	chr12	+	49323844	49324037	49323844	49323946	49324230	49324416	0.695661	0.157602	-0.058
5833	ENSG00000198176	TFDP1	chr13	+	113631622	113631905	113631622	113631744	113633119	113633285	0.699767	0.155046	0.017
713	ENSG00000108773	KAT2A	chr17	-	42114891	42115035	42114953	42115035	42114489	42114604	0.700931	0.154325	-0.035
1131	ENSG00000136381	IREB2	chr15	+	78439794	78439881	78439794	78439876	78462921	78463087	0.700931	0.154325	-0.019
1989	ENSG00000114346	ECT2	chr3	+	172764277	172764500	172764277	172764413	172769006	172769143	0.700931	0.154325	-0.033
2429	ENSG00000174547	MRPL11	chr11	-	66438631	66438848	66438709	66438848	66438163	66438259	0.700931	0.154325	0.08
2575	ENSG00000249915	PDCD6	chr5	+	306601	306760	306601	306754	311292	311402	0.700931	0.154325	-0.084
4294	ENSG00000134291	TMEM106C	chr12	+	47966088	47966229	47966088	47966172	47966682	47966732	0.700931	0.154325	0.062
4421	ENSG00000234741	GAS5	chr1	-	173865470	173865547	173865509	173865547	173864674	173864704	0.700931	0.154325	-0.031
4643	ENSG00000140332	TLE3	chr15	-	70057458	70057658	70057473	70057658	70056297	70056374	0.700931	0.154325	0.113
5167	ENSG00000106290	TAF6	chr7	-	100114053	100114268	100114083	100114268	100113867	100113954	0.700931	0.154325	0.08
1798	ENSG00000070756	PABPC1	chr8	-	100715461	100715601	100715470	100715601	100713086	100713181	0.704394	0.152185	0.011
3254	ENSG00000163463	KRTCAP2	chr1	-	155169786	155169857	155169790	155169857	155169407	155169560	0.704394	0.152185	0.014
3403	ENSG00000067445	TRO	chrX	+	54928602	54931031	54928602	54928710	54931203	54931431	0.704394	0.152185	-0.044
5269	ENSG00000101158	NELFCD	chr20	+	58989857	58990232	58989857	58989988	58990909	58991075	0.704394	0.152185	0.047
1331	ENSG00000152240	HAUS1	chr18	+	46105193	46105408	46105193	46105368	46118180	46118316	0.709461	0.149072	0.029
716	ENSG00000141698	NT5C3B	chr17	-	41835587	41835957	41835858	41835957	41835202	41835272	0.71637	0.144863	-0.014
3082	ENSG00000167193	CRK	chr17	-	1436619	1437155	1436789	1437155	1420688	1423650	0.731574	0.135741	-0.102
2373	ENSG00000143569	UBAP2L	chr1	+	154234590	154234759	154234590	154234738	154235195	154235291	0.738029	0.131927	0.016
5138	ENSG00000197601	FAR1	chr11	+	13711927	13712055	13711927	13712046	13712965	13713033	0.738029	0.131927	0.022
3351	ENSG00000141504	SAT2	chr17	-	7627362	7627802	7627552	7627802	7627142	7627226	0.739575	0.131017	-0.073
607	ENSG00000169718	DUS1L	chr17	-	82061556	82061721	82061617	82061721	82061208	82061353	0.740391	0.130539	0.019
1139	ENSG00000178802	MPI	chr15	+	74890041	74890201	74890041	74890089	74890526	74890654	0.740391	0.130539	-0.035
1721	ENSG00000007923	DNAJC11	chr1	-	6638082	6638364	6638294	6638364	6637446	6637504	0.740391	0.130539	0.02
1920	ENSG00000258315	C17orf49	chr17	+	7016494	7016685	7016494	7016525	7017256	7017520	0.740391	0.130539	0.024
1975	ENSG00000205981	DNAJC19	chr3	-	180986942	180987022	180986997	180987022	180985925	180985996	0.744788	0.127967	-0.023
499	ENSG00000244687	UBE2V1	chr20	-	50096482	50096820	50096671	50096820	50084128	50084254	0.745131	0.127767	-0.008
606	ENSG00000169718	DUS1L	chr17	-	82060860	82060961	82060864	82060961	82060700	82060783	0.745998	0.127262	-0.015
5251	ENSG00000160226	C21orf2	chr21	-	44334060	44335804	44335757	44335804	44333032	44333262	0.754349	0.122428	-0.183
2658	ENSG00000167962	ZNF598	chr16	-	2000390	2000481	2000408	2000481	1999495	2000256	0.761488	0.118337	-0.094
4699	ENSG00000205581	HMGN1	chr21	-	39345829	39347292	39347246	39347292	39345145	39345274	0.761488	0.118337	0.034
5671	ENSG00000241370	RPP21	chr6	+	30345297	30345573	30345297	30345398	30346431	30346557	0.762204	0.117929	0.037
386	ENSG00000005007	UPF1	chr19	+	18852986	18853104	18852986	18853071	18853251	18853350	0.765603	0.115997	0.039
2962	ENSG00000141552	ANAPC11	chr17	+	81894466	81894624	81894466	81894586	81899919	81900254	0.765603	0.115997	0.018
3078	ENSG00000186010	NDUFA13	chr19	+	19527280	19527372	19527280	19527352	19527700	19527770	0.765603	0.115997	-0.009
1101	ENSG00000214078	CPNE1	chr20	-	35664759	35664956	35664801	35664956	35632794	35632923	0.767314	0.115027	-0.131
1634	ENSG00000254996	ANKHD1-EIF4EBP3	chr5	+	140538085	140538261	140538085	140538234	140538918	140539083	0.777743	0.109164	0.098
3880	ENSG00000166012	TAF1D	chr11	-	93736140	93736304	93736289	93736304	93734624	93734660	0.79459	0.0998569	-0.023
1472	ENSG00000111879	FAM184A	chr6	-	118961760	118961963	118961928	118961963	118959828	118960184	0.798475	0.0977389	-0.042
4555	ENSG00000116128	BCL9	chr1	+	147612882	147613199	147612882	147612977	147614426	147614616	0.798475	0.0977389	-0.114
4675	ENSG00000171311	EXOSC1	chr10	-	97438662	97438703	97438669	97438703	97437699	97437750	0.798475	0.0977389	0.032
5000	ENSG00000070476	ZXDC	chr3	-	126461269	126462220	126461534	126462220	126459652	126459737	0.798475	0.0977389	-0.077
3939	ENSG00000108465	CDK5RAP3	chr17	+	47975513	47975653	47975513	47975638	47975868	47976013	0.803805	0.0948496	-0.019
4960	ENSG00000156990	RPUSD3	chr3	-	9838984	9839171	9839031	9839171	9837848	9838207	0.813488	0.089649	-0.012
2552	ENSG00000127054	CPSF3L	chr1	-	1319071	1319524	1319295	1319524	1315559	1315618	0.814975	0.0888557	-0.058
538	ENSG00000125844	RRBP1	chr20	-	17614736	17614880	17614739	17614880	17613677	17614220	0.816297	0.0881518	-0.022
3717	ENSG00000161202	DVL3	chr3	+	184164795	184165206	184164795	184164931	184165421	184165491	0.828939	0.0814777	-0.037
5473	ENSG00000156650	KAT6B	chr10	+	74975398	74976330	74975398	74975454	74977315	74977437	0.829308	0.0812839	0.054
5780	ENSG00000125458	NT5C	chr17	-	75130964	75131105	75131044	75131105	75130752	75130867	0.830578	0.0806198	-0.066
2516	ENSG00000113810	SMC4	chr3	+	160412325	160412849	160412325	160412453	160413472	160413613	0.834193	0.0787334	0.013
2096	ENSG00000138614	VWA9	chr15	-	65607158	65607442	65607301	65607442	65605128	65605236	0.843901	0.0737083	-0.03
4420	ENSG00000234741	GAS5	chr1	-	173865228	173865547	173865509	173865547	173864674	173864704	0.845215	0.0730326	-0.008
796	ENSG00000178999	AURKB	chr17	-	8207175	8207367	8207317	8207367	8206749	8206888	0.853279	0.0689087	-0.025
798	ENSG00000063244	U2AF2	chr19	+	55669082	55669181	55669082	55669169	55669443	55669692	0.854549	0.0682631	0.03
548	ENSG00000101365	IDH3B	chr20	-	2660029	2660176	2660067	2660176	2659698	2659793	0.857022	0.0670081	0.013
3794	ENSG00000147454	SLC25A37	chr8	+	23566107	23566813	23566107	23566336	23568321	23568378	0.861684	0.0646521	-0.029
1099	ENSG00000214078	CPNE1	chr20	-	35632162	35632385	35632310	35632385	35631944	35632025	0.865303	0.0628319	0.048
1969	ENSG00000114867	EIF4G1	chr3	+	184325850	184325957	184325850	184325951	184326526	184326629	0.865303	0.0628319	0.01
3836	ENSG00000082153	BZW1	chr2	+	200811545	200811990	200811545	200811946	200813207	200813281	0.865303	0.0628319	-0.041
601	ENSG00000178127	NDUFV2	chr18	+	9124873	9124996	9124873	9124983	9126830	9126907	0.869291	0.0608349	0.016
1928	ENSG00000114021	NIT2	chr3	+	100345584	100346255	100345584	100345678	100348802	100348881	0.869291	0.0608349	0.063
727	ENSG00000277258	PCGF2	chr17	-	38738748	38738861	38738752	38738861	38738540	38738595	0.87174	0.0596129	0.032
1426	ENSG00000204463	BAG6	chr6	-	31652399	31652700	31652423	31652700	31651655	31651776	0.899119	0.0461828	0.067
3130	ENSG00000171960	PPIH	chr1	+	42659227	42659370	42659227	42659251	42659521	42659566	0.913878	0.039112	0.018
219	ENSG00000161179	YDJC	chr22	-	21629542	21629761	21629601	21629761	21629307	21629407	0.914323	0.0389006	0.05
451	ENSG00000088247	KHSRP	chr19	-	6415533	6415734	6415608	6415734	6415379	6415457	0.914323	0.0389006	-0.034
2832	ENSG00000116288	PARK7	chr1	+	7961662	7961793	7961662	7961735	7962762	7962875	0.914323	0.0389006	0.063
5793	ENSG00000172590	MRPL52	chr14	+	22833417	22833489	22833417	22833482	22834171	22834346	0.915547	0.0383191	0.007
3764	ENSG00000169689	STRA13	chr17	-	82019292	82019381	82019307	82019381	82018702	82019219	0.926942	0.0329472	-0.026
4365	ENSG00000122783	C7orf49	chr7	-	135168785	135169060	135168968	135169060	135167731	135167807	0.942076	0.025914	-0.036
5777	ENSG00000196498	NCOR2	chr12	-	124327408	124327633	124327546	124327633	124326190	124326370	0.942634	0.0256571	-0.038
2289	ENSG00000176393	RNPEP	chr1	+	201996146	201996409	201996146	201996263	201997318	201997554	0.945002	0.0245672	-0.013
1267	ENSG00000100796	SMEK1	chr14	-	91475810	91475966	91475849	91475966	91473238	91473370	0.961623	0.0169949	-0.082
1423	ENSG00000204387	C6orf48	chr6	+	31834907	31835200	31834907	31835057	31835410	31835451	0.965182	0.0153907	-0.023
5678	ENSG00000139613	SMARCC2	chr12	-	56164302	56164731	56164647	56164731	56163344	56163765	0.965182	0.0153907	-0.056
1625	ENSG00000157212	PAXIP1	chr7	-	154947831	154948003	154947902	154948003	154946678	154946813	0.968633	0.0138407	-0.062
361	ENSG00000105677	TMEM147	chr19	+	35546671	35547029	35546671	35546808	35547118	35547240	0.979059	0.00919118	-0.029
3630	ENSG00000198901	PRC1	chr15	-	90969446	90969623	90969523	90969623	90969078	90969120	0.979059	0.00919118	-0.038
4609	ENSG00000125676	THOC2	chrX	-	123620374	123620965	123620906	123620965	123619400	123619436	0.979059	0.00919118	-0.032
4957	ENSG00000167272	POP5	chr12	-	120580995	120581257	120581114	120581257	120579773	120579923	0.979059	0.00919118	0.017
4758	ENSG00000168522	FNTA	chr8	+	43077215	43080441	43077215	43077364	43083117	43083180	0.985911	0.0061621	0.015
5450	ENSG00000090621	PABPC4	chr1	-	39571096	39571349	39571233	39571349	39569862	39570002	0.985911	0.0061621	0.018
5598	ENSG00000130396	MLLT4	chr6	+	167965756	167966045	167965756	167965853	167969113	167969198	0.991408	0.00374755	0.021
2470	ENSG00000149532	CPSF7	chr11	-	61419921	61420094	61419948	61420094	61416104	61416519	0.993114	0.00300093	-0.058
2338	ENSG00000169241	SLC50A1	chr1	+	155136298	155136396	155136298	155136376	155136827	155136951	0.993714	0.00273863	0.026
967	ENSG00000099364	FBXL19	chr16	+	30928466	30928628	30928466	30928499	30930072	30930584	0.994996	0.00217872	-0.066
4203	ENSG00000087274	ADD1	chr4	+	2908514	2909431	2908514	2908604	2914883	2915040	0.994996	0.00217872	0.007
2006	ENSG00000107404	DVL1	chr1	-	1339286	1339439	1339361	1339439	1338521	1338653	0.997238	0.001201	-0.061
152	ENSG00000160285	LSS	chr21	-	46222629	46222738	46222662	46222738	46221853	46221975	1	0	0.017
158	ENSG00000184900	SUMO3	chr21	-	44808996	44809118	44809046	44809118	44805616	44807040	1	0	0.002
159	ENSG00000184900	SUMO3	chr21	-	44813861	44814104	44813975	44814104	44809046	44809118	1	0	-0.003
161	ENSG00000160214	RRP1	chr21	+	43789512	43789762	43789512	43789695	43791349	43791432	1	0	-0.002
166	ENSG00000241837	ATP5O	chr21	-	33906448	33907453	33907340	33907453	33903934	33904021	1	0	-0.006
169	ENSG00000159131	GART	chr21	-	33528514	33528604	33528518	33528604	33528166	33528335	1	0	0.005
170	ENSG00000159086	PAXBP1	chr21	-	32755212	32755353	32755229	32755353	32751118	32751218	1	0	0.055
193	ENSG00000100129	EIF3L	chr22	+	37851279	37851561	37851279	37851490	37855564	37855644	1	0	0.001
204	ENSG00000182944	EWSR1	chr22	+	29288605	29291599	29288605	29288786	29292136	29292169	1	0	-0.048
214	ENSG00000100028	SNRPD3	chr22	+	24567983	24568176	24567983	24568037	24572017	24572061	1	0	-0.001
215	ENSG00000099991	CABIN1	chr22	+	24098013	24098192	24098013	24098105	24113565	24113748	1	0	-0.006
217	ENSG00000228315	GUSBP11	chr22	-	23694118	23695517	23695172	23695517	23690235	23690356	1	0	-0.054
240	ENSG00000108107	RPL28	chr19	+	55386569	55386693	55386569	55386674	55387929	55388048	1	0	0
255	ENSG00000105618	PRPF31	chr19	+	54128072	54128377	54128072	54128200	54129056	54129370	1	0	0.043
273	ENSG00000126453	BCL2L12	chr19	+	49669023	49669164	49669023	49669115	49670215	49670488	1	0	0.012
275	ENSG00000142546	NOSIP	chr19	-	49557080	49557249	49557089	49557249	49556874	49556993	1	0	0.018
278	ENSG00000142541	RPL13A	chr19	+	49489849	49490090	49489849	49489912	49490231	49490297	1	0	-0.001
279	ENSG00000142541	RPL13A	chr19	+	49489849	49490090	49489849	49489922	49490231	49490297	1	0	0
281	ENSG00000142541	RPL13A	chr19	+	49489849	49490297	49489849	49489912	49490474	49490576	1	0	-0.001
282	ENSG00000142541	RPL13A	chr19	+	49489849	49490297	49489849	49489922	49490474	49490576	1	0	0
283	ENSG00000142541	RPL13A	chr19	+	49490231	49490576	49490231	49490297	49490778	49490864	1	0	-0.001
284	ENSG00000142541	RPL13A	chr19	+	49490474	49490600	49490474	49490576	49490778	49490864	1	0	-0.002
285	ENSG00000142541	RPL13A	chr19	+	49490778	49491099	49490778	49490864	49491424	49491547	1	0	0
291	ENSG00000104852	SNRNP70	chr19	+	49102113	49103587	49102113	49102173	49104633	49104735	1	0	-0.044
292	ENSG00000104852	SNRNP70	chr19	+	49102113	49103587	49102113	49102185	49104633	49104735	1	0	-0.02
295	ENSG00000063177	RPL18	chr19	-	48616078	48617423	48617315	48617423	48615876	48615946	1	0	-0.002
297	ENSG00000142227	EMP3	chr19	+	48327520	48327623	48327520	48327561	48329351	48329492	1	0	-0.007
307	ENSG00000090372	STRN4	chr19	-	46721985	46722340	46722241	46722340	46720535	46720771	1	0	-0.011
311	ENSG00000007255	TRAPPC6A	chr19	-	45178092	45178237	45178134	45178237	45165126	45165194	1	0	0.049
312	ENSG00000130208	APOC1	chr19	+	44916189	44916359	44916189	44916325	44919172	44919346	1	0	-0.011
323	ENSG00000269858	EGLN2	chr19	+	40807137	40807551	40807137	40807274	40807808	40808432	1	0	-0.034
324	ENSG00000077312	SNRPA	chr19	+	40757331	40757504	40757331	40757441	40759430	40759610	1	0	0.009
331	ENSG00000090013	BLVRB	chr19	-	40457498	40458244	40458154	40458244	40451363	40451492	1	0	0.001
337	ENSG00000105197	TIMM50	chr19	+	39482884	39482963	39482884	39482916	39483134	39483156	1	0	-0.019
338	ENSG00000105193	RPS16	chr19	-	39433493	39433569	39433521	39433569	39433206	39433418	1	0	-0.001
339	ENSG00000105193	RPS16	chr19	-	39433521	39433761	39433664	39433761	39433206	39433418	1	0	-0.001
344	ENSG00000178982	EIF3K	chr19	+	38619195	38619327	38619195	38619317	38620336	38620435	1	0	-0.002
366	ENSG00000161249	DMKN	chr19	-	35510370	35510435	35510378	35510435	35510183	35510252	1	0	-0.011
387	ENSG00000006015	C19orf60	chr19	+	18588994	18589683	18588994	18589077	18590853	18590933	1	0	-0.033
388	ENSG00000105655	ISYNA1	chr19	-	18435247	18435483	18435265	18435483	18434820	18435117	1	0	-0.007
389	ENSG00000105655	ISYNA1	chr19	-	18437598	18437988	18437859	18437988	18436972	18437105	1	0	0.01
391	ENSG00000105640	RPL18A	chr19	+	17861292	17861472	17861292	17861307	17862093	17862223	1	0	0
395	ENSG00000130299	GTPBP3	chr19	+	17337558	17337664	17337558	17337576	17338007	17338255	1	0	-0.006
396	ENSG00000130299	GTPBP3	chr19	+	17338953	17339266	17338953	17339026	17339433	17339599	1	0	0.008
402	ENSG00000268790	CTC-429P9.4	chr19	-	16659954	16660000	16659958	16660000	16659394	16659447	1	0	0.002
426	ENSG00000129347	KRI1	chr19	-	10564928	10565790	10565716	10565790	10562728	10562837	1	0	0.039
427	ENSG00000105401	CDC37	chr19	-	10393258	10393441	10393279	10393441	10393085	10393157	1	0	0.003
428	ENSG00000105401	CDC37	chr19	-	10395434	10395543	10395495	10395543	10395227	10395343	1	0	-0.001
430	ENSG00000130816	DNMT1	chr19	-	10135438	10135852	10135735	10135852	10134216	10134307	1	0	-0.006
431	ENSG00000130811	EIF3G	chr19	-	10116799	10116989	10116823	10116989	10115966	10116074	1	0	-0.001
432	ENSG00000130811	EIF3G	chr19	-	10118861	10118956	10118867	10118956	10118667	10118727	1	0	0
442	ENSG00000099783	HNRNPM	chr19	+	8463496	8463504	8463496	8463500	8463592	8463686	1	0	0.002
443	ENSG00000099783	HNRNPM	chr19	+	8465323	8465515	8465323	8465362	8466234	8466388	1	0	0.003
452	ENSG00000031823	RANBP3	chr19	-	5931403	5931531	5931418	5931531	5927967	5928087	1	0	-0.041
453	ENSG00000031823	RANBP3	chr19	-	5957906	5957973	5957917	5957973	5941798	5941835	1	0	0.01
455	ENSG00000196365	LONP1	chr19	-	5711770	5712002	5711818	5712002	5707696	5707826	1	0	-0.015
456	ENSG00000196365	LONP1	chr19	-	5711770	5712002	5711818	5712002	5708341	5708403	1	0	-0.005
464	ENSG00000172009	THOP1	chr19	+	2807441	2807808	2807441	2807773	2808242	2808444	1	0	-0.009
469	ENSG00000115286	NDUFS7	chr19	+	1388832	1391050	1388832	1388938	1391118	1391165	1	0	0.015
470	ENSG00000099817	POLR2E	chr19	-	1093903	1095375	1095258	1095375	1091791	1091907	1	0	-0.007
471	ENSG00000065268	WDR18	chr19	+	989761	990103	989761	989895	990222	990364	1	0	0.007
472	ENSG00000065268	WDR18	chr19	+	991080	991145	991080	991139	991226	991351	1	0	-0.005
498	ENSG00000125656	CLPP	chr19	+	6362445	6362542	6362445	6362525	6364451	6364639	1	0	-0.003
516	ENSG00000196756	SNHG17	chr20	-	38435026	38435333	38435196	38435333	38434503	38434626	1	0	0.002
517	ENSG00000149636	DSN1	chr20	-	36770872	36771473	36771424	36771473	36767968	36768042	1	0	-0.03
527	ENSG00000171552	BCL2L1	chr20	-	31721654	31722348	31721843	31722348	31664451	31666086	1	0	0.027
528	ENSG00000101294	HM13	chr20	+	31538178	31538359	31538178	31538261	31544946	31545035	1	0	-0.007
542	ENSG00000089063	TMEM230	chr20	-	5109157	5109445	5109331	5109445	5106187	5106310	1	0	-0.006
544	ENSG00000101220	C20orf27	chr20	-	3760006	3760186	3760081	3760186	3758535	3758678	1	0	0.023
547	ENSG00000101365	IDH3B	chr20	-	2659698	2660176	2660029	2660176	2659524	2659585	1	0	-0.029
549	ENSG00000101365	IDH3B	chr20	-	2660456	2660829	2660696	2660829	2660262	2660365	1	0	-0.009
557	ENSG00000166347	CYB5A	chr18	-	74255740	74260944	74260914	74260944	74253296	74253665	1	0	0.14
560	ENSG00000166562	SEC11C	chr18	+	59152535	59152685	59152535	59152612	59155687	59155807	1	0	-0.002
570	ENSG00000099956	SMARCB1	chr22	+	23791755	23791894	23791755	23791867	23793558	23793688	1	0	0.033
571	ENSG00000099956	SMARCB1	chr22	+	23800943	23801135	23800943	23801081	23803294	23803422	1	0	0.002
577	ENSG00000152234	ATP5A1	chr18	-	46094979	46095131	46095052	46095131	46091681	46091851	1	0	-0.009
579	ENSG00000152234	ATP5A1	chr18	-	46097835	46098353	46098171	46098353	46095052	46095131	1	0	0
580	ENSG00000172466	ZNF24	chr18	-	35344359	35344456	35344369	35344456	35340230	35340733	1	0	0.015
583	ENSG00000141447	OSBPL1A	chr18	-	24397572	24397788	24397654	24397788	24377412	24377535	1	0	0.016
584	ENSG00000154040	CABYR	chr18	+	24155700	24156999	24155700	24156042	24159471	24160069	1	0	-0.063
588	ENSG00000124155	PIGT	chr20	+	45416516	45416694	45416516	45416654	45418851	45418979	1	0	0.019
609	ENSG00000169738	DCXR	chr17	-	82036181	82036308	82036190	82036308	82035878	82036063	1	0	0.003
611	ENSG00000185624	P4HB	chr17	-	81859178	81859387	81859180	81859387	81855541	81855586	1	0	0.005
612	ENSG00000214087	ARL16	chr17	-	81682033	81683594	81683535	81683594	81681186	81681879	1	0	-0.058
616	ENSG00000184009	ACTG1	chr17	-	81512614	81512780	81512733	81512780	81512231	81512360	1	0	-0.002
618	ENSG00000167280	ENGASE	chr17	+	79081897	79082877	79081897	79082063	79083019	79083123	1	0	0.085
623	ENSG00000181038	METTL23	chr17	+	76726829	76727213	76726829	76726879	76729689	76729794	1	0	0.05
627	ENSG00000132471	WBP2	chr17	-	75855179	75855335	75855238	75855335	75851567	75851676	1	0	-0.003
632	ENSG00000189159	HN1	chr17	-	75147519	75147653	75147555	75147653	75146665	75146684	1	0	-0.002
642	ENSG00000196704	AMZ2	chr17	+	68250187	68250967	68250187	68250470	68251049	68251178	1	0	-0.027
646	ENSG00000108604	SMARCD2	chr17	-	63837145	63837237	63837194	63837237	63836921	63837044	1	0	0.014
656	ENSG00000108384	RAD51C	chr17	+	58692572	58692788	58692572	58692685	58694930	58695189	1	0	-0.031
659	ENSG00000181610	MRPS23	chr17	-	57849838	57850056	57849966	57850056	57849239	57849410	1	0	0.006
668	ENSG00000154920	EME1	chr17	+	50375184	50375983	50375184	50375512	50376065	50376193	1	0	-0.018
676	ENSG00000082641	NFE2L1	chr17	+	48050606	48051628	48050606	48050819	48056418	48056598	1	0	0.007
679	ENSG00000141279	NPEPPS	chr17	+	47579389	47579511	47579389	47579455	47582741	47582849	1	0	-0.012
680	ENSG00000141279	NPEPPS	chr17	+	47579389	47582849	47579389	47579511	47585499	47585700	1	0	0.039
681	ENSG00000141279	NPEPPS	chr17	+	47585499	47585745	47585499	47585700	47586147	47586244	1	0	0.008
689	ENSG00000030582	GRN	chr17	+	44351036	44351163	44351036	44351100	44351362	44351460	1	0	0.007
697	ENSG00000131467	PSME3	chr17	+	42833398	42833673	42833398	42833505	42834343	42834376	1	0	-0.007
698	ENSG00000126581	BECN1	chr17	-	42818543	42819609	42819547	42819609	42818220	42818415	1	0	-0.096
699	ENSG00000126581	BECN1	chr17	-	42823704	42823879	42823747	42823879	42820773	42820841	1	0	0.003
700	ENSG00000126581	BECN1	chr17	-	42824132	42824263	42824154	42824263	42823747	42823879	1	0	0.077
702	ENSG00000159210	SNF8	chr17	-	48936130	48936242	48936169	48936242	48933204	48933346	1	0	-0.005
703	ENSG00000131475	VPS25	chr17	+	42773732	42773976	42773732	42773878	42774645	42774699	1	0	0.006
709	ENSG00000131470	PSMC3IP	chr17	-	42574098	42574210	42574195	42574210	42573477	42573623	1	0	0.011
714	ENSG00000108773	KAT2A	chr17	-	42119053	42119436	42119244	42119436	42118296	42118403	1	0	-0.007
731	ENSG00000118046	STK11	chr19	+	1221212	1222006	1221212	1221340	1222984	1223172	1	0	0.033
740	ENSG00000270647	TAF15	chr17	+	35809483	35809616	35809483	35809576	35817715	35817755	1	0	-0.002
745	ENSG00000108671	PSMD11	chr17	+	32473800	32474081	32473800	32473945	32474763	32474824	1	0	0.003
748	ENSG00000197381	ADARB1	chr21	+	45222017	45223577	45222017	45222107	45225546	45226560	1	0	0.206
750	ENSG00000167549	CORO6	chr17	-	29617241	29618971	29618789	29618971	29616701	29616847	1	0	0.055
757	ENSG00000076604	TRAF4	chr17	+	28747212	28747391	28747212	28747264	28747842	28747947	1	0	-0.01
758	ENSG00000076604	TRAF4	chr17	+	28748016	28748178	28748016	28748135	28748261	28748423	1	0	-0.001
760	ENSG00000109113	RAB34	chr17	-	28715194	28715276	28715218	28715276	28715031	28715122	1	0	-0.008
761	ENSG00000007202	KIAA0100	chr17	-	28643163	28643659	28643609	28643659	28642868	28642987	1	0	0.051
775	ENSG00000177731	FLII	chr17	-	18245743	18246062	18245837	18246062	18245554	18245660	1	0	0.009
783	ENSG00000141030	COPS3	chr17	-	17270757	17271008	17270895	17271008	17267884	17267977	1	0	0.015
791	ENSG00000133028	SCO1	chr17	-	10692763	10692961	10692856	10692961	10691871	10691964	1	0	-0.01
795	ENSG00000178999	AURKB	chr17	-	8207175	8207367	8207317	8207367	8206490	8206639	1	0	0.007
802	ENSG00000170004	CHD3	chr17	+	7909142	7909384	7909142	7909338	7910427	7910591	1	0	0.035
804	ENSG00000183011	NAA38	chr17	-	7856984	7857198	7857014	7857198	7856684	7856843	1	0	0.018
806	ENSG00000213339	QTRT1	chr19	+	10712160	10712628	10712160	10712299	10712757	10712867	1	0	-0.033
811	ENSG00000004975	DVL2	chr17	-	7230045	7230155	7230057	7230155	7229807	7229943	1	0	0.014
818	ENSG00000129195	FAM64A	chr17	+	6445075	6445404	6445075	6445342	6447462	6447758	1	0	0.033
821	ENSG00000129197	RPAIN	chr17	+	5425970	5426299	5425970	5426082	5428070	5428211	1	0	-0.014
835	ENSG00000108963	DPH1	chr17	+	2036528	2036686	2036528	2036653	2036834	2036956	1	0	-0.033
839	ENSG00000108953	YWHAE	chr17	-	1361901	1362008	1361929	1362008	1361091	1361298	1	0	0.001
841	ENSG00000167699	GLOD4	chr17	-	778621	778744	778694	778744	776867	776988	1	0	0.01
849	ENSG00000141002	TCF25	chr16	+	89887651	89887717	89887651	89887681	89892192	89892275	1	0	-0.001
854	ENSG00000185324	CDK10	chr16	+	89694930	89695070	89694930	89695052	89695292	89695345	1	0	-0.006
855	ENSG00000167513	CDT1	chr16	+	88806485	88806674	88806485	88806638	88807050	88807203	1	0	-0.003
863	ENSG00000131143	COX4I1	chr16	+	85804936	85805153	85804936	85805104	85805732	85805864	1	0	0.002
876	ENSG00000050820	BCAR1	chr16	-	75242469	75243090	75242913	75243090	75237182	75237344	1	0	-0.038
884	ENSG00000074356	C17orf85	chr17	-	3823792	3825050	3824941	3825050	3821952	3822052	1	0	0.02
891	ENSG00000141101	NOB1	chr16	-	69748917	69749118	69748950	69749118	69748231	69748329	1	0	-0.005
900	ENSG00000168701	TMEM208	chr16	+	67228494	67228657	67228494	67228631	67228796	67228881	1	0	-0.017
904	ENSG00000205250	E2F4	chr16	+	67192760	67192870	67192760	67192824	67193008	67193170	1	0	-0.012
917	ENSG00000159593	NAE1	chr16	-	66826667	66826780	66826676	66826780	66826522	66826583	1	0	-0.006
922	ENSG00000103005	USB1	chr16	+	58001406	58001588	58001406	58001581	58002478	58002645	1	0	-0.003
925	ENSG00000103005	USB1	chr16	+	58002478	58002663	58002478	58002645	58009928	58010112	1	0	0.002
968	ENSG00000099364	FBXL19	chr16	+	30928466	30928630	30928466	30928499	30930072	30930584	1	0	-0.05
972	ENSG00000102882	MAPK3	chr16	-	30117136	30117285	30117153	30117285	30116893	30117003	1	0	0.001
974	ENSG00000149923	PPP4C	chr16	+	30082745	30082963	30082745	30082847	30083393	30083567	1	0	-0.005
975	ENSG00000149923	PPP4C	chr16	+	30083393	30083781	30083393	30083567	30084665	30084855	1	0	0.003
977	ENSG00000149925	ALDOA	chr16	+	30067233	30067366	30067233	30067333	30067449	30067661	1	0	-0.001
978	ENSG00000149925	ALDOA	chr16	+	30067449	30068978	30067449	30067661	30069305	30069389	1	0	-0.009
979	ENSG00000149925	ALDOA	chr16	+	30068817	30068990	30068817	30068978	30069305	30069389	1	0	0.002
993	ENSG00000168488	ATXN2L	chr16	+	28826861	28826986	28826861	28826923	28829400	28829492	1	0	0.008
996	ENSG00000168488	ATXN2L	chr16	+	28835932	28836485	28835932	28836122	28836727	28837237	1	0	0.06
998	ENSG00000077235	GTF3C1	chr16	-	27464319	27464836	27464394	27464836	27463540	27463592	1	0	-0.048
1007	ENSG00000170540	ARL6IP1	chr16	-	18798700	18798834	18798722	18798834	18797924	18798044	1	0	0.002
1020	ENSG00000118900	UBN1	chr16	+	4860663	4861102	4860663	4860953	4868832	4868903	1	0	-0.057
1021	ENSG00000125877	ITPA	chr20	+	3209512	3209617	3209512	3209566	3213168	3213226	1	0	-0.011
1022	ENSG00000125877	ITPA	chr20	+	3213318	3213426	3213318	3213383	3213984	3214058	1	0	-0.019
1043	ENSG00000131652	THOC6	chr16	+	3025923	3026166	3025923	3025988	3026250	3026288	1	0	-0.039
1052	ENSG00000167969	ECI1	chr16	-	2243317	2243439	2243368	2243439	2243045	2243224	1	0	-0.005
1060	ENSG00000183751	TBL3	chr16	+	1974055	1974292	1974055	1974107	1974375	1974423	1	0	-0.034
1061	ENSG00000183751	TBL3	chr16	+	1976210	1976314	1976210	1976257	1976813	1976961	1	0	0.005
1062	ENSG00000140990	NDUFB10	chr16	+	1961152	1961291	1961152	1961258	1961496	1961636	1	0	0.001
1065	ENSG00000130175	PRKCSH	chr19	+	11447438	11447618	11447438	11447597	11447692	11447789	1	0	0.01
1073	ENSG00000103275	UBE2I	chr16	+	1315653	1315730	1315653	1315726	1320173	1320283	1	0	0.003
1079	ENSG00000007376	RPUSD1	chr16	-	787353	787477	787396	787477	787076	787179	1	0	0.014
1082	ENSG00000161999	JMJD8	chr16	-	683860	684155	683909	684155	683684	683781	1	0	0.031
1083	ENSG00000140983	RHOT2	chr16	+	668104	668236	668104	668154	668352	668411	1	0	0.014
1084	ENSG00000140983	RHOT2	chr16	+	668352	668569	668352	668411	668655	668699	1	0	-0.019
1090	ENSG00000130731	C16orf13	chr16	-	635517	635774	635611	635774	635280	635340	1	0	-0.014
1097	ENSG00000214078	CPNE1	chr20	-	35626562	35626803	35626566	35626803	35626043	35626381	1	0	-0.01
1098	ENSG00000214078	CPNE1	chr20	-	35630438	35631034	35630900	35631034	35627279	35627413	1	0	-0.018
1109	ENSG00000171634	BPTF	chr17	+	67945408	67946325	67945408	67945896	67947725	67947808	1	0	-0.041
1119	ENSG00000037757	MRI1	chr19	+	13765953	13766129	13765953	13766065	13768560	13768870	1	0	-0.029
1135	ENSG00000140382	HMG20A	chr15	+	77458403	77458558	77458403	77458496	77464239	77464387	1	0	-0.007
1138	ENSG00000140365	COMMD4	chr15	+	75338061	75338420	75338061	75338133	75338645	75338685	1	0	0.008
1141	ENSG00000178802	MPI	chr15	+	74891378	74891579	74891378	74891489	74892660	74892802	1	0	-0.007
1142	ENSG00000140474	ULK3	chr15	-	74837750	74837798	74837756	74837798	74837368	74837435	1	0	-0.047
1143	ENSG00000140474	ULK3	chr15	-	74842074	74842420	74842279	74842420	74841404	74841509	1	0	0.02
1149	ENSG00000166233	ARIH1	chr15	+	72580730	72580991	72580730	72580877	72582074	72582187	1	0	0.022
1150	ENSG00000213614	HEXA	chr15	-	72353690	72355624	72355558	72355624	72353067	72353178	1	0	0.137
1157	ENSG00000166855	CLPX	chr15	-	65158574	65158751	65158686	65158751	65157745	65157910	1	0	-0.017
1163	ENSG00000182718	ANXA2	chr15	-	60352378	60352476	60352382	60352476	60351723	60351819	1	0	0.004
1164	ENSG00000182718	ANXA2	chr15	-	60360930	60361054	60360940	60361054	60357145	60357236	1	0	-0.011
1177	ENSG00000137876	RSL24D1	chr15	-	55192402	55192833	55192719	55192833	55190974	55191047	1	0	-0.004
1183	ENSG00000102901	CENPT	chr16	-	67829764	67830548	67829921	67830548	67829422	67829516	1	0	0.005
1185	ENSG00000102901	CENPT	chr16	-	67832227	67832545	67832454	67832545	67832011	67832108	1	0	-0.006
1193	ENSG00000067369	TP53BP1	chr15	-	43420304	43420735	43420617	43420735	43416224	43416416	1	0	-0.013
1201	ENSG00000247556	OIP5-AS1	chr15	+	41283989	41284288	41283989	41284110	41285224	41285363	1	0	0.007
1208	ENSG00000127586	CHTF18	chr16	+	788623	788775	788623	788756	788930	789125	1	0	0.008
1213	ENSG00000100321	SYNGR1	chr22	+	39374315	39374660	39374315	39374553	39376051	39376197	1	0	-0.006
1215	ENSG00000125107	CNOT1	chr16	-	58536967	58537220	58536988	58537220	58534146	58534395	1	0	0.026
1216	ENSG00000125107	CNOT1	chr16	-	58556846	58556993	58556861	58556993	58555783	58555908	1	0	-0.007
1240	ENSG00000182979	MTA1	chr14	+	105450057	105450324	105450057	105450184	105454192	105454310	1	0	-0.007
1247	ENSG00000166165	CKB	chr14	-	103520468	103520592	103520501	103520592	103520121	103520311	1	0	-0.002
1256	ENSG00000099797	TECR	chr19	+	14564785	14564992	14564785	14564858	14565065	14565123	1	0	-0.003
1268	ENSG00000100722	ZC3H14	chr14	+	88602827	88603060	88602827	88603045	88607242	88607363	1	0	-0.023
1275	ENSG00000100577	GSTZ1	chr14	+	77327471	77328037	77327471	77327552	77329122	77329201	1	0	-0.041
1277	ENSG00000119689	DLST	chr14	+	74891055	74891193	74891055	74891167	74892833	74892986	1	0	-0.005
1286	ENSG00000119688	ABCD4	chr14	-	74297638	74298069	74297929	74298069	74296332	74296449	1	0	-0.012
1293	ENSG00000160256	FAM207A	chr21	+	44943683	44943837	44943683	44943792	44960099	44960168	1	0	0.031
1299	ENSG00000100568	VTI1B	chr14	-	67656411	67656589	67656415	67656589	67653436	67653498	1	0	-0.02
1313	ENSG00000050130	JKAMP	chr14	+	59495017	59495224	59495017	59495087	59498726	59498908	1	0	0.009
1319	ENSG00000100519	PSMC6	chr14	+	52707201	52707529	52707201	52707304	52708308	52708388	1	0	0.004
1330	ENSG00000165516	KLHDC2	chr14	+	49779594	49779806	49779594	49779675	49780212	49780322	1	0	0.008
1337	ENSG00000143252	SDHC	chr1	+	161314380	161314874	161314380	161314425	161323613	161323670	1	0	0.004
1341	ENSG00000172053	QARS	chr3	-	49104323	49104471	49104356	49104471	49103862	49103972	1	0	0.003
1342	ENSG00000172053	QARS	chr3	-	49104323	49104471	49104372	49104471	49103862	49103972	1	0	-0.01
1344	ENSG00000172053	QARS	chr3	-	49104323	49104471	49104372	49104471	49103862	49104098	1	0	-0.015
1351	ENSG00000108468	CBX1	chr17	-	48075988	48076178	48076000	48076178	48075005	48075100	1	0	0.009
1353	ENSG00000196655	TRAPPC4	chr11	+	119019142	119019317	119019142	119019188	119020149	119020253	1	0	-0.007
1354	ENSG00000196655	TRAPPC4	chr11	+	119019142	119019424	119019142	119019188	119020149	119020253	1	0	-0.018
1356	ENSG00000196655	TRAPPC4	chr11	+	119019142	119019317	119019142	119019188	119021759	119021886	1	0	0.007
1359	ENSG00000125871	MGME1	chr20	+	17969800	17970370	17969800	17970130	17975683	17975903	1	0	-0.014
1368	ENSG00000118181	RPS25	chr11	-	119017924	119018053	119017957	119018053	119017361	119017545	1	0	-0.002
1375	ENSG00000068796	KIF2A	chr5	+	62352587	62352710	62352587	62352653	62353274	62353375	1	0	-0.037
1385	ENSG00000170899	GSTA4	chr6	-	52985450	52985583	52985475	52985583	52984463	52984605	1	0	-0.005
1392	ENSG00000079616	KIF22	chr16	+	29796892	29797093	29796892	29797088	29798373	29798501	1	0	0.004
1395	ENSG00000112655	PTK7	chr6	+	43132420	43132765	43132420	43132687	43138848	43138982	1	0	0.005
1396	ENSG00000112655	PTK7	chr6	+	43142171	43143620	43142171	43142299	43144450	43144606	1	0	-0.036
1397	ENSG00000153044	CENPH	chr5	+	69195716	69195791	69195716	69195750	69197052	69197109	1	0	-0.008
1404	ENSG00000146670	CDCA5	chr11	-	65083363	65083550	65083484	65083550	65079352	65079787	1	0	0.012
1412	ENSG00000137200	CMTR1	chr6	+	37475320	37475916	37475320	37475412	37476125	37476194	1	0	-0.024
1417	ENSG00000161800	RACGAP1	chr12	-	50016630	50016715	50016634	50016715	50006433	50006636	1	0	0.007
1420	ENSG00000204310	AGPAT1	chr6	-	32171249	32171505	32171296	32171505	32170936	32171070	1	0	0.004
1424	ENSG00000204387	C6orf48	chr6	+	31835410	31835455	31835410	31835451	31837235	31837435	1	0	0.018
1427	ENSG00000127445	PIN1	chr19	+	9849089	9849311	9849089	9849201	9849532	9849682	1	0	-0.001
1437	ENSG00000163660	CCNL1	chr3	-	157149679	157149977	157149835	157149977	157149484	157149596	1	0	0.006
1444	ENSG00000137409	MTCH1	chr6	-	36972651	36972796	36972702	36972796	36970646	36970694	1	0	0.027
1453	ENSG00000175061	LRRC75A-AS1	chr17	+	16439326	16439703	16439326	16439414	16440184	16440253	1	0	-0.004
1462	ENSG00000181991	MRPS11	chr15	+	88467907	88469145	88467907	88468024	88472626	88472725	1	0	-0.005
1475	ENSG00000204628	GNB2L1	chr5	-	181242169	181242345	181242173	181242345	181241491	181241563	1	0	-0.004
1476	ENSG00000204628	GNB2L1	chr5	-	181242169	181242345	181242173	181242345	181241491	181241639	1	0	0.004
1491	ENSG00000143774	GUK1	chr1	+	228145510	228145649	228145510	228145624	228146025	228146067	1	0	-0.007
1493	ENSG00000113758	DBN1	chr5	-	177467480	177467817	177467742	177467817	177467254	177467332	1	0	0.009
1512	ENSG00000116906	GNPAT	chr1	+	231260506	231260683	231260506	231260653	231262722	231262852	1	0	-0.027
1515	ENSG00000116906	GNPAT	chr1	+	231267679	231267911	231267679	231267903	231270757	231271000	1	0	-0.016
1517	ENSG00000008394	MGST1	chr12	+	16354230	16354378	16354230	16354270	16357604	16357699	1	0	-0.01
1518	ENSG00000168268	NT5DC2	chr3	-	52527616	52527931	52527828	52527931	52527293	52527375	1	0	-0.004
1519	ENSG00000168268	NT5DC2	chr3	-	52528445	52528539	52528511	52528539	52528182	52528311	1	0	0.009
1526	ENSG00000173692	PSMD1	chr2	+	231062505	231062693	231062505	231062675	231066905	231067111	1	0	0.002
1537	ENSG00000134644	PUM1	chr1	-	30950126	30950261	30950132	30950261	30945345	30945483	1	0	-0.016
1540	ENSG00000134644	PUM1	chr1	-	31059203	31059577	31059298	31059577	31028795	31028864	1	0	0.021
1546	ENSG00000120705	ETF1	chr5	-	138542633	138542936	138542832	138542936	138518691	138518867	1	0	0.005
1547	ENSG00000120705	ETF1	chr5	-	138542704	138542936	138542832	138542936	138518691	138518867	1	0	0.006
1567	ENSG00000011243	AKAP8L	chr19	-	15403474	15403715	15403657	15403715	15397519	15397625	1	0	0.009
1571	ENSG00000123213	NLN	chr5	+	65792453	65792655	65792453	65792601	65809514	65809701	1	0	0.011
1574	ENSG00000153310	FAM49B	chr8	-	129849242	129852278	129852161	129852278	129846803	129846874	1	0	-0.047
1582	ENSG00000126456	IRF3	chr19	-	49661449	49662328	49661947	49662328	49660712	49660828	1	0	0.003
1586	ENSG00000112759	SLC29A1	chr6	+	44229906	44230481	44229906	44230046	44230567	44230665	1	0	-0.007
1589	ENSG00000171298	GAA	chr17	+	80101810	80101925	80101810	80101890	80104554	80105132	1	0	0.01
1606	ENSG00000153113	CAST	chr5	+	96722638	96722718	96722638	96722698	96727488	96727530	1	0	0.017
1609	ENSG00000173171	MTX1	chr1	+	155210345	155210435	155210345	155210415	155210547	155210627	1	0	-0.001
1610	ENSG00000173171	MTX1	chr1	+	155210547	155212219	155210547	155210627	155212384	155212567	1	0	0.09
1611	ENSG00000133835	HSD17B4	chr5	+	119477416	119477501	119477416	119477492	119478833	119479021	1	0	0.011
1615	ENSG00000153140	CETN3	chr5	-	90405684	90405799	90405688	90405799	90399357	90399549	1	0	-0.004
1616	ENSG00000127184	COX7C	chr5	+	86619352	86619496	86619352	86619442	86620667	86620766	1	0	0
1617	ENSG00000127184	COX7C	chr5	+	86619352	86619878	86619352	86619442	86620667	86620766	1	0	-0.003
1618	ENSG00000127184	COX7C	chr5	+	86619352	86619878	86619352	86619496	86620667	86620766	1	0	0.001
1621	ENSG00000116062	MSH6	chr2	+	47783081	47783493	47783081	47783470	47790926	47791123	1	0	-0.009
1646	ENSG00000086189	DIMT1	chr5	-	62398428	62398560	62398510	62398560	62394483	62394607	1	0	-0.015
1659	ENSG00000103496	STX4	chr16	+	31034225	31034536	31034225	31034325	31034969	31035040	1	0	0.019
1673	ENSG00000108039	XPNPEP1	chr10	-	109875527	109877867	109877789	109877867	109873366	109873427	1	0	0.11
1674	ENSG00000108039	XPNPEP1	chr10	-	109915010	109915099	109915022	109915099	109907690	109907815	1	0	-0.016
1686	ENSG00000105223	PLD3	chr19	+	40365552	40365930	40365552	40365585	40366418	40366510	1	0	0.027
1699	ENSG00000038382	TRIO	chr5	+	14487463	14488260	14487463	14487730	14492566	14492814	1	0	0.056
1702	ENSG00000161960	EIF4A1	chr17	+	7576523	7576692	7576523	7576690	7577055	7577165	1	0	0
1711	ENSG00000143889	HNRNPLL	chr2	-	38602437	38603036	38602856	38603036	38591529	38591648	1	0	-0.025
1719	ENSG00000104805	NUCB1	chr19	+	48900785	48901121	48900785	48900931	48904346	48904454	1	0	-0.011
1745	ENSG00000106052	TAX1BP1	chr7	+	27816348	27816520	27816348	27816394	27816889	27817038	1	0	0.017
1749	ENSG00000166004	KIAA1731	chr11	+	93696681	93700186	93696681	93696854	93702459	93702637	1	0	-0.042
1752	ENSG00000204525	HLA-C	chr6	-	31269492	31270085	31269965	31270085	31269337	31269385	1	0	-0.007
1755	ENSG00000049656	CLPTM1L	chr5	-	1324762	1325816	1325750	1325816	1323786	1323869	1	0	-0.021
1757	ENSG00000049656	CLPTM1L	chr5	-	1331798	1331883	1331802	1331883	1330279	1330383	1	0	-0.005
1760	ENSG00000125166	GOT2	chr16	-	58722118	58722278	58722149	58722278	58719195	58719255	1	0	-0.001
1772	ENSG00000100650	SRSF5	chr14	+	69767092	69767380	69767092	69767255	69768137	69768282	1	0	0.01
1773	ENSG00000100650	SRSF5	chr14	+	69768797	69770540	69768797	69768896	69770994	69771105	1	0	0.007
1774	ENSG00000185246	PRPF39	chr14	+	45095220	45095563	45095220	45095533	45096102	45096228	1	0	0.027
1785	ENSG00000129810	SGOL1	chr3	-	20174248	20175055	20175004	20175055	20171042	20171232	1	0	0.005
1792	ENSG00000174720	LARP7	chr4	+	112644667	112644871	112644667	112644768	112646350	112646451	1	0	0
1797	ENSG00000070756	PABPC1	chr8	-	100704279	100704390	100704296	100704390	100702915	100703359	1	0	0.002
1799	ENSG00000070756	PABPC1	chr8	-	100718086	100718280	100718182	100718280	100717772	100717888	1	0	-0.002
1800	ENSG00000070756	PABPC1	chr8	-	100718086	100718280	100718230	100718280	100717772	100717888	1	0	0.001
1801	ENSG00000070756	PABPC1	chr8	-	100718182	100718280	100718230	100718280	100717772	100717888	1	0	0.003
1802	ENSG00000173020	ADRBK1	chr11	+	67280731	67281184	67280731	67280783	67281458	67281558	1	0	0.033
1807	ENSG00000164039	BDH2	chr4	-	103085698	103086540	103086479	103086540	103085348	103085462	1	0	-0.016
1813	ENSG00000203875	SNHG5	chr6	-	85677790	85677875	85677794	85677875	85677423	85677492	1	0	-0.002
1814	ENSG00000203875	SNHG5	chr6	-	85677794	85678032	85677953	85678032	85677423	85677492	1	0	0.007
1827	ENSG00000189308	LIN54	chr4	-	82984160	82984876	82984823	82984876	82978882	82979006	1	0	0.008
1831	ENSG00000156508	EEF1A1	chr6	-	73518025	73518264	73518029	73518264	73515751	73517934	1	0	0.001
1839	ENSG00000101182	PSMA7	chr20	-	62139695	62139905	62139780	62139905	62139074	62139197	1	0	-0.005
1845	ENSG00000159202	UBE2Z	chr17	+	48912833	48913021	48912833	48912965	48916075	48916187	1	0	0.004
1862	ENSG00000141994	DUS3L	chr19	-	5790046	5790335	5790259	5790335	5789206	5789719	1	0	-0.007
1887	ENSG00000099949	LZTR1	chr22	+	20990385	20990969	20990385	20990525	20991627	20991829	1	0	-0.007
1898	ENSG00000155508	CNOT8	chr5	+	154858638	154858816	154858638	154858768	154863206	154863395	1	0	0.042
1916	ENSG00000173660	UQCRH	chr1	+	46309100	46309143	46309100	46309127	46310154	46310316	1	0	0.003
1918	ENSG00000258315	C17orf49	chr17	+	7016494	7016685	7016494	7016525	7016909	7017014	1	0	-0.003
1919	ENSG00000258315	C17orf49	chr17	+	7016494	7016685	7016494	7016525	7016949	7017014	1	0	-0.012
1921	ENSG00000005436	GCFC2	chr2	-	75702198	75702423	75702312	75702423	75701189	75701287	1	0	0.007
1923	ENSG00000155229	MMS19	chr10	-	97461495	97461896	97461827	97461896	97460906	97461007	1	0	-0.059
1925	ENSG00000110958	PTGES3	chr12	-	56665631	56666266	56666203	56666266	56664775	56664800	1	0	-0.001
1933	ENSG00000198931	APRT	chr16	-	88811496	88811656	88811549	88811656	88810069	88810148	1	0	0.003
1934	ENSG00000198931	APRT	chr16	-	88811496	88811656	88811549	88811656	88810422	88810556	1	0	0.008
1938	ENSG00000161013	MGAT4B	chr5	-	179798927	179799121	179799064	179799121	179798512	179798576	1	0	0
1939	ENSG00000161013	MGAT4B	chr5	-	179798927	179799121	179799064	179799121	179798512	179798591	1	0	-0.006
1947	ENSG00000136261	BZW2	chr7	+	16646130	16646304	16646130	16646288	16665436	16665501	1	0	-0.002
1948	ENSG00000182899	RPL35A	chr3	+	197951158	197951328	197951158	197951311	197954002	197954147	1	0	0.002
1957	ENSG00000113013	HSPA9	chr5	-	138573762	138573850	138573776	138573850	138570959	138571141	1	0	-0.002
1964	ENSG00000103064	SLC7A6	chr16	+	68274690	68275249	68274690	68274876	68287745	68287871	1	0	0.022
1967	ENSG00000147231	CXorf57	chrX	+	106637759	106637924	106637759	106637794	106640551	106640721	1	0	-0.022
1972	ENSG00000175193	PARL	chr3	-	183862696	183862801	183862752	183862801	183844230	183844326	1	0	0.017
2004	ENSG00000100142	POLR2F	chr22	+	37956772	37956901	37956772	37956842	37959345	37959476	1	0	0.003
2028	ENSG00000163754	GYG1	chr3	+	148996741	148996904	148996741	148996892	149009275	149009402	1	0	0.012
2034	ENSG00000187514	PTMA	chr2	+	231711347	231711983	231711347	231711419	231712442	231712516	1	0	-0.005
2041	ENSG00000041357	PSMA4	chr15	+	78540426	78540539	78540426	78540463	78541904	78541930	1	0	-0.007
2042	ENSG00000041357	PSMA4	chr15	+	78542176	78542645	78542176	78542219	78544189	78544267	1	0	-0.019
2049	ENSG00000176261	ZBTB8OS	chr1	-	32634701	32634792	32634767	32634792	32633950	32634072	1	0	0
2056	ENSG00000181789	COPG1	chr3	+	129250681	129250894	129250681	129250734	129252280	129252361	1	0	0.007
2060	ENSG00000169714	CNBP	chr3	-	129171633	129171771	129171651	129171771	129171445	129171538	1	0	-0.014
2061	ENSG00000169714	CNBP	chr3	-	129171633	129171771	129171654	129171771	129171445	129171538	1	0	-0.013
2062	ENSG00000169714	CNBP	chr3	-	129171651	129171771	129171654	129171771	129171445	129171538	1	0	0.017
2065	ENSG00000075785	RAB7A	chr3	+	128806371	128806590	128806371	128806449	128807542	128807671	1	0	0.005
2066	ENSG00000162062	C16orf59	chr16	+	2460144	2460693	2460144	2460381	2460815	2461224	1	0	0.02
2073	ENSG00000115129	TP53I3	chr2	-	24082884	24083152	24083000	24083152	24080818	24081031	1	0	0.048
2075	ENSG00000175455	CCDC14	chr3	-	123955842	123956115	123956045	123956115	123948895	123949132	1	0	-0.028
2076	ENSG00000175455	CCDC14	chr3	-	123955842	123956795	123956739	123956795	123948895	123949132	1	0	0.039
2087	ENSG00000114850	SSR3	chr3	-	156544293	156544439	156544307	156544439	156543003	156543269	1	0	-0.015
2094	ENSG00000138614	VWA9	chr15	-	65599773	65599929	65599837	65599929	65598871	65598990	1	0	0.007
2095	ENSG00000138614	VWA9	chr15	-	65607158	65607442	65607301	65607442	65605128	65605232	1	0	-0.007
2122	ENSG00000186298	PPP1CC	chr12	-	110722471	110722695	110722623	110722695	110722134	110722269	1	0	-0.007
2131	ENSG00000169727	GPS1	chr17	+	82056628	82056772	82056628	82056766	82056839	82056974	1	0	0.011
2133	ENSG00000080822	CLDND1	chr3	-	98521132	98521442	98521329	98521442	98518884	98518995	1	0	0.009
2134	ENSG00000144034	TPRKB	chr2	-	73734428	73734591	73734527	73734591	73732162	73732285	1	0	0.015
2147	ENSG00000003509	NDUFAF7	chr2	+	37241577	37241791	37241577	37241637	37242634	37242693	1	0	0.033
2162	ENSG00000122779	TRIM24	chr7	+	138554697	138554966	138554697	138554864	138567480	138567654	1	0	-0.051
2163	ENSG00000163634	THOC7	chr3	-	63839655	63839773	63839682	63839773	63838371	63838499	1	0	0.001
2173	ENSG00000163939	PBRM1	chr3	-	52563282	52563493	52563363	52563493	52561766	52561968	1	0	-0.007
2181	ENSG00000015479	MATR3	chr5	+	139278326	139278496	139278326	139278408	139279050	139279129	1	0	-0.008
2209	ENSG00000101457	DNTTIP1	chr20	+	45801998	45802057	45801998	45802055	45803332	45803378	1	0	0.006
2221	ENSG00000164253	WDR41	chr5	-	77453801	77453928	77453816	77453928	77451323	77451353	1	0	0.002
2223	ENSG00000184014	DENND5A	chr11	-	9142721	9143485	9143402	9143485	9141939	9142108	1	0	-0.023
2229	ENSG00000182362	YBEY	chr21	+	46286869	46287123	46286869	46286988	46291333	46291462	1	0	0.038
2231	ENSG00000137312	FLOT1	chr6	-	30741189	30741704	30741613	30741704	30740678	30740798	1	0	0.018
2237	ENSG00000133226	SRRM1	chr1	+	24654854	24655129	24654854	24655123	24660718	24660799	1	0	0.017
2257	ENSG00000049541	RFC2	chr7	-	74237288	74237442	74237361	74237442	74235531	74235645	1	0	0.005
2258	ENSG00000100075	SLC25A1	chr22	-	19177726	19178041	19177941	19178041	19177119	19177204	1	0	-0.014
2259	ENSG00000119203	CPSF3	chr2	+	9467706	9467975	9467706	9467776	9471342	9471439	1	0	-0.013
2268	ENSG00000117335	CD46	chr1	+	207752067	207752309	207752067	207752097	207757013	207757202	1	0	-0.014
2269	ENSG00000117335	CD46	chr1	+	207767012	207770362	207767012	207767195	207783291	207783330	1	0	0.02
2273	ENSG00000143486	EIF2D	chr1	-	206611147	206611374	206611183	206611374	206609375	206609459	1	0	0.006
2277	ENSG00000239900	ADSL	chr22	+	40361487	40361677	40361487	40361635	40362980	40363071	1	0	-0.004
2292	ENSG00000145833	DDX46	chr5	+	134816429	134816606	134816429	134816603	134817495	134817714	1	0	-0.044
2299	ENSG00000124571	XPO5	chr6	-	43527633	43527731	43527670	43527731	43526684	43526747	1	0	0.014
2301	ENSG00000162734	PEA15	chr1	+	160211542	160211716	160211542	160211650	160213109	160213265	1	0	0.019
2304	ENSG00000106462	EZH2	chr7	-	148816683	148818117	148817876	148818117	148815505	148815546	1	0	0.037
2305	ENSG00000106462	EZH2	chr7	-	148826453	148826632	148826468	148826632	148819595	148819687	1	0	-0.002
2312	ENSG00000147403	RPL10	chrX	+	154399337	154399594	154399337	154399396	154399802	154399941	1	0	0.001
2313	ENSG00000163931	TKT	chr3	-	53231349	53231550	53231356	53231550	53230456	53230621	1	0	-0.003
2315	ENSG00000244274	DBNDD2	chr20	+	45408800	45409036	45408800	45408938	45409931	45410610	1	0	-0.008
2318	ENSG00000071894	CPSF1	chr8	-	144393882	144394160	144394112	144394160	144393666	144393796	1	0	-0.007
2323	ENSG00000146007	ZMAT2	chr5	+	140703917	140704004	140703917	140703991	140704425	140704571	1	0	-0.01
2349	ENSG00000076108	BAZ2A	chr12	-	56601179	56601402	56601245	56601402	56600942	56601098	1	0	0.011
2354	ENSG00000256269	HMBS	chr11	+	119084884	119085157	119084884	119085066	119088254	119088308	1	0	0.004
2355	ENSG00000256269	HMBS	chr11	+	119088634	119088848	119088634	119088707	119089081	119089131	1	0	-0.006
2360	ENSG00000142534	RPS11	chr19	+	49497193	49497325	49497193	49497282	49497519	49498046	1	0	0
2361	ENSG00000142534	RPS11	chr19	+	49497193	49497595	49497193	49497282	49499511	49499689	1	0	-0.001
2362	ENSG00000142534	RPS11	chr19	+	49497193	49498046	49497193	49497282	49499511	49499689	1	0	-0.001
2363	ENSG00000142534	RPS11	chr19	+	49497193	49498046	49497193	49497595	49499511	49499689	1	0	0.002
2368	ENSG00000084693	AGBL5	chr2	+	27055074	27055507	27055074	27055253	27055681	27056138	1	0	-0.008
2371	ENSG00000163714	U2SURP	chr3	+	143012221	143012373	143012221	143012353	143014310	143014409	1	0	0.009
2375	ENSG00000143569	UBAP2L	chr1	+	154234590	154234792	154234590	154234759	154235195	154235291	1	0	-0.01
2388	ENSG00000168264	IRF2BP2	chr1	-	234608446	234609525	234608494	234609525	234604268	234607852	1	0	-0.041
2402	ENSG00000164111	ANXA5	chr4	-	121678351	121678494	121678414	121678494	121677893	121677950	1	0	-0.002
2404	ENSG00000113558	SKP1	chr5	-	134176685	134176950	134176854	134176950	134173925	134174022	1	0	-0.001
2414	ENSG00000156873	PHKG2	chr16	+	30751105	30751281	30751105	30751217	30751548	30751603	1	0	-0.002
2417	ENSG00000156873	PHKG2	chr16	+	30751105	30751603	30751105	30751281	30753231	30753297	1	0	0.022
2420	ENSG00000163374	YY1AP1	chr1	-	155672520	155672731	155672559	155672731	155670319	155670464	1	0	-0.006
2443	ENSG00000183291	2015-09-01	chr1	-	86914027	86914424	86914314	86914424	86903280	86903448	1	0	-0.001
2449	ENSG00000143416	SELENBP1	chr1	-	151369003	151369769	151369712	151369769	151368198	151368319	1	0	-0.087
2457	ENSG00000175390	EIF3F	chr11	+	7991780	7991971	7991780	7991851	7992083	7992163	1	0	0.005
2471	ENSG00000149532	CPSF7	chr11	-	61420469	61421608	61421389	61421608	61419921	61420094	1	0	0.053
2476	ENSG00000111602	TIMELESS	chr12	-	56423583	56423707	56423624	56423707	56423273	56423475	1	0	0.004
2477	ENSG00000160688	FLAD1	chr1	+	154990158	154990528	154990158	154990257	154992712	154992786	1	0	-0.011
2488	ENSG00000092036	HAUS4	chr14	-	22956745	22957094	22956915	22957094	22955099	22955176	1	0	-0.054
2494	ENSG00000058673	ZC3H11A	chr1	+	203796292	203796601	203796292	203796496	203801574	203801628	1	0	0.034
2496	ENSG00000139546	TARBP2	chr12	+	53503026	53503212	53503026	53503129	53503712	53503808	1	0	-0.006
2498	ENSG00000135679	MDM2	chr12	+	68835828	68835984	68835828	68835843	68836671	68836749	1	0	-0.01
2514	ENSG00000113810	SMC4	chr3	+	160411919	160412084	160411919	160411977	160412325	160412453	1	0	-0.014
2515	ENSG00000113810	SMC4	chr3	+	160411919	160412084	160411919	160411977	160412529	160412852	1	0	0.005
2517	ENSG00000269893	SNHG8	chr4	+	118278708	118279137	118278708	118278792	118279388	118279431	1	0	0.031
2518	ENSG00000269893	SNHG8	chr4	+	118278708	118279137	118278708	118278792	118279623	118279823	1	0	0.019
2519	ENSG00000127948	POR	chr7	+	75972412	75972764	75972412	75972461	75979450	75979579	1	0	0.002
2526	ENSG00000141027	NCOR1	chr17	-	16061400	16061894	16061757	16061894	16058470	16058599	1	0	0.001
2529	ENSG00000029639	TFB1M	chr6	-	155311187	155311339	155311331	155311339	155298476	155298585	1	0	0
2533	ENSG00000177728	KIAA0195	chr17	+	75491302	75491467	75491302	75491455	75491690	75491900	1	0	0.039
2541	ENSG00000168000	BSCL2	chr11	-	62705300	62705617	62705467	62705617	62702467	62702549	1	0	-0.002
2548	ENSG00000009307	CSDE1	chr1	-	114749820	114750207	114749973	114750207	114739752	114739890	1	0	-0.001
2551	ENSG00000013441	CLK1	chr2	-	200856890	200857884	200857717	200857884	200856681	200856811	1	0	-0.037
2559	ENSG00000109180	OCIAD1	chr4	+	48831083	48831496	48831083	48831249	48832619	48832682	1	0	0.009
2560	ENSG00000109180	OCIAD1	chr4	+	48831226	48831398	48831226	48831249	48832619	48832682	1	0	-0.037
2565	ENSG00000109180	OCIAD1	chr4	+	48832619	48832761	48832619	48832682	48833400	48833481	1	0	0.011
2574	ENSG00000249915	PDCD6	chr5	+	304176	306754	304176	304221	311292	311402	1	0	-0.091
2577	ENSG00000111786	SRSF9	chr12	-	120465626	120465787	120465755	120465787	120464732	120464822	1	0	0.003
2580	ENSG00000039560	RAI14	chr5	+	34757467	34757598	34757467	34757582	34795938	34796027	1	0	-0.006
2582	ENSG00000039560	RAI14	chr5	+	34757467	34757614	34757467	34757598	34795938	34796027	1	0	-0.002
2584	ENSG00000117448	AKR1A1	chr1	+	45568926	45569006	45568926	45568999	45569142	45569229	1	0	0.007
2592	ENSG00000084072	PPIE	chr1	+	39741894	39742031	39741894	39741921	39743215	39743297	1	0	-0.007
2593	ENSG00000084072	PPIE	chr1	+	39745374	39748767	39745374	39745498	39748902	39749088	1	0	-0.006
2597	ENSG00000011295	TTC19	chr17	+	16000117	16000382	16000117	16000245	16001914	16002025	1	0	0.004
2609	ENSG00000135597	REPS1	chr6	-	138912674	138912950	138912764	138912950	138911275	138911371	1	0	-0.015
2610	ENSG00000135597	REPS1	chr6	-	138926400	138930098	138929976	138930098	138921036	138921124	1	0	0.001
2611	ENSG00000134686	PHC2	chr1	-	33334089	33334292	33334184	33334292	33332274	33332404	1	0	0.016
2613	ENSG00000134748	PRPF38A	chr1	+	52405679	52405839	52405679	52405713	52412513	52412624	1	0	0.058
2620	ENSG00000132406	TMEM128	chr4	-	4247600	4248212	4248105	4248212	4246201	4246343	1	0	0.01
2624	ENSG00000072274	TFRC	chr3	-	196081830	196082090	196082042	196082090	196077063	196077122	1	0	-0.005
2635	ENSG00000168159	RNF187	chr1	+	228488959	228489056	228488959	228489052	228493052	228493274	1	0	0
2642	ENSG00000167257	RNF214	chr11	+	117238600	117239111	117238600	117238646	117239800	117239860	1	0	-0.034
2647	ENSG00000116044	NFE2L2	chr2	-	177234004	177234271	177234075	177234271	177233249	177233339	1	0	-0.008
2659	ENSG00000167962	ZNF598	chr16	-	2001582	2001700	2001591	2001700	2001003	2001191	1	0	-0.003
2660	ENSG00000117118	SDHB	chr1	-	17028599	17028736	17028653	17028736	17027748	17027865	1	0	0
2663	ENSG00000271723	MROH7-TTC4	chr1	+	54731485	54731700	54731485	54731549	54733628	54733710	1	0	-0.016
2665	ENSG00000142937	RPS8	chr1	+	44776674	44776774	44776674	44776714	44777613	44777789	1	0	-0.002
2666	ENSG00000117616	RSRP1	chr1	-	25244176	25245301	25245149	25245301	25243549	25243633	1	0	-0.048
2668	ENSG00000095906	NUBP2	chr16	+	1786536	1787831	1786536	1786655	1787940	1788051	1	0	0.014
2675	ENSG00000163479	SSR2	chr1	-	156018131	156018368	156018269	156018368	156014960	156015069	1	0	-0.005
2683	ENSG00000126214	KLC1	chr14	+	103662701	103662927	103662701	103662921	103669510	103669598	1	0	0.008
2716	ENSG00000060971	ACAA1	chr3	-	38126161	38126700	38126509	38126700	38125825	38125881	1	0	-0.04
2733	ENSG00000139921	TMX1	chr14	+	51245312	51245454	51245312	51245358	51247091	51247220	1	0	-0.009
2737	ENSG00000129235	TXNDC17	chr17	+	6641752	6641932	6641752	6641834	6642248	6642324	1	0	0.006
2739	ENSG00000141456	PELP1	chr17	-	4676356	4676507	4676500	4676507	4676035	4676162	1	0	-0.023
2749	ENSG00000171824	EXOSC10	chr1	-	11077329	11077443	11077364	11077443	11076841	11076948	1	0	0.013
2750	ENSG00000127463	EMC1	chr1	-	19244738	19245030	19244905	19245030	19243949	19244015	1	0	0.011
2751	ENSG00000100410	PHF5A	chr22	-	41468019	41468147	41468123	41468147	41467447	41467614	1	0	-0.004
2766	ENSG00000136279	DBNL	chr7	+	44044701	44044866	44044701	44044820	44050224	44050280	1	0	0.017
2771	ENSG00000182134	TDRKH	chr1	-	151779950	151780140	151780050	151780140	151779102	151779242	1	0	0.029
2785	ENSG00000087206	UIMC1	chr5	-	176968554	176969291	176969052	176969291	176958092	176958154	1	0	-0.02
2787	ENSG00000100316	RPL3	chr22	-	39319389	39319623	39319594	39319623	39318399	39318592	1	0	-0.001
2789	ENSG00000108179	PPIF	chr10	+	79351486	79351714	79351486	79351583	79352316	79352392	1	0	0.001
2790	ENSG00000162909	CAPN2	chr1	+	223761580	223761739	223761580	223761617	223762185	223762251	1	0	0.015
2791	ENSG00000026025	VIM	chr10	+	17235168	17236379	17235168	17235389	17237229	17237593	1	0	0.008
2796	ENSG00000169398	PTK2	chr8	-	140675429	140675499	140675459	140675499	140674297	140674404	1	0	0
2818	ENSG00000062485	CS	chr12	-	56286496	56286620	56286594	56286620	56285915	56286023	1	0	0.001
2820	ENSG00000175203	DCTN2	chr12	-	57532732	57532810	57532783	57532810	57532571	57532643	1	0	0
2831	ENSG00000186716	BCR	chr22	+	23311696	23311918	23311696	23311836	23312886	23313021	1	0	0.002
2834	ENSG00000119185	ITGB1BP1	chr2	-	9412067	9412405	9412268	9412405	9408112	9408205	1	0	-0.004
2839	ENSG00000100029	PES1	chr22	-	30584364	30584454	30584415	30584454	30581527	30581644	1	0	0.006
2853	ENSG00000108523	RNF167	chr17	+	4940486	4940993	4940486	4940726	4941076	4941157	1	0	0.009
2858	ENSG00000089327	FXYD5	chr19	+	35157420	35157617	35157420	35157501	35158343	35158400	1	0	0
2862	ENSG00000114354	TFG	chr3	+	100736575	100736716	100736575	100736704	100744832	100744931	1	0	0.051
2874	ENSG00000138674	SEC31A	chr4	-	82842139	82842481	82842184	82842481	82828999	82829058	1	0	0.054
2876	ENSG00000135506	OS9	chr12	+	57695961	57696038	57695961	57695976	57696274	57696373	1	0	0.002
2879	ENSG00000135506	OS9	chr12	+	57718992	57720263	57718992	57719182	57720405	57720518	1	0	-0.031
2897	ENSG00000188976	NOC2L	chr1	-	945041	945146	945056	945146	944203	944800	1	0	0.01
2911	ENSG00000160972	PPP1R16A	chr8	+	144496460	144497453	144496460	144496725	144498769	144498840	1	0	0.019
2928	ENSG00000159692	CTBP1	chr4	-	1214190	1214473	1214342	1214473	1213477	1213605	1	0	0.003
2953	ENSG00000135241	PNPLA8	chr7	-	108487758	108487953	108487944	108487953	108479183	108479379	1	0	-0.01
2954	ENSG00000071462	WBSCR22	chr7	+	73683766	73683901	73683766	73683804	73686635	73686731	1	0	-0.01
2955	ENSG00000071462	WBSCR22	chr7	+	73683766	73683923	73683766	73683804	73686635	73686731	1	0	-0.004
2956	ENSG00000071462	WBSCR22	chr7	+	73683766	73684000	73683766	73683804	73686635	73686731	1	0	-0.008
2977	ENSG00000160087	UBE2J2	chr1	-	1267732	1267992	1267861	1267992	1263345	1263386	1	0	-0.009
2979	ENSG00000160087	UBE2J2	chr1	-	1273498	1273837	1273665	1273837	1267861	1267992	1	0	-0.007
2985	ENSG00000129968	ABHD17A	chr19	-	1878663	1880115	1879920	1880115	1877507	1877687	1	0	0.006
2986	ENSG00000084090	STARD7	chr2	-	96193241	96193352	96193301	96193352	96193077	96193160	1	0	0
3012	ENSG00000127564	PKMYT1	chr16	-	2979647	2979912	2979807	2979912	2976663	2977031	1	0	0.017
3013	ENSG00000127564	PKMYT1	chr16	-	2979647	2979912	2979815	2979912	2976663	2977031	1	0	0.01
3020	ENSG00000126012	KDM5C	chrX	-	53193772	53193851	53193781	53193851	53193436	53193636	1	0	0.023
3025	ENSG00000042445	RETSAT	chr2	-	85345512	85346094	85345974	85346094	85344593	85344732	1	0	0
3027	ENSG00000084733	RAB10	chr2	+	26127143	26127278	26127143	26127233	26127849	26127951	1	0	0.002
3030	ENSG00000099622	CIRBP	chr19	+	1271139	1271467	1271139	1271365	1271550	1271632	1	0	-0.003
3036	ENSG00000255339	NDUFB8	chr10	-	100529365	100529506	100529379	100529506	100526974	100527074	1	0	-0.002
3065	ENSG00000072135	PTPN18	chr2	+	130370556	130370782	130370556	130370623	130370874	130370964	1	0	0.013
3079	ENSG00000211450	C11orf31	chr11	+	57742116	57742247	57742116	57742227	57742862	57743038	1	0	0.011
3092	ENSG00000116922	C1orf109	chr1	-	37690215	37690520	37690333	37690520	37689605	37689883	1	0	0.038
3095	ENSG00000255104	ZNF286A	chr17	+	15700047	15700366	15700047	15700168	15701151	15701240	1	0	0.014
3105	ENSG00000167085	PHB	chr17	-	49414739	49414858	49414834	49414858	49413176	49413291	1	0	0.007
3106	ENSG00000137106	GRHPR	chr9	+	37422665	37422833	37422665	37422805	37424844	37424975	1	0	0.012
3119	ENSG00000111640	GAPDH	chr12	+	6534809	6534991	6534809	6534861	6536493	6536593	1	0	-0.001
3120	ENSG00000111640	GAPDH	chr12	+	6536683	6536817	6536683	6536790	6536919	6537010	1	0	0
3125	ENSG00000112514	CUTA	chr6	-	33417246	33417310	33417250	33417310	33417096	33417142	1	0	-0.003
3126	ENSG00000095564	BTAF1	chr10	+	91959064	91959282	91959064	91959154	91959784	91959880	1	0	-0.07
3129	ENSG00000136450	SRSF1	chr17	-	58006906	58007261	58006943	58007261	58006342	58006527	1	0	0.003
3136	ENSG00000066322	ELOVL1	chr1	-	43364541	43364647	43364614	43364647	43364323	43364460	1	0	-0.009
3151	ENSG00000068745	IP6K2	chr3	-	48694693	48695421	48695089	48695421	48694458	48694525	1	0	-0.014
3157	ENSG00000196642	RABL6	chr9	+	136837861	136838015	136837861	136837980	136838908	136839121	1	0	-0.008
3159	ENSG00000127314	RAP1B	chr12	+	68610928	68611052	68610928	68611043	68648698	68648781	1	0	-0.012
3160	ENSG00000127314	RAP1B	chr12	+	68610928	68611056	68610928	68611043	68648698	68648781	1	0	-0.006
3165	ENSG00000132424	PNISR	chr6	-	99403828	99404702	99404602	99404702	99402539	99402710	1	0	-0.031
3173	ENSG00000148335	NTMT1	chr9	+	129632649	129632865	129632649	129632801	129634053	129634306	1	0	-0.01
3180	ENSG00000095787	WAC	chr10	+	28614566	28616362	28614566	28614685	28617656	28617784	1	0	-0.088
3188	ENSG00000112695	COX7A2	chr6	-	75241122	75241265	75241175	75241265	75240300	75240385	1	0	0.007
3207	ENSG00000120733	KDM3B	chr5	+	138420705	138420962	138420705	138420785	138424074	138424341	1	0	-0.009
3213	ENSG00000122140	MRPS2	chr9	+	135500997	135501326	135500997	135501123	135501843	135501973	1	0	-0.001
3220	ENSG00000143543	JTB	chr1	-	153976692	153977013	153976975	153977013	153975825	153975905	1	0	0.01
3226	ENSG00000171603	CLSTN1	chr1	-	9731121	9731390	9731205	9731390	9729027	9730705	1	0	-0.018
3229	ENSG00000103365	GGA2	chr16	-	23494298	23494378	23494302	23494378	23493359	23493458	1	0	0.006
3247	ENSG00000116127	ALMS1	chr2	+	73489633	73491498	73489633	73490158	73519774	73520016	1	0	-0.047
3250	ENSG00000198755	RPL10A	chr6	+	35468798	35469027	35468798	35468873	35469380	35469529	1	0	-0.001
3251	ENSG00000198755	RPL10A	chr6	+	35468946	35469285	35468946	35469027	35469380	35469529	1	0	0
3252	ENSG00000114491	UMPS	chr3	+	124737567	124738443	124737567	124738239	124740023	124740199	1	0	-0.001
3263	ENSG00000164967	RPP25L	chr9	-	34611859	34612104	34612063	34612104	34610485	34611332	1	0	0.1
3271	ENSG00000011485	PPP5C	chr19	+	46387365	46388448	46387365	46387453	46388552	46388731	1	0	0.02
3272	ENSG00000186205	2001-03-01	chr1	+	220797873	220798065	220797873	220798014	220805051	220805113	1	0	0.038
3273	ENSG00000116670	MAD2L2	chr1	-	11676808	11676948	11676847	11676948	11676045	11676140	1	0	0.004
3275	ENSG00000179335	CLK3	chr15	+	74620008	74622216	74620008	74620225	74622493	74622560	1	0	0.146
3278	ENSG00000116857	TMEM9	chr1	-	201146739	201146848	201146770	201146848	201143819	201143951	1	0	-0.005
3280	ENSG00000116857	TMEM9	chr1	-	201153782	201153959	201153857	201153959	201151760	201151852	1	0	0.011
3281	ENSG00000116857	TMEM9	chr1	-	201153848	201153959	201153857	201153959	201151760	201151852	1	0	0.009
3283	ENSG00000204256	BRD2	chr6	+	32976561	32977570	32976561	32976936	32977756	32978005	1	0	0.005
3284	ENSG00000196262	PPIA	chr7	+	44798747	44798904	44798747	44798814	44799246	44799277	1	0	0
3285	ENSG00000167967	E4F1	chr16	+	2229569	2232364	2229569	2229675	2232455	2232576	1	0	-0.076
3289	ENSG00000213390	ARHGAP19	chr10	-	97265859	97266125	97266078	97266125	97264825	97264906	1	0	0.016
3290	ENSG00000115204	MPV17	chr2	-	27312213	27312589	27312493	27312589	27311898	27311951	1	0	-0.009
3295	ENSG00000071054	MAP4K4	chr2	+	101887087	101887261	101887087	101887237	101887777	101887937	1	0	0.032
3298	ENSG00000146247	PHIP	chr6	-	78955612	78958600	78958474	78958600	78955231	78955282	1	0	-0.063
3301	ENSG00000143793	C1orf35	chr1	-	228102309	228102560	228102477	228102560	228102079	228102165	1	0	0.023
3314	ENSG00000010244	ZNF207	chr17	+	32369598	32369782	32369598	32369745	32373398	32373457	1	0	-0.02
3315	ENSG00000133275	CSNK1G2	chr19	+	1979494	1979643	1979494	1979618	1979751	1979835	1	0	-0.008
3318	ENSG00000188186	LAMTOR4	chr7	+	100149498	100149579	100149498	100149565	100153399	100153517	1	0	0.015
3319	ENSG00000164062	APEH	chr3	+	49676055	49676515	49676055	49676219	49676608	49676700	1	0	0.008
3328	ENSG00000101361	NOP56	chr20	+	2655933	2656214	2655933	2656034	2656400	2656549	1	0	-0.04
3330	ENSG00000131165	CHMP1A	chr16	-	89647034	89647331	89647202	89647331	89646526	89646714	1	0	0.011
3333	ENSG00000120948	TARDBP	chr1	+	11022123	11022241	11022123	11022177	11023192	11024183	1	0	0.009
3335	ENSG00000143575	HAX1	chr1	+	154273335	154273598	154273335	154273534	154273773	154273961	1	0	-0.002
3336	ENSG00000143575	HAX1	chr1	+	154274949	154275260	154274949	154275001	154275392	154275483	1	0	0.001
3343	ENSG00000135486	HNRNPA1	chr12	+	54281385	54281941	54281385	54281502	54282089	54282300	1	0	0
3344	ENSG00000174371	EXO1	chr1	+	241853357	241853481	241853357	241853472	241857344	241857482	1	0	0.004
3349	ENSG00000244005	NFS1	chr20	-	35699191	35699352	35699309	35699352	35698480	35698590	1	0	0.058
3355	ENSG00000232956	SNHG15	chr7	-	44985881	44986097	44986020	44986097	44984356	44984426	1	0	-0.015
3362	ENSG00000242372	EIF6	chr20	-	35284725	35284985	35284764	35284985	35284380	35284492	1	0	-0.009
3378	ENSG00000168028	RPSA	chr3	+	39408605	39408739	39408605	39408724	39410753	39410999	1	0	0
3379	ENSG00000115042	FAHD2A	chr2	+	95410526	95411026	95410526	95410586	95412433	95412542	1	0	-0.018
3381	ENSG00000196497	IPO4	chr14	-	24180682	24180758	24180688	24180758	24180219	24180572	1	0	0
3398	ENSG00000120265	PCMT1	chr6	+	149802199	149802416	149802199	149802369	149810615	149811420	1	0	-0.025
3399	ENSG00000112651	MRPL2	chr6	-	43055896	43056196	43056080	43056196	43055544	43055618	1	0	-0.014
3420	ENSG00000197451	HNRNPAB	chr5	+	178209329	178209447	178209329	178209441	178210131	178210272	1	0	-0.01
3429	ENSG00000171720	HDAC3	chr5	-	141628113	141628639	141628558	141628639	141627892	141627957	1	0	-0.017
3433	ENSG00000198740	ZNF652	chr17	-	49316825	49317983	49317365	49317983	49312697	49312845	1	0	-0.023
3440	ENSG00000162961	DPY30	chr2	-	32039592	32039805	32039732	32039805	32039420	32039492	1	0	-0.006
3463	ENSG00000169439	SDC2	chr8	+	96493812	96494331	96493812	96494043	96529192	96529271	1	0	-0.022
3483	ENSG00000114388	NPRL2	chr3	-	50349385	50349828	50349664	50349828	50348873	50349010	1	0	-0.058
3484	ENSG00000114388	NPRL2	chr3	-	50349664	50350022	50349912	50350022	50349385	50349494	1	0	-0.014
3485	ENSG00000114388	NPRL2	chr3	-	50349664	50350022	50349930	50350022	50349385	50349494	1	0	-0.026
3501	ENSG00000119866	BCL11A	chr2	-	60460681	60462424	60462281	60462424	60451166	60452666	1	0	0.048
3508	ENSG00000109332	UBE2D3	chr4	-	102801453	102802638	102802560	102802638	102799406	102799500	1	0	-0.016
3513	ENSG00000166986	MARS	chr12	+	57515919	57516158	57515919	57515991	57516244	57516337	1	0	-0.017
3518	ENSG00000104907	TRMT1	chr19	-	13116145	13116340	13116186	13116340	13115996	13116052	1	0	0.012
3534	ENSG00000141367	CLTC	chr17	+	59644275	59644495	59644275	59644483	59647397	59647666	1	0	-0.003
3542	ENSG00000162910	MRPL55	chr1	-	228108436	228108508	228108440	228108508	228108234	228108318	1	0	0.008
3543	ENSG00000162910	MRPL55	chr1	-	228108436	228109021	228108954	228109021	228108234	228108318	1	0	0.013
3544	ENSG00000162910	MRPL55	chr1	-	228109148	228109299	228109260	228109299	228108954	228109021	1	0	-0.052
3548	ENSG00000131051	RBM39	chr20	-	35738967	35740887	35740823	35740887	35731940	35732135	1	0	-0.008
3561	ENSG00000092199	HNRNPC	chr14	-	21230957	21231072	21230996	21231072	21230318	21230366	1	0	0.016
3578	ENSG00000122203	KIAA1191	chr5	-	176359461	176359567	176359480	176359567	176355570	176355749	1	0	0.029
3582	ENSG00000204843	DCTN1	chr2	-	74366458	74366932	74366782	74366932	74366243	74366375	1	0	-0.009
3592	ENSG00000115317	HTRA2	chr2	+	74531338	74531411	74531338	74531371	74531596	74531702	1	0	0.019
3599	ENSG00000115694	STK25	chr2	-	241501477	241501698	241501527	241501698	241500739	241500796	1	0	-0.014
3601	ENSG00000163541	SUCLG1	chr2	-	84443220	84443400	84443283	84443400	84441246	84441459	1	0	-0.021
3605	ENSG00000145425	RPS3A	chr4	+	151099627	151099887	151099627	151099714	151100484	151100588	1	0	0
3606	ENSG00000145425	RPS3A	chr4	+	151099628	151099836	151099628	151099714	151100484	151100588	1	0	0
3607	ENSG00000145425	RPS3A	chr4	+	151100974	151101085	151100974	151101012	151102870	151103079	1	0	0
3608	ENSG00000145425	RPS3A	chr4	+	151100974	151101162	151100974	151101012	151102870	151103079	1	0	0
3610	ENSG00000145425	RPS3A	chr4	+	151102870	151103079	151102870	151103041	151104176	151104286	1	0	0
3614	ENSG00000073060	SCARB1	chr12	-	124786356	124786503	124786440	124786503	124782682	124782811	1	0	0.009
3615	ENSG00000068654	POLR1A	chr2	-	86031329	86031635	86031512	86031635	86030195	86030396	1	0	-0.007
3625	ENSG00000126878	AIF1L	chr9	+	131117755	131117918	131117755	131117847	131120234	131123145	1	0	0.019
3627	ENSG00000148303	RPL7A	chr9	+	133348217	133348573	133348217	133348246	133348921	133349042	1	0	0.003
3637	ENSG00000130713	EXOSC2	chr9	+	130697581	130698251	130697581	130697627	130699328	130699394	1	0	0.037
3640	ENSG00000167792	NDUFV1	chr11	+	67606957	67607324	67606957	67607076	67608395	67608478	1	0	0.008
3643	ENSG00000167792	NDUFV1	chr11	+	67608395	67608478	67608395	67608457	67608551	67608722	1	0	0.004
3644	ENSG00000167792	NDUFV1	chr11	+	67610380	67611207	67610380	67610570	67612119	67612265	1	0	-0.02
3648	ENSG00000023228	NDUFS1	chr2	-	206149779	206149925	206149817	206149925	206149019	206149096	1	0	0
3649	ENSG00000116521	SCAMP3	chr1	-	155257284	155257386	155257297	155257386	155256673	155256791	1	0	0.002
3650	ENSG00000116521	SCAMP3	chr1	-	155258790	155258892	155258825	155258892	155257497	155257657	1	0	-0.01
3653	ENSG00000040933	INPP4A	chr2	+	98555552	98555808	98555552	98555691	98559462	98559495	1	0	0.004
3666	ENSG00000114054	PCCB	chr3	+	136326802	136327255	136326802	136326910	136327633	136327732	1	0	-0.016
3667	ENSG00000130779	CLIP1	chr12	-	122340752	122341697	122340980	122341697	122336631	122336748	1	0	-0.022
3696	ENSG00000143799	PARP1	chr1	-	226365953	226367608	226367479	226367608	226365001	226365154	1	0	-0.001
3704	ENSG00000211460	TSN	chr2	+	121757239	121757434	121757239	121757333	121758709	121758806	1	0	-0.01
3715	ENSG00000136699	SMPD4	chr2	-	130154276	130154482	130154354	130154482	130153701	130153935	1	0	-0.006
3716	ENSG00000136699	SMPD4	chr2	-	130156034	130156135	130156052	130156135	130155095	130155259	1	0	0.002
3718	ENSG00000085760	MTIF2	chr2	-	55244028	55244233	55244154	55244233	55243415	55243668	1	0	-0.006
3738	ENSG00000170445	HARS	chr5	-	140679001	140679127	140679061	140679127	140677907	140678015	1	0	0.019
3744	ENSG00000102908	NFAT5	chr16	+	69647027	69647586	69647027	69647167	69653235	69653428	1	0	0.023
3749	ENSG00000111196	MAGOHB	chr12	-	10607853	10609941	10609830	10609941	10606012	10606374	1	0	0.055
3753	ENSG00000108883	EFTUD2	chr17	-	44894244	44894525	44894416	44894525	44886584	44886750	1	0	0.005
3763	ENSG00000197858	GPAA1	chr8	+	144083388	144083500	144083388	144083424	144083713	144083861	1	0	-0.006
3765	ENSG00000169689	STRA13	chr17	-	82019509	82019694	82019640	82019694	82019292	82019381	1	0	-0.007
3766	ENSG00000153250	RBMS1	chr2	-	160286968	160287084	160286977	160287084	160284994	160285044	1	0	0.039
3769	ENSG00000162923	WDR26	chr1	-	224431476	224431581	224431524	224431581	224424517	224424654	1	0	-0.01
3772	ENSG00000137309	HMGA1	chr6	+	34240736	34240915	34240736	34240882	34242711	34242795	1	0	-0.021
3773	ENSG00000143436	MRPL9	chr1	-	151762104	151762155	151762112	151762155	151761450	151761552	1	0	0.007
3776	ENSG00000143436	MRPL9	chr1	-	151762949	151763146	151762989	151763146	151762375	151762500	1	0	0.002
3777	ENSG00000143436	MRPL9	chr1	-	151762954	151763146	151762989	151763146	151762375	151762500	1	0	0.005
3779	ENSG00000143390	RFX5	chr1	-	151346204	151346333	151346214	151346333	151345927	151345961	1	0	0.012
3782	ENSG00000143390	RFX5	chr1	-	151346421	151346606	151346488	151346606	151346204	151346333	1	0	-0.003
3787	ENSG00000143390	RFX5	chr1	-	151346484	151346606	151346488	151346606	151346204	151346333	1	0	0.001
3790	ENSG00000088035	ALG6	chr1	+	63370770	63371287	63370770	63371059	63396512	63396597	1	0	-0.001
3798	ENSG00000182196	ARL6IP4	chr12	+	122981128	122981299	122981128	122981266	122981570	122981879	1	0	-0.027
3799	ENSG00000182196	ARL6IP4	chr12	+	122981128	122981299	122981128	122981266	122981594	122981879	1	0	-0.046
3812	ENSG00000214517	PPME1	chr11	+	74250953	74251715	74250953	74251018	74253491	74254703	1	0	-0.046
3814	ENSG00000180228	PRKRA	chr2	-	178447455	178447586	178447504	178447586	178444421	178444500	1	0	-0.015
3827	ENSG00000115307	AUP1	chr2	-	74528750	74529282	74529131	74529282	74528416	74528489	1	0	0.011
3828	ENSG00000143499	SMYD2	chr1	+	214332017	214334308	214332017	214332192	214336703	214337131	1	0	0.14
3835	ENSG00000082153	BZW1	chr2	+	200811545	200811990	200811545	200811727	200813207	200813281	1	0	-0.033
3841	ENSG00000141522	ARHGDIA	chr17	-	81869329	81869625	81869541	81869625	81869172	81869236	1	0	-0.006
3842	ENSG00000106554	CHCHD3	chr7	-	132975153	132975286	132975168	132975286	132885661	132885745	1	0	0.002
3844	ENSG00000054148	PHPT1	chr9	+	136850012	136850560	136850012	136850137	136850754	136851022	1	0	-0.008
3852	ENSG00000169045	HNRNPH1	chr5	-	179616868	179617110	179617020	179617110	179616125	179616218	1	0	-0.02
3853	ENSG00000169045	HNRNPH1	chr5	-	179617050	179617110	179617059	179617110	179616868	179616958	1	0	-0.004
3854	ENSG00000169045	HNRNPH1	chr5	-	179621241	179621397	179621370	179621397	179617816	179617911	1	0	0.003
3856	ENSG00000169045	HNRNPH1	chr5	-	179623594	179623669	179623635	179623669	179623036	179623164	1	0	-0.05
3879	ENSG00000166012	TAF1D	chr11	-	93731145	93731216	93731149	93731216	93730681	93730712	1	0	0.01
3887	ENSG00000126870	WDR60	chr7	+	158902375	158905283	158902375	158902595	158905988	158906091	1	0	0.12
3889	ENSG00000095059	DHPS	chr19	-	12680149	12680325	12680160	12680325	12679800	12679922	1	0	-0.007
3891	ENSG00000095059	DHPS	chr19	-	12680160	12680325	12680195	12680325	12679800	12679922	1	0	-0.001
3898	ENSG00000115486	GGCX	chr2	-	85558439	85558662	85558538	85558662	85556181	85556260	1	0	0.001
3922	ENSG00000092208	GEMIN2	chr14	+	39114305	39114475	39114305	39114395	39114828	39114913	1	0	-0.006
3928	ENSG00000146701	MDH2	chr7	+	76048160	76048522	76048160	76048226	76054829	76054998	1	0	-0.002
3936	ENSG00000108465	CDK5RAP3	chr17	+	47973518	47973696	47973518	47973650	47973930	47974031	1	0	-0.021
3938	ENSG00000108465	CDK5RAP3	chr17	+	47973930	47974035	47973930	47974031	47974399	47974448	1	0	0.003
3947	ENSG00000170906	NDUFA3	chr19	+	54102868	54102898	54102868	54102888	54103113	54103188	1	0	-0.014
3949	ENSG00000166197	NOLC1	chr10	+	102159192	102159338	102159192	102159308	102159432	102159568	1	0	-0.017
3951	ENSG00000130414	NDUFA10	chr2	-	240021086	240021412	240021196	240021412	240018552	240018639	1	0	0.002
3956	ENSG00000198830	HMGN2	chr1	+	26473482	26473585	26473482	26473527	26473702	26473732	1	0	-0.005
3957	ENSG00000198830	HMGN2	chr1	+	26473482	26473732	26473482	26473527	26474084	26474135	1	0	-0.001
3958	ENSG00000198830	HMGN2	chr1	+	26473702	26473817	26473702	26473732	26474084	26474135	1	0	-0.002
3959	ENSG00000198830	HMGN2	chr1	+	26473482	26474135	26473482	26473732	26474571	26474667	1	0	0.004
3960	ENSG00000162735	PEX19	chr1	-	160282825	160283109	160282943	160283109	160282416	160282502	1	0	0.004
3966	ENSG00000092841	MYL6	chr12	+	56159586	56159730	56159586	56159622	56159974	56160148	1	0	-0.004
3973	ENSG00000111011	RSRC2	chr12	-	122521295	122521428	122521384	122521428	122518838	122519029	1	0	0.017
3980	ENSG00000064933	PMS1	chr2	+	189863742	189864228	189863742	189863974	189867798	189867929	1	0	-0.046
3991	ENSG00000167515	TRAPPC2L	chr16	+	88859344	88859750	88859344	88859443	88859892	88859972	1	0	-0.007
3994	ENSG00000137411	VARS2	chr6	+	30916877	30916984	30916877	30916959	30917104	30917224	1	0	-0.013
4001	ENSG00000116698	SMG7	chr1	+	183542075	183542502	183542075	183542364	183544352	183544497	1	0	0.019
4015	ENSG00000177889	UBE2N	chr12	-	93411052	93411299	93411125	93411299	93410733	93410874	1	0	0.004
4027	ENSG00000163832	ELP6	chr3	-	47510148	47510254	47510183	47510254	47504329	47504448	1	0	-0.022
4028	ENSG00000067225	PKM	chr15	-	72208616	72208891	72208620	72208891	72207126	72207277	1	0	-0.002
4029	ENSG00000067225	PKM	chr15	-	72230899	72231386	72231115	72231386	72218943	72219110	1	0	0.003
4031	ENSG00000265241	RBM8A	chr1	-	145926808	145927077	145927017	145927077	145926481	145926618	1	0	0.001
4040	ENSG00000148187	MRRF	chr9	+	122285168	122285946	122285168	122285287	122286038	122286166	1	0	0.029
4044	ENSG00000160753	RUSC1	chr1	+	155325101	155325490	155325101	155325178	155325566	155325672	1	0	0.021
4063	ENSG00000165819	METTL3	chr14	-	21503172	21503577	21503505	21503577	21499024	21499137	1	0	-0.005
4065	ENSG00000112096	SOD2	chr6	-	159692530	159692863	159692660	159692863	159688125	159688242	1	0	-0.004
4067	ENSG00000118418	HMGN3	chr6	-	79202275	79202389	79202316	79202389	79201244	79201726	1	0	-0.034
4076	ENSG00000129636	ITFG1	chr16	-	47460837	47461274	47461114	47461274	47459102	47459175	1	0	0.054
4079	ENSG00000153406	NMRAL1	chr16	-	4463641	4463850	4463659	4463850	4461693	4461959	1	0	0.002
4087	ENSG00000164880	INTS1	chr7	-	1472242	1472386	1472272	1472386	1471570	1471641	1	0	-0.016
4088	ENSG00000165730	STOX1	chr10	+	68884259	68886618	68884259	68884459	68892588	68893060	1	0	0.038
4089	ENSG00000139737	SLAIN1	chr13	+	77744282	77744516	77744282	77744432	77746513	77746855	1	0	-0.011
4108	ENSG00000214021	TTLL3	chr3	+	9817644	9818920	9817644	9817759	9820545	9820741	1	0	0.046
4109	ENSG00000214021	TTLL3	chr3	+	9817644	9820741	9817644	9817759	9826996	9827240	1	0	0.059
4114	ENSG00000115677	HDLBP	chr2	-	241230068	241230269	241230152	241230269	241229832	241229961	1	0	-0.008
4121	ENSG00000164620	RELL2	chr5	+	141636949	141638409	141636949	141637741	141638794	141638860	1	0	-0.061
4122	ENSG00000265681	RPL17	chr18	-	49491351	49491445	49491404	49491445	49490792	49490927	1	0	0
4137	ENSG00000168078	PBK	chr8	-	27833041	27833133	27833055	27833133	27828104	27828198	1	0	0.004
4141	ENSG00000104915	STX10	chr19	-	13144763	13144870	13144767	13144870	13144576	13144671	1	0	0.017
4144	ENSG00000170852	KBTBD2	chr7	-	32879434	32879942	32879700	32879942	32874991	32875157	1	0	-0.03
4145	ENSG00000197958	RPL12	chr9	-	127451049	127451405	127451280	127451405	127450730	127450804	1	0	-0.002
4149	ENSG00000128944	KNSTRN	chr15	+	40387158	40387218	40387158	40387206	40389505	40389611	1	0	0.015
4152	ENSG00000006634	DBF4	chr7	+	87878052	87878225	87878052	87878133	87884978	87885158	1	0	-0.002
4153	ENSG00000105255	FSD1	chr19	+	4322985	4323237	4322985	4323146	4323347	4323436	1	0	-0.029
4159	ENSG00000092010	PSME1	chr14	+	24138344	24138403	24138344	24138399	24138473	24138560	1	0	0.01
4160	ENSG00000092010	PSME1	chr14	+	24138473	24138568	24138473	24138560	24138735	24138967	1	0	0.016
4162	ENSG00000141480	ARRB2	chr17	+	4719282	4719420	4719282	4719289	4720215	4720299	1	0	-0.007
4166	ENSG00000136271	DDX56	chr7	-	44572562	44572744	44572573	44572744	44572346	44572437	1	0	0.013
4178	ENSG00000132432	SEC61G	chr7	-	54759157	54759246	54759161	54759246	54757494	54757594	1	0	-0.009
4184	ENSG00000129103	SUMF2	chr7	+	56068481	56068647	56068481	56068638	56072996	56073111	1	0	-0.003
4185	ENSG00000129103	SUMF2	chr7	+	56074585	56074736	56074585	56074639	56076833	56076889	1	0	-0.002
4193	ENSG00000177156	TALDO1	chr11	+	763746	763944	763746	763940	764287	764433	1	0	-0.015
4194	ENSG00000169919	GUSB	chr7	-	65979726	65979911	65979833	65979911	65979398	65979541	1	0	0.006
4204	ENSG00000106638	TBL2	chr7	-	73573937	73574122	73573960	73574122	73573319	73573471	1	0	0.019
4223	ENSG00000175324	LSM1	chr8	-	38175815	38176716	38176274	38176716	38171964	38172033	1	0	0.005
4237	ENSG00000127980	PEX1	chr7	-	92489713	92489911	92489718	92489911	92489292	92489423	1	0	0.019
4253	ENSG00000168090	COPS6	chr7	+	100091237	100091330	100091237	100091307	100091419	100091520	1	0	0.01
4254	ENSG00000242294	STAG3L5P	chr7	+	100336124	100336337	100336124	100336220	100338178	100338264	1	0	-0.028
4276	ENSG00000111667	USP5	chr12	+	6863185	6863377	6863185	6863308	6863829	6863973	1	0	0.021
4283	ENSG00000170632	ARMC10	chr7	+	103083681	103084062	103083681	103083830	103086629	103086764	1	0	0.002
4285	ENSG00000105819	PMPCB	chr7	+	103297455	103297953	103297455	103297558	103298567	103298708	1	0	0.001
4293	ENSG00000134291	TMEM106C	chr12	+	47965281	47966229	47965281	47965345	47966682	47966732	1	0	-0.036
4321	ENSG00000213983	AP1G2	chr14	-	23565815	23566160	23566063	23566160	23565605	23565701	1	0	-0.014
4341	ENSG00000203760	CENPW	chr6	+	126340173	126340444	126340173	126340399	126346204	126346318	1	0	0.015
4348	ENSG00000196465	MYL6B	chr12	+	56154812	56155198	56154812	56154840	56155418	56155592	1	0	-0.004
4349	ENSG00000196465	MYL6B	chr12	+	56155418	56155592	56155418	56155493	56157467	56157545	1	0	0.001
4359	ENSG00000122783	C7orf49	chr7	-	135168744	135169060	135168930	135169060	135167731	135167807	1	0	-0.007
4360	ENSG00000122783	C7orf49	chr7	-	135168744	135169060	135168968	135169060	135167731	135167807	1	0	-0.031
4361	ENSG00000122783	C7orf49	chr7	-	135168748	135169060	135168785	135169060	135167731	135167807	1	0	0.042
4362	ENSG00000122783	C7orf49	chr7	-	135168748	135169060	135168930	135169060	135167731	135167807	1	0	-0.004
4363	ENSG00000122783	C7orf49	chr7	-	135168748	135169060	135168968	135169060	135167731	135167807	1	0	-0.02
4364	ENSG00000122783	C7orf49	chr7	-	135168785	135169060	135168930	135169060	135167731	135167807	1	0	-0.007
4371	ENSG00000137207	YIPF3	chr6	-	43513068	43513451	43513358	43513451	43512760	43512874	1	0	0.001
4372	ENSG00000137207	YIPF3	chr6	-	43515594	43515701	43515605	43515701	43513587	43513633	1	0	0.012
4374	ENSG00000157191	NECAP2	chr1	+	16449092	16452015	16449092	16449201	16455817	16455893	1	0	0.01
4379	ENSG00000106348	IMPDH1	chr7	-	128400816	128400891	128400831	128400891	128400332	128400539	1	0	-0.011
4383	ENSG00000197448	GSTK1	chr7	+	143264991	143265296	143264991	143265092	143267616	143267733	1	0	0.005
4385	ENSG00000122026	RPL21	chr13	+	27255241	27255354	27255241	27255349	27256183	27256334	1	0	-0.001
4400	ENSG00000164896	FASTK	chr7	-	151076912	151077236	151077100	151077236	151076625	151076832	1	0	-0.012
4401	ENSG00000164896	FASTK	chr7	-	151077100	151077401	151077309	151077401	151076912	151077027	1	0	0.008
4402	ENSG00000164896	FASTK	chr7	-	151077620	151078092	151077878	151078092	151077309	151077401	1	0	-0.015
4403	ENSG00000164896	FASTK	chr7	-	151078841	151079021	151078922	151079021	151078561	151078701	1	0	-0.013
4410	ENSG00000115274	INO80B	chr2	+	74455817	74455950	74455817	74455936	74456102	74456272	1	0	-0.007
4414	ENSG00000234741	GAS5	chr1	-	173865470	173865547	173865509	173865547	173863900	173864075	1	0	0.006
4415	ENSG00000234741	GAS5	chr1	-	173864483	173864704	173864674	173864704	173864256	173864304	1	0	-0.012
4416	ENSG00000234741	GAS5	chr1	-	173865228	173865547	173865470	173865547	173864256	173864304	1	0	0.033
4419	ENSG00000234741	GAS5	chr1	-	173865228	173865547	173865470	173865547	173864674	173864704	1	0	0
4422	ENSG00000234741	GAS5	chr1	-	173865470	173865547	173865509	173865547	173865228	173865282	1	0	0.035
4423	ENSG00000234741	GAS5	chr1	-	173866527	173866796	173866760	173866796	173865470	173865547	1	0	-0.011
4430	ENSG00000124222	STX16	chr20	+	58667489	58667608	58667489	58667597	58667986	58668127	1	0	0.007
4434	ENSG00000086758	HUWE1	chrX	-	53543840	53543968	53543885	53543968	53542442	53542539	1	0	-0.048
4435	ENSG00000086758	HUWE1	chrX	-	53602563	53602658	53602590	53602658	53600117	53600309	1	0	0.01
4438	ENSG00000012048	BRCA1	chr17	-	43091434	43094860	43094743	43094860	43090943	43091032	1	0	-0.031
4442	ENSG00000244754	N4BP2L2	chr13	-	32535768	32537027	32537005	32537027	32522181	32522270	1	0	0.007
4450	ENSG00000163682	RPL9	chr4	-	39456405	39457681	39457585	39457681	39454863	39454944	1	0	-0.002
4482	ENSG00000104613	INTS10	chr8	+	19823872	19824044	19823872	19823981	19824802	19824972	1	0	-0.005
4489	ENSG00000102103	PQBP1	chrX	+	48902232	48902517	48902232	48902384	48902731	48902793	1	0	-0.004
4491	ENSG00000068308	OTUD5	chrX	-	48934695	48934867	48934710	48934867	48934463	48934612	1	0	0.028
4502	ENSG00000140543	DET1	chr15	-	88530622	88531473	88531296	88531473	88527598	88527786	1	0	-0.037
4503	ENSG00000140543	DET1	chr15	-	88530622	88531715	88531612	88531715	88527598	88527786	1	0	0.03
4526	ENSG00000124333	VAMP7	chrX	+	155889457	155889612	155889457	155889547	155895622	155895680	1	0	0.034
4536	ENSG00000066583	ISOC1	chr5	+	129094750	129095075	129094750	129095048	129104955	129105075	1	0	-0.005
4537	ENSG00000090316	MAEA	chr4	+	1311978	1312238	1311978	1312161	1315396	1315600	1	0	-0.009
4545	ENSG00000147140	NONO	chrX	+	71284396	71284453	71284396	71284406	71290628	71290791	1	0	0.002
4549	ENSG00000166881	TMEM194A	chr12	-	57070673	57070893	57070819	57070893	57069233	57069306	1	0	0.044
4551	ENSG00000197157	SND1	chr7	+	128089488	128089825	128089488	128089692	128091836	128091881	1	0	-0.002
4576	ENSG00000133142	TCEAL4	chrX	+	103586218	103586301	103586218	103586291	103586648	103587518	1	0	-0.004
4582	ENSG00000189376	C8orf76	chr8	-	123231299	123231757	123231721	123231757	123226499	123226632	1	0	0.014
4591	ENSG00000119760	SUPT7L	chr2	-	27660983	27662281	27662178	27662281	27657344	27657669	1	0	0.013
4592	ENSG00000156970	BUB1B	chr15	+	40170061	40170163	40170061	40170121	40170536	40170681	1	0	0.001
4594	ENSG00000110717	NDUFS8	chr11	+	68032285	68032523	68032285	68032336	68032922	68033012	1	0	-0.004
4612	ENSG00000179195	ZNF664	chr12	+	123973218	123973352	123973218	123973303	123973885	123974553	1	0	-0.046
4622	ENSG00000147955	SIGMAR1	chr9	-	34637219	34637420	34637266	34637420	34636996	34637089	1	0	-0.011
4629	ENSG00000186376	ZNF75D	chrX	-	135341767	135344087	135343260	135344087	135291008	135291135	1	0	0.139
4630	ENSG00000186376	ZNF75D	chrX	-	135341767	135344087	135343260	135344087	135295767	135296039	1	0	0.058
4646	ENSG00000140332	TLE3	chr15	-	70058158	70058291	70058185	70058291	70057458	70057658	1	0	-0.009
4647	ENSG00000140332	TLE3	chr15	-	70074502	70074607	70074532	70074607	70066013	70066218	1	0	0.005
4651	ENSG00000197620	CXorf40A	chrX	+	149542018	149542085	149542018	149542066	149545367	149545500	1	0	-0.017
4652	ENSG00000197021	CXorf40B	chrX	-	149937413	149937480	149937432	149937480	149934004	149934137	1	0	-0.015
4657	ENSG00000148229	POLE3	chr9	-	113409609	113410140	113410054	113410140	113407234	113408983	1	0	-0.01
4665	ENSG00000170291	ELP5	chr17	+	7254582	7254803	7254582	7254766	7256856	7257038	1	0	-0.007
4671	ENSG00000102030	NAA10	chrX	-	153932070	153932431	153932315	153932431	153930762	153930847	1	0	-0.007
4672	ENSG00000102030	NAA10	chrX	-	153933942	153934001	153933960	153934001	153932538	153932584	1	0	-0.005
4677	ENSG00000071553	ATP6AP1	chrX	+	154429047	154431657	154429047	154429174	154431829	154431904	1	0	-0.004
4692	ENSG00000168066	SF1	chr11	-	64767566	64767844	64767570	64767844	64767191	64767251	1	0	-0.005
4694	ENSG00000139197	PEX5	chr12	+	7190361	7190569	7190361	7190524	7190887	7190923	1	0	0.063
4700	ENSG00000205581	HMGN1	chr21	-	39348421	39348577	39348544	39348577	39348291	39348339	1	0	0
4707	ENSG00000174851	YIF1A	chr11	-	66284868	66284966	66284872	66284966	66284579	66284783	1	0	-0.014
4708	ENSG00000184575	XPOT	chr12	+	64425037	64425182	64425037	64425138	64425337	64425457	1	0	-0.009
4710	ENSG00000111678	C12orf57	chr12	+	6944475	6944652	6944475	6944565	6945770	6946002	1	0	-0.006
4714	ENSG00000104679	R3HCC1	chr8	+	23289865	23290469	23289865	23290219	23291360	23291533	1	0	0.012
4718	ENSG00000221914	PPP2R2A	chr8	+	26293665	26293860	26293665	26293740	26338889	26338987	1	0	-0.013
4719	ENSG00000221914	PPP2R2A	chr8	+	26362683	26363890	26362683	26362848	26366314	26366406	1	0	-0.031
4728	ENSG00000147471	PROSC	chr8	+	37762599	37762758	37762599	37762700	37765525	37765633	1	0	-0.007
4733	ENSG00000075856	SART3	chr12	-	108538933	108539089	108538944	108539089	108538064	108538203	1	0	-0.018
4737	ENSG00000087088	BAX	chr19	+	48955547	48955833	48955547	48955599	48956197	48956333	1	0	0.016
4748	ENSG00000104738	MCM4	chr8	+	47966186	47966407	47966186	47966275	47967364	47967485	1	0	0.005
4772	ENSG00000164683	HEY1	chr8	-	79766996	79767092	79767008	79767092	79766650	79766732	1	0	0.047
4774	ENSG00000166169	POLL	chr10	-	101584601	101584919	101584877	101584919	101583507	101583681	1	0	0.011
4781	ENSG00000103266	STUB1	chr16	+	681792	681903	681792	681880	682019	682076	1	0	0.004
4783	ENSG00000213782	DDX47	chr12	+	12813345	12813516	12813345	12813454	12814130	12814224	1	0	0.008
4784	ENSG00000213782	DDX47	chr12	+	12823202	12824016	12823202	12823319	12824539	12824677	1	0	-0.049
4798	ENSG00000156482	RPL30	chr8	-	98044942	98045399	98045346	98045399	98042644	98042775	1	0	0.001
4800	ENSG00000111530	CAND1	chr12	+	67305103	67306597	67305103	67305312	67307396	67307492	1	0	-0.003
4806	ENSG00000160299	PCNT	chr21	+	46431528	46432215	46431528	46431978	46435903	46436148	1	0	-0.034
4814	ENSG00000204316	MRPL38	chr17	-	75904225	75904719	75904539	75904719	75902019	75902154	1	0	0.013
4824	ENSG00000140525	FANCI	chr15	+	89247628	89247731	89247628	89247726	89258703	89258776	1	0	0.03
4831	ENSG00000174744	BRMS1	chr11	-	66341205	66341333	66341212	66341333	66340966	66341046	1	0	0.011
4841	ENSG00000104529	EEF1D	chr8	-	143581228	143581328	143581285	143581328	143581053	143581154	1	0	0.005
4848	ENSG00000185122	HSF1	chr8	+	144309771	144311249	144309771	144309896	144311320	144311382	1	0	-0.016
4850	ENSG00000185803	SLC52A2	chr8	+	144358592	144359065	144358592	144358783	144359183	144359423	1	0	-0.014
4854	ENSG00000160948	VPS28	chr8	-	144424717	144425772	144424945	144425772	144424214	144424268	1	0	-0.015
4855	ENSG00000160948	VPS28	chr8	-	144424717	144425772	144425682	144425772	144424214	144424268	1	0	-0.026
4857	ENSG00000160948	VPS28	chr8	-	144424945	144425772	144425682	144425772	144424717	144424819	1	0	-0.018
4859	ENSG00000160948	VPS28	chr8	-	144426025	144426208	144426179	144426208	144425682	144425772	1	0	-0.027
4860	ENSG00000160948	VPS28	chr8	-	144426025	144426983	144426908	144426983	144425682	144425772	1	0	0.029
4873	ENSG00000198431	TXNRD1	chr12	+	104311289	104311424	104311289	104311412	104313244	104313317	1	0	-0.018
4879	ENSG00000178445	GLDC	chr9	-	6535946	6536236	6536063	6536236	6534707	6534788	1	0	0.004
4890	ENSG00000157045	NTAN1	chr16	-	15047996	15048099	15048077	15048099	15047854	15047920	1	0	0.02
4914	ENSG00000213930	GALT	chr9	+	34647088	34647961	34647088	34647258	34648114	34648171	1	0	0.081
4927	ENSG00000129484	PARP2	chr14	+	20344931	20345126	20344931	20345087	20345393	20345464	1	0	0.028
4929	ENSG00000096746	HNRNPH3	chr10	+	68338502	68338687	68338502	68338642	68339439	68339555	1	0	-0.01
4932	ENSG00000089053	ANAPC5	chr12	-	121327095	121328497	121328315	121328497	121320384	121320459	1	0	0.014
4933	ENSG00000089053	ANAPC5	chr12	-	121331226	121331428	121331346	121331428	121330582	121330672	1	0	0.022
4952	ENSG00000167721	TSR1	chr17	-	2335259	2335394	2335307	2335394	2334471	2334896	1	0	-0.021
4954	ENSG00000135018	UBQLN1	chr9	-	83666349	83669327	83669184	83669327	83665029	83665145	1	0	0.025
4958	ENSG00000135047	CTSL	chr9	+	87726139	87726308	87726139	87726253	87727593	87727729	1	0	-0.041
4959	ENSG00000147162	OGT	chrX	+	71544566	71548023	71544566	71544635	71554512	71554592	1	0	0.008
5013	ENSG00000140988	RPS2	chr16	-	1962496	1962909	1962735	1962909	1962060	1962270	1	0	0
5014	ENSG00000140988	RPS2	chr16	-	1962496	1963256	1963148	1963256	1962060	1962270	1	0	0
5015	ENSG00000140988	RPS2	chr16	-	1962735	1963256	1963148	1963256	1962496	1962656	1	0	-0.001
5016	ENSG00000140988	RPS2	chr16	-	1963652	1964365	1964275	1964365	1963148	1963256	1	0	0.003
5035	ENSG00000148334	PTGES2	chr9	-	128127438	128128462	128128247	128128462	128125243	128125441	1	0	0.052
5037	ENSG00000148337	CIZ1	chr9	-	128178708	128179415	128179072	128179415	128177565	128177763	1	0	0.015
5038	ENSG00000148337	CIZ1	chr9	-	128178988	128179415	128179072	128179415	128178708	128178904	1	0	-0.059
5040	ENSG00000148337	CIZ1	chr9	-	128178988	128179415	128179372	128179415	128178708	128178904	1	0	0.008
5042	ENSG00000148337	CIZ1	chr9	-	128179072	128179415	128179372	128179415	128178708	128178904	1	0	0.007
5043	ENSG00000148337	CIZ1	chr9	-	128179243	128179415	128179372	128179415	128178708	128178904	1	0	0.013
5052	ENSG00000119383	PPP2R4	chr9	+	129120512	129120628	129120512	129120610	129123051	129123138	1	0	0.005
5060	ENSG00000125484	GTF3C4	chr9	+	132677976	132679803	132677976	132678039	132683562	132683693	1	0	0.006
5066	ENSG00000159069	FBXW5	chr9	-	136941754	136942466	136942045	136942466	136941536	136941684	1	0	-0.015
5067	ENSG00000159069	FBXW5	chr9	-	136941754	136942466	136942099	136942466	136941536	136941684	1	0	-0.007
5068	ENSG00000159069	FBXW5	chr9	-	136942045	136942466	136942099	136942466	136941536	136941684	1	0	-0.001
5090	ENSG00000177697	CD151	chr11	+	836250	836843	836250	836442	837249	837354	1	0	-0.001
5091	ENSG00000177697	CD151	chr11	+	837459	837618	837459	837612	837941	838028	1	0	0.009
5093	ENSG00000177830	CHID1	chr11	-	902147	902330	902197	902330	900935	900980	1	0	0.004
5108	ENSG00000110619	CARS	chr11	-	3001961	3002053	3001969	3002053	3000929	3001248	1	0	-0.029
5113	ENSG00000110713	NUP98	chr11	-	3702462	3702892	3702771	3702892	3700609	3700839	1	0	-0.019
5117	ENSG00000167325	RRM1	chr11	+	4119844	4119970	4119844	4119928	4121603	4121765	1	0	-0.002
5119	ENSG00000101871	MID1	chrX	-	10566887	10567603	10567001	10567603	10523091	10523187	1	0	0.011
5129	ENSG00000254772	EEF1G	chr11	-	62571539	62571682	62571623	62571682	62570964	62571108	1	0	0
5132	ENSG00000110321	EIF4G2	chr11	-	10801660	10802209	10802048	10802209	10800961	10801087	1	0	-0.025
5133	ENSG00000110321	EIF4G2	chr11	-	10804286	10805015	10804912	10805015	10804136	10804203	1	0	-0.006
5166	ENSG00000106290	TAF6	chr7	-	100113615	100113769	100113679	100113769	100113348	100113405	1	0	0.005
5174	ENSG00000149091	DGKZ	chr11	+	46374603	46374839	46374603	46374666	46374933	46375045	1	0	0.013
5175	ENSG00000110492	MDK	chr11	+	46382586	46383193	46382586	46382748	46383468	46383806	1	0	-0.001
5178	ENSG00000149182	ARFGAP2	chr11	-	47171425	47171557	47171452	47171557	47168122	47168251	1	0	-0.01
5186	ENSG00000165916	PSMC3	chr11	-	47424045	47424183	47424108	47424183	47422829	47422973	1	0	-0.003
5187	ENSG00000132676	DAP3	chr1	+	155689090	155689243	155689090	155689174	155709772	155709824	1	0	-0.024
5215	ENSG00000146223	RPL7L1	chr6	+	42880860	42881082	42880860	42880966	42883450	42883614	1	0	-0.015
5216	ENSG00000062822	POLD1	chr19	+	50415437	50415602	50415437	50415590	50415723	50415826	1	0	-0.002
5217	ENSG00000062822	POLD1	chr19	+	50415723	50416528	50415723	50415826	50416609	50416723	1	0	0.021
5222	ENSG00000136270	TBRG4	chr7	-	45102280	45102491	45102346	45102491	45101824	45102070	1	0	-0.002
5223	ENSG00000136270	TBRG4	chr7	-	45108826	45109287	45108931	45109287	45105440	45105764	1	0	-0.011
5232	ENSG00000149503	INCENP	chr11	+	62123997	62124163	62123997	62124055	62128150	62128301	1	0	0.013
5233	ENSG00000089597	GANAB	chr11	-	62639626	62639731	62639630	62639731	62639358	62639467	1	0	0.004
5234	ENSG00000168002	POLR2G	chr11	+	62761794	62762184	62761794	62761904	62762866	62763026	1	0	-0.006
5238	ENSG00000162236	STX5	chr11	-	62825024	62825117	62825035	62825117	62824458	62824565	1	0	-0.002
5242	ENSG00000102317	RBM3	chrX	+	48575560	48576083	48575560	48575667	48576313	48576419	1	0	-0.008
5243	ENSG00000149743	TRPT1	chr11	-	64224794	64224970	64224800	64224970	64224542	64224717	1	0	0.003
5253	ENSG00000133895	MEN1	chr11	-	64807890	64808099	64807995	64808099	64807551	64807680	1	0	-0.005
5254	ENSG00000133895	MEN1	chr11	-	64809649	64810132	64809664	64810132	64807890	64808099	1	0	0.042
5263	ENSG00000135249	RINT1	chr7	+	105536564	105536749	105536564	105536612	105542407	105542649	1	0	-0.026
5267	ENSG00000159352	PSMD4	chr1	+	151266003	151266121	151266003	151266112	151266307	151266439	1	0	0.007
5271	ENSG00000101158	NELFCD	chr20	+	58994109	58994239	58994109	58994191	58994641	58995133	1	0	-0.003
5274	ENSG00000173933	RBM4	chr11	+	66643449	66644140	66643449	66643528	66646026	66646469	1	0	-0.004
5284	ENSG00000197345	MRPL21	chr11	-	68893321	68893455	68893402	68893455	68892889	68892993	1	0	-0.013
5285	ENSG00000197345	MRPL21	chr11	-	68896468	68896678	68896514	68896678	68893402	68893455	1	0	0.009
5286	ENSG00000197345	MRPL21	chr11	-	68900534	68900605	68900547	68900605	68897926	68898012	1	0	-0.019
5293	ENSG00000149273	RPS3	chr11	+	75400693	75400824	75400693	75400777	75401639	75401733	1	0	0
5295	ENSG00000149273	RPS3	chr11	+	75401639	75402446	75401639	75401733	75404019	75404207	1	0	-0.006
5306	ENSG00000171204	TMEM126B	chr11	+	85634085	85634279	85634085	85634176	85635666	85635778	1	0	-0.028
5322	ENSG00000100600	LGMN	chr14	-	92712722	92712871	92712804	92712871	92711836	92711955	1	0	0.002
5323	ENSG00000100600	LGMN	chr14	-	92718746	92718844	92718773	92718844	92717379	92717461	1	0	-0.005
5326	ENSG00000204356	NELFE	chr6	-	31958307	31958454	31958371	31958454	31956940	31957010	1	0	0.005
5331	ENSG00000182240	BACE2	chr21	+	41241818	41241947	41241818	41241939	41243375	41243510	1	0	0
5352	ENSG00000168653	NDUFS5	chr1	+	39026317	39026402	39026317	39026398	39028722	39028940	1	0	0.004
5358	ENSG00000167283	ATP5L	chr11	+	118406936	118407097	118406936	118406976	118408999	118409199	1	0	0.003
5362	ENSG00000137700	SLC37A4	chr11	-	119026505	119026688	119026602	119026688	119025966	119026080	1	0	-0.017
5364	ENSG00000137700	SLC37A4	chr11	-	119029221	119029564	119029391	119029564	119028193	119028426	1	0	-0.009
5380	ENSG00000134910	STT3A	chr11	+	125608108	125608289	125608108	125608243	125609433	125609589	1	0	0
5383	ENSG00000187147	RNF220	chr1	+	44635544	44635666	44635544	44635588	44636029	44636162	1	0	0.035
5386	ENSG00000084234	APLP2	chr11	+	130069893	130070082	130069893	130070037	130109428	130109602	1	0	-0.004
5387	ENSG00000084234	APLP2	chr11	+	130109428	130109617	130109428	130109602	130110537	130110661	1	0	0
5390	ENSG00000100968	NFATC4	chr14	+	24369498	24370594	24369498	24369670	24372440	24372603	1	0	0.065
5392	ENSG00000132589	FLOT2	chr17	-	28883107	28883231	28883176	28883231	28882572	28882691	1	0	0
5397	ENSG00000139620	KANSL2	chr12	-	48681381	48681641	48681570	48681641	48679654	48679833	1	0	-0.012
5399	ENSG00000172465	TCEAL1	chrX	+	103629493	103629573	103629493	103629561	103629884	103630953	1	0	-0.077
5403	ENSG00000196155	PLEKHG4	chr16	+	67279875	67280543	67279875	67280183	67280710	67280806	1	0	-0.028
5408	ENSG00000158545	ZC3H18	chr16	+	88577109	88577726	88577109	88577375	88586599	88586684	1	0	-0.023
5413	ENSG00000143702	CEP170	chr1	-	243185778	243186422	243186258	243186422	243172696	243172846	1	0	0.068
5417	ENSG00000198258	UBL5	chr19	+	9828326	9828393	9828326	9828389	9828591	9828675	1	0	0.003
5428	ENSG00000150093	ITGB1	chr10	-	32932505	32932600	32932514	32932600	32929821	32930044	1	0	0.013
5439	ENSG00000197771	MCMBP	chr10	-	119843247	119843426	119843253	119843426	119842471	119842595	1	0	0.004
5446	ENSG00000090621	PABPC4	chr1	-	39561684	39561787	39561727	39561787	39560815	39561122	1	0	-0.007
5447	ENSG00000090621	PABPC4	chr1	-	39564422	39564542	39564470	39564542	39563613	39563741	1	0	0.005
5449	ENSG00000090621	PABPC4	chr1	-	39564685	39564773	39564700	39564773	39564422	39564542	1	0	0.005
5470	ENSG00000272916	RP11-574K11.31	chr10	-	73801339	73802776	73802673	73802776	73800502	73800559	1	0	-0.05
5471	ENSG00000035403	VCL	chr10	+	74074742	74077748	74074742	74074903	74082453	74082544	1	0	0.001
5512	ENSG00000055950	MRPL43	chr10	-	100986686	100986975	100986748	100986975	100984033	100984074	1	0	-0.025
5523	ENSG00000160957	RECQL4	chr8	-	144513217	144513480	144513415	144513480	144512846	144513138	1	0	0.027
5554	ENSG00000111247	RAD51AP1	chr12	+	4552982	4553147	4552982	4553089	4556352	4556550	1	0	-0.003
5563	ENSG00000089693	MLF2	chr12	-	6750144	6750305	6750176	6750305	6749847	6750007	1	0	-0.002
5576	ENSG00000060138	YBX3	chr12	-	10704050	10704148	10704059	10704148	10701959	10702134	1	0	-0.007
5577	ENSG00000060138	YBX3	chr12	-	10704050	10704148	10704059	10704148	10703522	10703619	1	0	0.007
5582	ENSG00000090615	GOLGA3	chr12	-	132775065	132775305	132775140	132775305	132774156	132774320	1	0	-0.006
5589	ENSG00000182199	SHMT2	chr12	+	57231712	57231917	57231712	57231913	57232210	57232292	1	0	0.003
5593	ENSG00000090686	USP48	chr1	-	21736429	21736625	21736445	21736625	21729703	21729832	1	0	-0.003
5607	ENSG00000133316	WDR74	chr11	-	62835918	62836036	62835960	62836036	62835694	62835841	1	0	0.011
5609	ENSG00000110888	CAPRIN2	chr12	-	30714958	30716676	30716507	30716676	30713784	30713885	1	0	-0.032
5614	ENSG00000137955	RABGGTB	chr1	+	75787496	75790517	75787496	75787604	75791284	75791337	1	0	0.02
5615	ENSG00000137955	RABGGTB	chr1	+	75789158	75790517	75789158	75789356	75791284	75791337	1	0	-0.006
5622	ENSG00000129317	PUS7L	chr12	-	43754335	43755261	43755216	43755261	43748449	43748609	1	0	0.003
5628	ENSG00000100889	PCK2	chr14	+	24099048	24099247	24099048	24099236	24099557	24099720	1	0	0.002
5640	ENSG00000135451	TROAP	chr12	+	49323844	49324037	49323844	49323946	49324154	49324392	1	0	0
5642	ENSG00000135451	TROAP	chr12	+	49323844	49324037	49323844	49323946	49325500	49325658	1	0	0.014
5643	ENSG00000135451	TROAP	chr12	+	49325500	49325658	49325500	49325560	49325746	49325884	1	0	-0.01
5644	ENSG00000135451	TROAP	chr12	+	49330144	49330943	49330144	49330573	49331213	49331407	1	0	-0.033
5655	ENSG00000050426	LETMD1	chr12	+	51048326	51048518	51048326	51048478	51049033	51049185	1	0	0.029
5675	ENSG00000229117	RPL41	chr12	+	56116774	56116829	56116774	56116799	56117188	56117211	1	0	-0.005
5677	ENSG00000229117	RPL41	chr12	+	56116774	56116930	56116774	56116829	56117188	56117211	1	0	-0.06
5679	ENSG00000135473	PAN2	chr12	-	56324036	56324182	56324048	56324182	56323806	56323913	1	0	-0.058
5687	ENSG00000161970	RPL26	chr17	-	8382774	8383193	8383156	8383193	8382142	8382315	1	0	0.001
5700	ENSG00000138777	PPA2	chr4	-	105456680	105456745	105456695	105456745	105453597	105453642	1	0	0.009
5708	ENSG00000187109	NAP1L1	chr12	-	76059776	76059878	76059797	76059878	76056032	76056161	1	0	-0.003
5716	ENSG00000133641	C12orf29	chr12	+	88043598	88045779	88043598	88043715	88046806	88046976	1	0	-0.04
5718	ENSG00000179889	PDXDC1	chr16	+	15031734	15032979	15031734	15031906	15033277	15033399	1	0	-0.072
5719	ENSG00000089009	RPL6	chr12	-	112409040	112409574	112409492	112409574	112408419	112408656	1	0	0.041
5729	ENSG00000102225	CDK16	chrX	+	47224384	47224518	47224384	47224476	47224617	47224743	1	0	-0.006
5733	ENSG00000075415	SLC25A3	chr12	+	98593974	98595848	98593974	98594135	98597855	98598035	1	0	0.011
5741	ENSG00000110851	PRDM4	chr12	-	107751414	107752209	107751646	107752209	107746274	107746424	1	0	0.01
5742	ENSG00000114503	NCBP2	chr3	-	196939250	196939432	196939392	196939432	196937509	196937631	1	0	0.027
5752	ENSG00000060656	PTPRU	chr1	+	29311455	29311553	29311455	29311544	29311642	29311759	1	0	-0.024
5764	ENSG00000089157	RPLP0	chr12	-	120198853	120199000	120198894	120199000	120198553	120198739	1	0	0
5765	ENSG00000089157	RPLP0	chr12	-	120198853	120199000	120198894	120199000	120198553	120198770	1	0	-0.002
5766	ENSG00000089157	RPLP0	chr12	-	120200718	120200831	120200729	120200831	120199117	120199485	1	0	0
5782	ENSG00000125458	NT5C	chr17	-	75131044	75131281	75131180	75131281	75130752	75130867	1	0	-0.025
5783	ENSG00000132341	RAN	chr12	+	130872583	130872629	130872583	130872617	130872835	130872920	1	0	0.001
5784	ENSG00000132341	RAN	chr12	+	130872835	130872920	130872835	130872912	130873002	130873128	1	0	0
5788	ENSG00000061936	SFSWAP	chr12	+	131714070	131714240	131714070	131714193	131714821	131714953	1	0	-0.016
5790	ENSG00000105983	LMBR1	chr7	-	156836808	156836885	156836812	156836885	156833752	156833792	1	0	-0.005
5791	ENSG00000085662	AKR1B1	chr7	-	134447460	134448061	134447979	134448061	134447297	134447381	1	0	-0.002
5797	ENSG00000127022	CANX	chr5	+	179698905	179699102	179698905	179699049	179705678	179705852	1	0	0.015
5798	ENSG00000127022	CANX	chr5	+	179705678	179705852	179705678	179705804	179706257	179706331	1	0	0
5818	ENSG00000137822	TUBGCP4	chr15	+	43401715	43403799	43401715	43401850	43404412	43404552	1	0	0.003
5822	ENSG00000136718	IMP4	chr2	+	130344628	130344725	130344628	130344712	130345375	130345485	1	0	-0.004
5831	ENSG00000148362	C9orf142	chr9	+	136992639	136992974	136992639	136992700	136993052	136993243	1	0	0.013
5840	ENSG00000100823	APEX1	chr14	+	20455577	20455773	20455577	20455703	20455913	20456101	1	0	-0.004
5841	ENSG00000100823	APEX1	chr14	+	20455577	20456101	20455577	20455703	20456667	20456860	1	0	0.008
5843	ENSG00000198925	ATG9A	chr2	-	219223868	219224022	219223927	219224022	219223584	219223764	1	0	0.012
5849	ENSG00000108654	DDX5	chr17	-	64500548	64502069	64502009	64502069	64499615	64500326	1	0	-0.008
5851	ENSG00000071564	TCF3	chr19	-	1631950	1632116	1632037	1632116	1627358	1627426	1	0	0.027
5864	ENSG00000100926	TM9SF1	chr14	-	24195345	24195687	24195549	24195687	24194674	24195036	1	0	0.008
5870	ENSG00000100938	GMPR2	chr14	+	24235966	24236140	24235966	24236041	24237070	24237152	1	0	-0.001
5871	ENSG00000100938	GMPR2	chr14	+	24238588	24238803	24238588	24238748	24238957	24239240	1	0	-0.028
5873	ENSG00000151576	QTRTD1	chr3	+	114065236	114065457	114065236	114065278	114066227	114066283	1	0	0
5875	ENSG00000165410	CFL2	chr14	-	34713253	34713561	34713396	34713561	34713059	34713136	1	0	-0.001
5876	ENSG00000165410	CFL2	chr14	-	34713253	34713561	34713507	34713561	34713059	34713136	1	0	-0.001
5877	ENSG00000165410	CFL2	chr14	-	34713396	34713561	34713507	34713561	34713059	34713136	1	0	0.002
