# Supplementary material for: Age-dependent regulation of ELP1 exon 20 splicing in Familial Dysautonomia by RNA Polymerase II kinetics and chromatin structure
Source: PLoS One. 2024 Jun 3;19(6):e0298965. doi: 10.1371/journal.pone.0298965 (PMC11146744; doi:10.1371/journal.pone.0298965)
Supplement: S9 Table — (XLS) [file pone.0298965.s013.xls]

## Sheet: S9 Table - AS genes
S9 Table
CTNND1, FGFR2, PTBP1, SCRIB, SLK and TCF7L2 alternatice splicing events in HEK 293T cells treated with EED226 100 uM (Td) vs control cells (Cd).
H3K27Ac and H3K27me3-related alternative spliced genes cited by Segelle et al., 2022 are grouped in the table below.
ID	GeneID	geneSymbol	chr	strand	exonStart_0base	exonEnd	upstreamES	upstreamEE	downstreamES	downstreamEE	Sum of the counts mean	Sum of the counts mean	FDR	Inc Level Diff
56660	ENSG00000198561	CTNND1	chr11	+	57794009	57794081	57761796	57762046	57795576	57795729	22.3333	30.3333	0.74502	0.139
56650	ENSG00000198561	CTNND1	chr11	+	57789036	57789155	57761761	57762119	57794009	57794081	4.33333	2	1	-0.185
56661	ENSG00000198561	CTNND1	chr11	+	57794009	57794081	57761796	57762119	57795576	57795729	16.3333	24.3333	1	0.03
56651	ENSG00000198561	CTNND1	chr11	+	57789036	57789155	57761796	57762046	57791384	57791490	67.6667	78	1	0.013
56653	ENSG00000198561	CTNND1	chr11	+	57789036	57789155	57761796	57762046	57794009	57794081	39.3333	45.3333	1	0.023
56655	ENSG00000198561	CTNND1	chr11	+	57791384	57791673	57761796	57762046	57794009	57794081	104.333	112.333	1	0.006
56656	ENSG00000198561	CTNND1	chr11	+	57791384	57791673	57789036	57789155	57794009	57794081	129.667	141.333	1	0.007
56657	ENSG00000198561	CTNND1	chr11	+	57791491	57791673	57789036	57789155	57794009	57794081	65.3333	65	1	0.009
56658	ENSG00000198561	CTNND1	chr11	+	57791493	57791673	57761796	57762046	57794009	57794081	67.6667	67.6667	1	-0.008
56659	ENSG00000198561	CTNND1	chr11	+	57791493	57791673	57789036	57789155	57794009	57794081	64	63.6667	1	0.009
56662	ENSG00000198561	CTNND1	chr11	+	57794009	57794081	57791384	57791673	57795576	57795729	65.6667	75.6667	1	0.031
56663	ENSG00000198561	CTNND1	chr11	+	57806460	57806478	57805881	57806035	57806914	57806983	51	63	1	0.006
56664	ENSG00000198561	CTNND1	chr11	+	57814310	57814373	57811398	57811486	57815393	57815500	110	119.333	1	0.016
54654	ENSG00000066468	FGFR2	chr10	-	121518681	121518829	121517318	121517463	121519978	121520169	10.3333	10.3333	1	-0.014
54655	ENSG00000066468	FGFR2	chr10	-	121519978	121520169	121503789	121503941	121538591	121538715	9.33333	11	1	0.144
54656	ENSG00000066468	FGFR2	chr10	-	121564501	121564579	121551289	121551459	121593708	121593967	4	5.33333	1	0.129
54651	ENSG00000066468	FGFR2	chr10	-	121515116	121515319	121503789	121503941	121538591	121538715	22.3333	22	1	0.047
54657	ENSG00000066468	FGFR2	chr10	-	121565437	121565704	121564323	121564579	121593708	121593764	31.6667	37.3333	1	0.017
4166	ENSG00000011304	PTBP1	chr19	+	799412	799443	797074	797505	803560	803636	242	242.667	1	-0.004
4167	ENSG00000011304	PTBP1	chr19	+	805491	805569	805012	805187	806407	806556	358	326.333	1	-0.014
4168	ENSG00000011304	PTBP1	chr19	+	805512	805569	805012	805187	806407	806556	93	74.3333	1	-0.071
4169	ENSG00000011304	PTBP1	chr19	+	807868	807902	806407	806556	808359	808452	396	348.667	1	-0.01
53147	ENSG00000180900	SCRIB	chr8	-	143791665	143791740	143791388	143791440	143791875	143791913	23.3333	14	1	0.034
53148	ENSG00000180900	SCRIB	chr8	-	143791875	143791913	143791388	143791440	143791990	143792133	30	16.6667	1	-0.045
53152	ENSG00000180900	SCRIB	chr8	-	143807551	143807614	143806923	143807013	143808608	143809025	18.3333	24.3333	0.810077	-0.061
53149	ENSG00000180900	SCRIB	chr8	-	143792219	143792401	143791990	143792133	143792484	143792635	78.6667	73	1	0.035
53150	ENSG00000180900	SCRIB	chr8	-	143792219	143792405	143791990	143792133	143792484	143792635	147.333	139.333	1	0.021
53151	ENSG00000180900	SCRIB	chr8	-	143805111	143805435	143804933	143805014	143806406	143806484	140.333	144.667	1	0.016
60111	ENSG00000065613	SLK	chr10	+	104002171	104003527	104001443	104001572	104005560	104005691	432.333	553.333	0.441481	0.042
60110	ENSG00000065613	SLK	chr10	+	104001443	104001572	103999866	103999948	104002171	104003527	60.3333	66.3333	1	-0.007
60112	ENSG00000065613	SLK	chr10	+	104010815	104010908	104008176	104008356	104018159	104018289	39	49	1	0.026
24303	ENSG00000148737	TCF7L2	chr10	+	112964555	112964624	112951482	112951607	113040024	113040126	11	16.3333	0.577203	-0.132
24304	ENSG00000148737	TCF7L2	chr10	+	112964555	112964624	112951482	112951607	113141183	113141316	1.66667	0.333333	1	-1
24306	ENSG00000148737	TCF7L2	chr10	+	113040024	113040126	112964555	112964624	113141183	113141316	16	15	1	0.095
24307	ENSG00000148737	TCF7L2	chr10	+	113089396	113089540	113040024	113040126	113141183	113141316	18	17.6667	0.507577	-0.05
24308	ENSG00000148737	TCF7L2	chr10	+	113089399	113089540	113040024	113040126	113141183	113141316	17.3333	18.3333	1	-0.016
24309	ENSG00000148737	TCF7L2	chr10	+	113158666	113158717	113158020	113158069	113159919	113159992	3.33333	3.33333	0.543197	-0.236
24310	ENSG00000148737	TCF7L2	chr10	+	113158666	113158717	113158020	113158069	113160618	113160691	2.33333	2	1	0.031
24311	ENSG00000148737	TCF7L2	chr10	+	113158666	113158717	113158020	113158069	113165554	113167678	6.66667	6	1	0.212
24312	ENSG00000148737	TCF7L2	chr10	+	113159919	113159992	113158020	113158069	113160618	113160691	0.666667	1	1	0.167
24313	ENSG00000148737	TCF7L2	chr10	+	113159919	113159992	113158020	113158069	113165554	113165632	4.33333	5	0.608183	0.392
24315	ENSG00000148737	TCF7L2	chr10	+	113159919	113159992	113158666	113158717	113165554	113165632	2.66667	2.66667	1	-0.226
24316	ENSG00000148737	TCF7L2	chr10	+	113160618	113160691	113158020	113158069	113165554	113166160	4	4	1	0.239
24317	ENSG00000148737	TCF7L2	chr10	+	113160618	113160691	113158666	113158717	113165554	113166160	1.66667	2.66667	1	0.149
24319	ENSG00000148737	TCF7L2	chr10	+	113160618	113160691	113159919	113159992	113165554	113166160	1.66667	4.33333	1	-0.001
24305	ENSG00000148737	TCF7L2	chr10	+	113040024	113040126	112951482	112951607	113141183	113141316	21	27.3333	1	-0.017
