# Supplementary material for: Age-dependent regulation of ELP1 exon 20 splicing in Familial Dysautonomia by RNA Polymerase II kinetics and chromatin structure
Source: PLoS One. 2024 Jun 3;19(6):e0298965. doi: 10.1371/journal.pone.0298965 (PMC11146744; doi:10.1371/journal.pone.0298965)
Supplement: S10 Table — (XLS) [file pone.0298965.s014.xls]

## Sheet: S10 Table - IPA
S10 Table
Ingenuity Pathway Analysis (IPA) on significantly differentially expressed genes in HEK 293T cells treated with EED226 100 uM (Td) vs control cells (Cd)
see Material and Methods for details
Ingenuity Canonical Pathways	-log(p-value)
SNARE Signaling Pathway	3.91
Synaptogenesis Signaling Pathway	3.37
Gustation Pathway	2.98
Neurovascular Coupling Signaling Pathway	2.69
Choline Biosynthesis III	2.5
Glutamate Receptor Signaling	2.21
Endoplasmic Reticulum Stress Pathway	2.21
GABA Receptor Signaling	2.18
G-Protein Coupled Receptor Signaling	2.18
Neuroinflammation Signaling Pathway	2.03
cAMP-mediated signaling	1.96
Immunogenic Cell Death Signaling Pathway	1.84
Phagosome Formation	1.77
Thymine Degradation	1.77
Uracil Degradation II (Reductive)	1.77
Complement System	1.73
Heme Degradation	1.65
Telomerase Signaling	1.63
tRNA Splicing	1.56
CDK5 Signaling	1.56
IL-8 Signaling	1.51
NAD Biosynthesis III	1.48
Glycoaminoglycan-protein Linkage Region Biosynthesis	1.41
NAD Biosynthesis from 2-amino-3-carboxymuconate Semialdehyde	1.41
NAD Salvage Pathway III	1.41
Role of PKR in Interferon Induction and Antiviral Response	1.38
NRF2-mediated Oxidative Stress Response	1.34
Cellular Effects of Sildenafil (Viagra)	1.28
Semaphorin Neuronal Repulsive Signaling Pathway	1.28
Mitotic Roles of Polo-Like Kinase	1.26
IL-10 Signaling	1.25
Agrin Interactions at Neuromuscular Junction	1.24
Phospholipases	1.24
Angiopoietin Signaling	1.16
Gαq Signaling	1.15
Mineralocorticoid Biosynthesis	1.15
NAD biosynthesis II (from tryptophan)	1.15
NF-κB Activation by Viruses	1.14
Neurotrophin/TRK Signaling	1.14
Aldosterone Signaling in Epithelial Cells	1.13
Renal Cell Carcinoma Signaling	1.13
Glucocorticoid Biosynthesis	1.12
BEX2 Signaling Pathway	1.11
Cardiac β-adrenergic Signaling	1.09
Xenobiotic Metabolism Signaling	1.08
Acute Phase Response Signaling	1.06
Unfolded protein response	1.04
NOD1/2 Signaling Pathway	1.04
Fcγ Receptor-mediated Phagocytosis in Macrophages and Monocytes	1.01
PPARα/RXRα Activation	1.01
ERBB Signaling	1.01
Bile Acid Biosynthesis, Neutral Pathway	1.01
PI3K/AKT Signaling	0.984
Neuropathic Pain Signaling In Dorsal Horn Neurons	0.954
Androgen Biosynthesis	0.951
Breast Cancer Regulation by Stathmin1	0.922
mTOR Signaling	0.919
ERK/MAPK Signaling	0.915
PPAR Signaling	0.913
CREB Signaling in Neurons	0.89
Bupropion Degradation	0.88
Antioxidant Action of Vitamin C	0.868
HER-2 Signaling in Breast Cancer	0.864
Neuregulin Signaling	0.85
NAD Salvage Pathway II	0.849
Pregnenolone Biosynthesis	0.849
Histidine Degradation VI	0.834
Nitric Oxide Signaling in the Cardiovascular System	0.833
Pancreatic Adenocarcinoma Signaling	0.799
Ubiquinol-10 Biosynthesis (Eukaryotic)	0.794
Ferroptosis Signaling Pathway	0.768
Gα12/13 Signaling	0.763
4-1BB Signaling in T Lymphocytes	0.757
Sperm Motility	0.752
Ethanol Degradation II	0.746
Gαi Signaling	0.729
Noradrenaline and Adrenaline Degradation	0.724
Xenobiotic Metabolism General Signaling Pathway	0.715
Cell Cycle Regulation by BTG Family Proteins	0.714
Insulin Secretion Signaling Pathway	0.703
PTEN Signaling	0.679
April Mediated Signaling	0.675
Acetone Degradation I (to Methylglyoxal)	0.666
B Cell Activating Factor Signaling	0.666
Relaxin Signaling	0.663
Role of Pattern Recognition Receptors in Recognition of Bacteria and Viruses	0.658
eNOS Signaling	0.658
Epithelial Adherens Junction Signaling	0.654
Estrogen Biosynthesis	0.648
Glucocorticoid Receptor Signaling	0.635
CXCR4 Signaling	0.612
TNFR1 Signaling	0.601
D-myo-inositol (1,4,5,6)-Tetrakisphosphate Biosynthesis	0.573
D-myo-inositol (3,4,5,6)-tetrakisphosphate Biosynthesis	0.573
Tight Junction Signaling	0.573
Tumor Microenvironment Pathway	0.573
Lymphotoxin β Receptor Signaling	0.573
Triacylglycerol Biosynthesis	0.573
S100 Family Signaling Pathway	0.569
CSDE1 Signaling Pathway	0.566
CD27 Signaling in Lymphocytes	0.56
Chondroitin Sulfate Biosynthesis	0.553
Nicotine Degradation III	0.553
Role of CHK Proteins in Cell Cycle Checkpoint Control	0.553
MicroRNA Biogenesis Signaling Pathway	0.547
Dermatan Sulfate Biosynthesis	0.541
Granulocyte Adhesion and Diapedesis	0.54
Semaphorin Signaling in Neurons	0.535
3-phosphoinositide Degradation	0.534
GNRH Signaling	0.534
Hepatic Cholestasis	0.534
Production of Nitric Oxide and Reactive Oxygen Species in Macrophages	0.534
Xenobiotic Metabolism CAR Signaling Pathway	0.534
Regulation Of The Epithelial Mesenchymal Transition By Growth Factors Pathway	0.531
Melatonin Degradation I	0.529
Endothelin-1 Signaling	0.525
D-myo-inositol-5-phosphate Metabolism	0.522
Regulation of the Epithelial-Mesenchymal Transition Pathway	0.522
Natural Killer Cell Signaling	0.513
Synaptic Long Term Depression	0.513
Activation of IRF by Cytosolic Pattern Recognition Receptors	0.512
ERB2-ERBB3 Signaling	0.512
Induction of Apoptosis by HIV1	0.512
Pyridoxal 5'-phosphate Salvage Pathway	0.512
Nicotine Degradation II	0.506
Human Embryonic Stem Cell Pluripotency	0.504
ID1 Signaling Pathway	0.504
CD40 Signaling	0.501
Superpathway of Melatonin Degradation	0.501
Ephrin Receptor Signaling	0.501
Cell Cycle: G1/S Checkpoint Regulation	0.496
ERBB4 Signaling	0.496
3-phosphoinositide Biosynthesis	0.493
Axonal Guidance Signaling	0.491
HIF1α Signaling	0.485
GM-CSF Signaling	0.485
Serotonin Degradation	0.48
Agranulocyte Adhesion and Diapedesis	0.479
Hypoxia Signaling in the Cardiovascular System	0.456
RHOGDI Signaling	0.453
Role of JAK family kinases in IL-6-type Cytokine Signaling	0.443
Thyroid Cancer Signaling	0.443
Dopamine Receptor Signaling	0.439
FAK Signaling	0.43
JAK/STAT Signaling	0.43
BAG2 Signaling Pathway	0.422
TR/RXR Activation	0.422
Superpathway of Inositol Phosphate Compounds	0.42
Cyclins and Cell Cycle Regulation	0.418
LPS-stimulated MAPK Signaling	0.418
IL-12 Signaling and Production in Macrophages	0.415
HIPPO signaling	0.414
Xenobiotic Metabolism AHR Signaling Pathway	0.41
Heparan Sulfate Biosynthesis	0.406
Ceramide Signaling	0.395
RANK Signaling in Osteoclasts	0.395
Protein Kinase A Signaling	0.388
Wound Healing Signaling Pathway	0.381
Prolactin Signaling	0.381
Death Receptor Signaling	0.377
IL-1 Signaling	0.377
Salvage Pathways of Pyrimidine Ribonucleotides	0.374
ATM Signaling	0.364
Sumoylation Pathway	0.355
Signaling by Rho Family GTPases	0.352
Apoptosis Signaling	0.352
Paxillin Signaling	0.342
Protein Ubiquitination Pathway	0.341
DNA Methylation and Transcriptional Repression Signaling	0.328
Opioid Signaling Pathway	0.328
Prostate Cancer Signaling	0.323
CLEAR Signaling Pathway	0.32
Regulation of Actin-based Motility by Rho	0.32
Amyotrophic Lateral Sclerosis Signaling	0.317
Role of Tissue Factor in Cancer	0.317
PAK Signaling	0.315
Virus Entry via Endocytic Pathways	0.312
Cholecystokinin/Gastrin-mediated Signaling	0.309
Renin-Angiotensin Signaling	0.304
IL-15 Production	0.299
Senescence Pathway	0.298
Gαs Signaling	0.292
GP6 Signaling Pathway	0.29
IL-6 Signaling	0.285
Role Of Osteoclasts In Rheumatoid Arthritis Signaling Pathway	0.283
HGF Signaling	0.278
Synaptic Long Term Potentiation	0.278
CCR3 Signaling in Eosinophils	0.274
STAT3 Pathway	0.272
RAC Signaling	0.268
Th2 Pathway	0.268
Iron homeostasis signaling pathway	0.266
Reelin Signaling in Neurons	0.266
MSP-RON Signaling In Cancer Cells Pathway	0.261
Pulmonary Fibrosis Idiopathic Signaling Pathway	0.259
Role Of Chondrocytes In Rheumatoid Arthritis Signaling Pathway	0.259
Role of Macrophages, Fibroblasts and Endothelial Cells in Rheumatoid Arthritis	0.252
Endocannabinoid Cancer Inhibition Pathway	0.248
Endocannabinoid Neuronal Synapse Pathway	0.244
NAD Signaling Pathway	0.24
Aryl Hydrocarbon Receptor Signaling	0.226
Inhibition of ARE-Mediated mRNA Degradation Pathway	0.221
Germ Cell-Sertoli Cell Junction Signaling	0.209
Th1 and Th2 Activation Pathway	0.206
WNT/β-catenin Signaling	0.203
AMPK Signaling	0
Actin Cytoskeleton Signaling	0
Adrenomedullin signaling pathway	0
Autophagy	0
B Cell Receptor Signaling	0
CD28 Signaling in T Helper Cells	0
CTLA4 Signaling in Cytotoxic T Lymphocytes	0
Calcium Signaling	0
Cardiac Hypertrophy Signaling (Enhanced)	0
Chaperone Mediated Autophagy Signaling Pathway	0
Chronic Myeloid Leukemia Signaling	0
Clathrin-mediated Endocytosis Signaling	0
Dendritic Cell Maturation	0
Dopamine-DARPP32 Feedback in cAMP Signaling	0
EIF2 Signaling	0
Estrogen Receptor Signaling	0
Hepatic Fibrosis / Hepatic Stellate Cell Activation	0
Huntington's Disease Signaling	0
IL-17 Signaling	0
IL-33 Signaling Pathway	0
IL-4 Signaling	0
ILK Signaling	0
Integrin Signaling	0
Leukocyte Extravasation Signaling	0
Macrophage Alternative Activation Signaling Pathway	0
Macrophage Classical Activation Signaling Pathway	0
Molecular Mechanisms of Cancer	0
Multiple Sclerosis Signaling Pathway	0
Myelination Signaling Pathway	0
NF-κB Signaling	0
Neutrophil Extracellular Trap Signaling Pathway	0
Osteoarthritis Pathway	0
PI3K Signaling in B Lymphocytes	0
Pathogen Induced Cytokine Storm Signaling Pathway	0
Phospholipase C Signaling	0
Regulation of IL-2 Expression in Activated and Anergic T Lymphocytes	0
Regulation of eIF4 and p70S6K Signaling	0
Role of NFAT in Cardiac Hypertrophy	0
Role of NFAT in Regulation of the Immune Response	0
Role of Osteoblasts, Osteoclasts and Chondrocytes in Rheumatoid Arthritis	0
Sertoli Cell-Sertoli Cell Junction Signaling	0
Systemic Lupus Erythematosus In T Cell Signaling Pathway	0
Systemic Lupus Erythematosus Signaling	0
T Cell Exhaustion Signaling Pathway	0
T Cell Receptor Signaling	0
TEC Kinase Signaling	0
Th17 Activation Pathway	0
Xenobiotic Metabolism PXR Signaling Pathway	0
p70S6K Signaling	0
